# Supplementary material for: Master Transcription Regulators and Transcription Factors Regulate Immune-Associated Differences Between Patients of African and European Ancestry With Colorectal Cancer
Source: Gastro Hep Adv. 2022 Mar 30;1(3):328–41. doi: 10.1016/j.gastha.2022.01.004 (PMC9151447; doi:10.1016/j.gastha.2022.01.004)
Supplement: Table A1 [file mmc1.xlsx]

## Sheet: Sheet1
KEY
· The “Gene_Symbol” is a HGNC gene symbol of the given gene.
· The "baseMean" indicates the mean of normalized counts of all samples.
· The "lfcSE" indicates the standard error of "log2FoldChange".
· The "stat" indicates Wald statistic: the "log2FoldChange" divided by "lfcSE", which is compared to a standard Normal distribution to generate a two-tailed p-value.
· The "pvalue" is p-value from the Wald statistic, and the "padj" is p-value adjusted by Benjamini-Hochberg correction.

## Sheet: Upregulated 1.5 fold p <0.05
Gene_Symbol	baseMean	baseMean_MSS_AFR	baseMean_MSS_EUR	log2FoldChange	lfcSE	stat	pvalue	padj
MTND1P23	608.989	5429.48	40.5859	6.94446	0.265533	26.1529	9.14543e-151	2.12787e-146
MTATP8P2	75.8775	649.731	8.21228	5.98916	0.287398	20.8393	1.90775e-96	2.21938e-92
MTND4P24	21.5833	155.216	5.8262	4.72556	0.255643	18.485	2.72684e-76	2.11484e-72
KRT8P17	7.92519	41.5874	3.95595	3.44668	0.230383	14.9607	1.32665e-50	7.7168e-47
SORD2P	106.881	313.127	82.5615	1.87088	0.148877	12.5666	3.22144e-36	1.24922e-32
RPS26P34	1.15254	7.88273	0.358959	4.38729	0.41773	10.5027	8.39554e-26	2.79056e-22
ID2-AS1	29.7694	80.3265	23.808	1.75316	0.171147	10.2436	1.26426e-24	3.67696e-21
MTND5P11	26.8159	75.8551	21.0336	1.95384	0.210729	9.27184	1.82968e-20	4.25712e-17
HPR	3.52959	19.5756	1.63754	3.19858	0.35897	8.91044	5.08291e-19	1.07513e-15
POLR2J3	83.408	145.412	76.0968	0.995831	0.113041	8.80946	1.25756e-18	2.4383e-15
IGLVI-70	23.5535	132.584	10.6972	3.67717	0.424018	8.67221	4.23831e-18	6.57418e-15
SDHAP3	86.7105	154.389	78.7303	1.02194	0.119125	8.57874	9.59157e-18	1.39479e-14
RPS26P4	1.02617	8.37513	0.159625	4.9841	0.585996	8.50535	1.81048e-17	2.4779e-14
PRAMENP	7.39165	34.8325	4.156	3.11419	0.389749	7.99023	1.3469e-15	1.64938e-12
PPBP	430.721	2075.79	236.745	3.3045	0.429723	7.68985	1.47308e-14	1.6321e-11
LRRC36	148.591	304.228	130.239	1.38511	0.180601	7.66945	1.72739e-14	1.82687e-11
STAG3L5P	206.39	380.319	185.881	1.04182	0.136421	7.6368	2.22691e-14	2.25276e-11
ZBTB8OSP2	3.95012	13.2549	2.85296	2.21824	0.291276	7.61559	2.62489e-14	2.54473e-11
CROCCP2	633.599	961.969	594.88	0.724404	0.0979459	7.39596	1.40389e-13	1.30657e-10
LINC01123	74.6355	131.856	67.8883	0.965151	0.132525	7.28279	3.26982e-13	2.62341e-10
SUMO2P19	3.24891	7.36782	2.76324	1.41485	0.19586	7.22375	5.05716e-13	3.92217e-10
KANTR	25.4648	56.7688	21.7736	1.38053	0.191431	7.21161	5.52954e-13	4.15018e-10
BCO2	25.4542	45.5771	23.0814	0.99727	0.140634	7.09123	1.32925e-12	9.37202e-10
C5orf60	0.945192	2.3033	0.785052	1.85887	0.263381	7.05773	1.69244e-12	1.12509e-09
LTB4R2	50.7041	89.745	46.1006	0.970866	0.138426	7.01361	2.32244e-12	1.50101e-09
CBWD3	23.0871	39.1597	21.192	0.861491	0.122901	7.00963	2.38957e-12	1.50265e-09
STK36	766.787	1032.35	735.474	0.569733	0.0821745	6.93321	4.11388e-12	2.33723e-09
NEAT1	10477.9	18404.2	9543.25	0.959063	0.138789	6.91023	4.83877e-12	2.61822e-09
MTND4P12	1473.25	4727.47	1089.53	2.11931	0.306566	6.91306	4.74299e-12	2.61822e-09
TTLL13P	6.08969	10.7612	5.53886	1.00802	0.145975	6.90544	5.00487e-12	2.64655e-09
PWP2	58.1528	146.686	47.7134	1.71743	0.249798	6.87529	6.18656e-12	3.19873e-09
NXNL2	5.46443	11.1515	4.79385	1.48435	0.217154	6.83548	8.17299e-12	3.96169e-09
PPIAP29	87.4675	230.128	70.6459	1.78119	0.264203	6.74173	1.5651e-11	6.74356e-09
GTF2H4	55.1921	87.0566	51.4348	0.721541	0.10801	6.68034	2.38393e-11	9.90482e-09
STAG3L5P-PVRIG2P-PILRB	86.6276	142.784	80.006	0.851411	0.129403	6.57952	4.71966e-11	1.77928e-08
WASH2P	92.3021	140.23	86.6507	0.717463	0.109388	6.55886	5.4219e-11	2.0024e-08
TBC1D3E	1.04576	4.95446	0.584865	3.17085	0.48681	6.51353	7.3407e-11	2.66869e-08
NPIPB4	69.6595	113.35	64.5078	0.880072	0.135753	6.4829	8.99785e-11	3.12467e-08
SLC7A11-AS1	5.57609	12.5773	4.75055	1.39176	0.215182	6.46784	9.94112e-11	3.40147e-08
TUBA3E	1.11474	2.57634	0.942403	1.55686	0.241859	6.43707	1.21804e-10	4.05063e-08
MTATP6P2	7.9251	20.8518	6.40087	1.80343	0.280167	6.43699	1.21865e-10	4.05063e-08
DDX39B	2537.48	3629.26	2408.74	0.602714	0.0938015	6.42542	1.31508e-10	4.30956e-08
RAB11FIP1P1	53.2518	96.8906	48.1062	1.0638	0.165805	6.41599	1.3991e-10	4.52122e-08
ARHGAP40	12.2372	48.8002	7.92587	2.48096	0.390896	6.34686	2.19761e-10	6.72786e-08
TTLL3	568.641	909.574	528.44	0.780755	0.12402	6.29537	3.06661e-10	9.04208e-08
RRN3P1	252.936	396.86	235.966	0.772988	0.122832	6.29303	3.11325e-10	9.05449e-08
MIR378J	2.3341	4.01132	2.13634	0.921301	0.146655	6.2821	3.34028e-10	9.47783e-08
CCDC14	1591.24	2316.31	1505.74	0.62536	0.0997812	6.26732	3.67319e-10	1.02969e-07
AARSD1	143.91	203.409	136.894	0.578147	0.0935254	6.18171	6.34111e-10	1.65774e-07
ANKRD36B	42.171	67.9958	39.1259	0.796434	0.129203	6.16422	7.083e-10	1.83111e-07
MAP9	86.9281	186.545	75.1819	1.36721	0.223144	6.12705	8.95231e-10	2.2199e-07
CEP295	329.905	483.997	311.736	0.619584	0.101127	6.12676	8.96853e-10	2.2199e-07
ACTBP12	13.2574	56.3272	8.17892	2.50979	0.409643	6.12678	8.96754e-10	2.2199e-07
TMEM232	13.8975	22.4799	12.8855	0.820605	0.134188	6.11535	9.63454e-10	2.35965e-07
PRH1	6.80315	12.8001	6.09603	0.95688	0.15805	6.05429	1.41042e-09	3.18604e-07
RPL32P3	211.658	302.489	200.948	0.620655	0.102682	6.04446	1.49915e-09	3.35392e-07
ZNF37BP	388.816	593.995	364.622	0.703543	0.116457	6.04123	1.52941e-09	3.38902e-07
EEF1A1P13	213.328	391.375	192.334	0.871141	0.144576	6.02549	1.68594e-09	3.70064e-07
TEN1-CDK3	41.4915	61.9169	39.083	0.694877	0.115616	6.01022	1.85271e-09	3.99139e-07
PI4KAP2	139.065	209.614	130.746	0.672556	0.112701	5.96764	2.40708e-09	5.09141e-07
MATR3	170.517	247.04	161.494	0.583623	0.098004	5.95509	2.59922e-09	5.35186e-07
GOLGA2P5	323.191	502.857	302.006	0.695689	0.1168	5.95624	2.58103e-09	5.35186e-07
ATP1B3-AS1	8.1311	13.8469	7.45712	0.898205	0.151121	5.94362	2.78793e-09	5.64058e-07
CCDC154	18.2095	36.2605	16.0811	1.21206	0.206422	5.87175	4.31216e-09	8.54037e-07
NPTN-IT1	21.4355	37.1377	19.584	0.867509	0.147761	5.87102	4.3313e-09	8.54037e-07
GUSBP11	22.2799	34.9126	20.7903	0.759731	0.12971	5.85714	4.70917e-09	9.05522e-07
LRGUK	8.09165	15.0795	7.26768	1.12702	0.192741	5.84732	4.99556e-09	9.47153e-07
RN7SKP16	3.83173	7.01554	3.45632	0.976448	0.167268	5.83764	5.29439e-09	9.85476e-07
MSH5	175.216	266.756	164.422	0.74902	0.128534	5.82743	5.62883e-09	1.02317e-06
LINC01004	74.9248	119.975	69.6128	0.822269	0.141095	5.82777	5.61745e-09	1.02317e-06
KRT76	0.816385	5.78896	0.23005	4.39335	0.75446	5.82317	5.77413e-09	1.04145e-06
PPIEL	6.6634	12.5334	5.97125	0.991221	0.170823	5.80261	6.52891e-09	1.15082e-06
HNRNPA3P9	5.93929	10.2942	5.42579	0.896916	0.15479	5.79442	6.85588e-09	1.19755e-06
FLNB-AS1	68.3829	110.409	63.4275	0.79082	0.136503	5.79341	6.89696e-09	1.19755e-06
EIF3CL	9.374	17.9574	8.36189	1.04591	0.18071	5.78778	7.13209e-09	1.2292e-06
SNORD56	2.97284	5.23469	2.70613	0.923838	0.159916	5.77703	7.60297e-09	1.27265e-06
C3orf35	21.0131	33.3021	19.564	0.768509	0.134178	5.72753	1.01905e-08	1.68158e-06
GNRHR2P1	0.513916	1.79054	0.363384	2.07239	0.363575	5.70002	1.19793e-08	1.88326e-06
MIR559	13.5879	22.4194	12.5466	0.804321	0.141083	5.70106	1.19063e-08	1.88326e-06
LINC00342	226.557	388.96	207.408	0.829445	0.145579	5.69755	1.2154e-08	1.89789e-06
CELF2-AS1	6.00899	11.837	5.32179	1.12301	0.197332	5.69096	1.26329e-08	1.95952e-06
KCTD21-AS1	42.8666	64.2339	40.3471	0.780729	0.137435	5.68071	1.34135e-08	2.06684e-06
CSTL1	6.98888	15.8094	5.94882	1.43139	0.253887	5.63787	1.72163e-08	2.51169e-06
NKTR	1681.68	2358.2	1601.91	0.563036	0.100086	5.62555	1.84921e-08	2.62351e-06
KLF8	63.0688	105.747	58.0365	0.801144	0.142372	5.62711	1.83254e-08	2.62351e-06
RPL23AP64	12.2565	18.4005	11.532	0.771912	0.137198	5.62627	1.84153e-08	2.62351e-06
RNU6-1223P	2.00156	3.91434	1.77602	1.02131	0.181461	5.62823	1.82067e-08	2.62351e-06
PVRIG	3.53759	6.48558	3.18999	0.96026	0.171262	5.60697	2.05899e-08	2.88242e-06
ABCA5	504.597	790.062	470.937	0.735643	0.131261	5.60441	2.08968e-08	2.89408e-06
OGFR-AS1	4.78422	8.1498	4.38737	0.919504	0.164113	5.60289	2.10813e-08	2.90236e-06
CCT4P2	0.984014	2.89951	0.75815	2.16513	0.387083	5.59345	2.22595e-08	3.02873e-06
TRIM31-AS1	48.7825	70.5014	46.2215	0.61922	0.111119	5.57258	2.51e-08	3.35633e-06
POU5F1P3	6.24821	10.0943	5.7947	0.876243	0.157998	5.5459	2.92448e-08	3.86614e-06
DDX47	51.6896	73.5215	49.1153	0.575625	0.10432	5.51789	3.43091e-08	4.45399e-06
LENG8-AS1	98.094	135.104	93.73	0.565893	0.1027	5.51018	3.58473e-08	4.5577e-06
RNU6-343P	1.1096	1.97945	1.00703	1.04999	0.190901	5.50018	3.79404e-08	4.72916e-06
ANKRD20A9P	1.23078	6.59742	0.597978	3.38066	0.618624	5.4648	4.63426e-08	5.6159e-06
RNVU1-3	2.46063	4.65106	2.20235	1.07657	0.197177	5.45991	4.76381e-08	5.70761e-06
EIF4A1	246.893	353.086	234.372	0.575725	0.105555	5.45428	4.91715e-08	5.77815e-06
CCDC169	7.87158	23.7074	6.00432	2.06686	0.379348	5.44845	5.0811e-08	5.91109e-06
GBAP1	79.9553	109.609	76.4588	0.578675	0.106421	5.4376	5.40032e-08	6.18962e-06
UPF3AP2	9.4783	18.0661	8.46568	1.03364	0.190471	5.42675	5.73903e-08	6.45072e-06
SIK1	46.9401	130.047	37.1407	1.79306	0.332131	5.39865	6.71431e-08	7.29995e-06
ENPP7P10	2.29611	4.31011	2.05863	1.14294	0.211806	5.39614	6.80891e-08	7.3344e-06
SPDYE2	4.94961	8.65713	4.51244	1.00222	0.185911	5.39088	7.01121e-08	7.48302e-06
ZBTB40-IT1	1.89188	3.50696	1.70144	0.953657	0.177096	5.38496	7.24596e-08	7.66327e-06
CCDC150	89.9253	138.326	84.2182	0.694867	0.129157	5.38003	7.44741e-08	7.84067e-06
DNAH6	72.0477	108.783	67.7161	0.719091	0.133907	5.37008	7.87009e-08	8.15682e-06
NPIPA1	89.9127	133.038	84.8276	0.684288	0.127682	5.35931	8.35427e-08	8.48816e-06
RNU6-652P	1.58768	3.39647	1.3744	1.15123	0.215333	5.34629	8.97777e-08	8.96506e-06
RNF112	19.2043	35.3166	17.3045	0.906086	0.170147	5.32531	1.00784e-07	9.81145e-06
KRT13	12.2083	35.0793	9.51154	1.82984	0.344626	5.30965	1.09838e-07	1.06042e-05
YEATS2-AS1	25.2336	36.9223	23.8553	0.627493	0.118296	5.30444	1.13021e-07	1.07333e-05
AGAP6	206.813	287.819	197.261	0.565066	0.106648	5.29841	1.16813e-07	1.10483e-05
EGFL8	47.0274	71.8458	44.101	0.704025	0.132962	5.29494	1.19058e-07	1.12151e-05
AGAP4	55.0079	80.6539	51.9839	0.631253	0.119555	5.28001	1.29176e-07	1.20704e-05
DNHD1	305.47	437.768	289.871	0.629437	0.119477	5.26826	1.3772e-07	1.26653e-05
DNAH17	91.4835	126.322	87.3755	0.628762	0.119579	5.25811	1.45541e-07	1.33046e-05
GSTT2B	22.6396	45.6106	19.931	1.21254	0.23065	5.25705	1.46386e-07	1.33046e-05
CSAD	367.532	536.543	347.603	0.610993	0.11628	5.25452	1.48408e-07	1.33321e-05
TAS2R20	8.99502	15.4753	8.2309	0.844517	0.161532	5.22818	1.71187e-07	1.52606e-05
MIR616	2.98363	5.55694	2.6802	0.941961	0.180196	5.22744	1.71876e-07	1.52635e-05
MIR4326	1.66863	3.17315	1.49123	1.14423	0.219143	5.22137	1.77604e-07	1.55936e-05
RTEL1	53.2656	71.0284	51.1711	0.581003	0.111455	5.21288	1.85931e-07	1.62634e-05
MSH5-SAPCD1	24.382	43.0251	22.1837	0.897805	0.172682	5.19917	2.00179e-07	1.72699e-05
PDCL3P4	15.912	27.1471	14.5873	0.881362	0.169558	5.19799	2.01455e-07	1.72961e-05
TPTEP1	43.9572	91.2369	38.3823	1.10495	0.212737	5.19399	2.05834e-07	1.76072e-05
TREX1	9.79813	14.8122	9.20691	0.622637	0.120238	5.17838	2.23818e-07	1.89366e-05
AGER	96.1693	137.781	91.2627	0.595933	0.115605	5.15491	2.53748e-07	2.10105e-05
CHKB	106.403	145.497	101.793	0.560544	0.109133	5.13635	2.80131e-07	2.30311e-05
SPDYE5	12.2809	17.8633	11.6227	0.651392	0.127253	5.11889	3.07345e-07	2.48298e-05
TOP3B	14.603	20.773	13.8754	0.577178	0.112793	5.11716	3.10172e-07	2.49716e-05
CCL14	23.0202	37.4808	21.3151	0.8081	0.157971	5.1155	3.12914e-07	2.51054e-05
SPDYE2B	0.622865	2.02127	0.457974	1.97586	0.387174	5.10329	3.33791e-07	2.6597e-05
NSUN5P1	610.18	870.943	579.432	0.638086	0.125079	5.10148	3.37008e-07	2.67616e-05
RNA5SP37	3.54635	6.47011	3.2016	0.936902	0.183775	5.09808	3.43115e-07	2.71539e-05
SPATA32	8.98617	13.2682	8.48125	0.705891	0.138546	5.095	3.48734e-07	2.74494e-05
GRIK3	24.8408	45.8075	22.3685	0.998565	0.196044	5.09358	3.5136e-07	2.75255e-05
KLKB1	10.9864	18.1575	10.1408	1.01673	0.199984	5.08404	3.69492e-07	2.8448e-05
RN7SKP70	2.43964	4.60549	2.18426	0.975473	0.192069	5.07877	3.79885e-07	2.90749e-05
TXK	22.6582	40.2481	20.5841	0.701961	0.138768	5.05851	4.22555e-07	3.16128e-05
SLC25A27	211.079	319.12	198.34	0.743288	0.147103	5.05284	4.35295e-07	3.20978e-05
LINC00893	43.1704	66.389	40.4326	0.735699	0.145663	5.05069	4.4022e-07	3.22303e-05
SNORD6	7.20332	11.0094	6.75453	0.718133	0.142526	5.03862	4.68909e-07	3.39011e-05
SEMA6A-AS1	13.6281	20.6166	12.8041	0.664426	0.131869	5.03851	4.69169e-07	3.39011e-05
JMJD7-PLA2G4B	122.901	188.355	115.183	0.67848	0.135027	5.02477	5.04034e-07	3.58635e-05
DDX12P	117.964	172.909	111.486	0.650332	0.129503	5.02174	5.12045e-07	3.6212e-05
NPIPB1P	2.5532	5.28327	2.23129	1.19819	0.239124	5.01075	5.42192e-07	3.79975e-05
CICP14	153.582	225.991	145.044	0.670054	0.133902	5.00408	5.61295e-07	3.91007e-05
PRR5-ARHGAP8	17.7311	25.3439	16.8335	0.639649	0.127881	5.00189	5.67709e-07	3.94295e-05
GABRR2	7.36818	12.1891	6.79973	0.835612	0.16713	4.99978	5.73955e-07	3.97447e-05
FAM220CP	1.80459	3.94247	1.5525	1.20861	0.241945	4.99542	5.87082e-07	3.99404e-05
SNORA71B	17.7362	25.4281	16.8292	0.786596	0.158011	4.97811	6.42095e-07	4.31126e-05
LINC01237	11.5831	19.3826	10.6634	0.826263	0.165997	4.97757	6.43879e-07	4.31126e-05
NRBF2P4	0.349529	1.15382	0.254692	1.88099	0.378074	4.97519	6.51848e-07	4.32096e-05
LINC01226	3.16096	9.14997	2.45477	1.88001	0.380756	4.93756	7.91044e-07	5.08432e-05
SAPCD1	30.7299	48.1292	28.6783	0.81322	0.165524	4.91299	8.96959e-07	5.62522e-05
RNY4P10	5.7184	8.55725	5.38366	0.683408	0.139257	4.90752	9.22331e-07	5.70741e-05
MKRN4P	2.68736	6.42328	2.24684	1.60334	0.326767	4.90666	9.26406e-07	5.70884e-05
ZNF32-AS2	15.1367	23.5956	14.1393	0.639295	0.130528	4.89774	9.69431e-07	5.88923e-05
SNORD12B	8.05541	13.8518	7.37194	1.00556	0.205299	4.89801	9.68097e-07	5.88923e-05
LINC01126	11.9507	18.1918	11.2147	0.734867	0.150065	4.897	9.73091e-07	5.89607e-05
CYP4F34P	1.37902	9.44483	0.427955	4.60049	0.941252	4.88763	1.02055e-06	6.16758e-05
ESPNP	6.12039	12.9642	5.31342	1.19495	0.244519	4.88694	1.02415e-06	6.17329e-05
CYP3A5	1647.47	2677.74	1525.99	0.722573	0.147942	4.88417	1.03867e-06	6.24466e-05
SNORA81	3.95393	6.34717	3.67174	0.738663	0.151702	4.86917	1.12068e-06	6.66875e-05
EBLN2	25.398	38.3735	23.868	0.657641	0.135162	4.86558	1.14124e-06	6.75652e-05
INE1	44.0521	60.3775	42.1271	0.588932	0.121631	4.84194	1.28575e-06	7.40326e-05
CCDC162P	142.039	228.089	131.893	0.811705	0.167608	4.84288	1.27969e-06	7.40326e-05
RPS26P55	0.594663	1.36173	0.504215	1.36367	0.281559	4.84328	1.27711e-06	7.40326e-05
HMGB1P5	447.137	1052.2	375.791	1.43654	0.296998	4.83686	1.31904e-06	7.55914e-05
VTN	14.31	30.6181	12.3871	1.28375	0.265487	4.83545	1.32846e-06	7.57583e-05
CROCCP3	53.4203	75.2873	50.8419	0.573592	0.118643	4.83462	1.33403e-06	7.58896e-05
MROH5	2.49119	4.77782	2.22157	1.50367	0.311763	4.82313	1.41322e-06	7.94235e-05
HSF4	417.045	640.414	390.706	0.750747	0.15573	4.82081	1.42978e-06	8.00141e-05
HSD17B7P2	74.3284	106.855	70.4932	0.597817	0.124011	4.82069	1.4306e-06	8.00141e-05
FAM71F2	33.2216	51.4423	31.0732	0.730961	0.152093	4.80601	1.53971e-06	8.52901e-05
P2RX5	68.8479	117.453	63.1166	1.01309	0.211268	4.79527	1.62457e-06	8.83151e-05
PLAC8L1	9.12404	13.7761	8.5755	0.629582	0.131309	4.79465	1.62959e-06	8.83817e-05
NCBP2-AS1	9.12252	14.5589	8.48149	0.735081	0.153609	4.7854	1.70651e-06	9.23382e-05
LINC00899	81.1823	107.121	78.1237	0.595385	0.124479	4.783	1.72694e-06	9.30111e-05
SGK494	72.5	105.985	68.5517	0.60236	0.126092	4.77713	1.77818e-06	9.48918e-05
HSP90AA6P	4.0829	7.2822	3.70566	0.963151	0.201615	4.77717	1.77775e-06	9.48918e-05
MRPS31P5	43.2707	67.5045	40.4132	0.774481	0.162105	4.77766	1.77351e-06	9.48918e-05
NPIPB15	126.815	274.397	109.413	1.37709	0.288672	4.77043	1.83836e-06	9.70746e-05
INO80B-WBP1	1.27691	2.27949	1.15869	0.884354	0.185389	4.77025	1.83994e-06	9.70746e-05
RNA5SP201	0.605527	1.27679	0.526376	1.28942	0.270407	4.76844	1.85657e-06	9.77306e-05
MIR4701	2.08679	3.70993	1.8954	0.982726	0.20636	4.7622	1.91497e-06	0.000100125
LRRFIP1P1	29.6309	44.0248	27.9337	0.641272	0.135112	4.74621	2.07262e-06	0.00010622
MICD	2.27821	5.48866	1.89965	1.62545	0.34378	4.72819	2.26535e-06	0.00011394
ZAN	1.60066	3.25105	1.40605	1.61821	0.342246	4.72822	2.26502e-06	0.00011394
POLR2J2	3.45096	7.80402	2.93767	1.32466	0.280173	4.72801	2.26735e-06	0.00011394
RAB6C	2.13598	4.07552	1.90728	0.857395	0.181668	4.71956	2.36353e-06	0.000116756
NAALAD2	15.7352	24.9295	14.6511	0.74787	0.158679	4.71309	2.4399e-06	0.000119766
OVOL1-AS1	6.04365	9.58243	5.62638	0.795642	0.169068	4.70604	2.52573e-06	0.000123718
DENND5B-AS1	3.76741	8.27825	3.23551	1.37985	0.293466	4.7019	2.57755e-06	0.000125464
ANKRD10-IT1	220.748	351.803	205.295	0.764466	0.162768	4.69665	2.64466e-06	0.000127135
SNRPCP16	0.779643	1.87792	0.650141	1.52288	0.324962	4.68632	2.78162e-06	0.000132895
AQP12B	8.57012	14.9456	7.81837	1.18283	0.25279	4.67909	2.88154e-06	0.000136547
CFAP44	295.301	424.223	280.099	0.586586	0.125505	4.67381	2.95669e-06	0.000139304
RPS26P47	11.5746	28.8685	9.53537	1.45798	0.312079	4.67185	2.98497e-06	0.000139741
RPL36AP43	7.49771	11.0495	7.0789	0.66026	0.141609	4.66256	3.12296e-06	0.000143885
HSPD1P10	1.44867	2.39342	1.33727	0.949954	0.203872	4.65956	3.16891e-06	0.00014514
HOXA-AS2	132.111	182.321	126.191	0.568281	0.122028	4.65697	3.20902e-06	0.000146114
SPRY4-IT1	8.33234	14.0689	7.65591	0.840874	0.180738	4.65246	3.28e-06	0.000148186
NCR3LG1	556.361	775.173	530.56	0.64449	0.138556	4.65146	3.29592e-06	0.000148329
NADK2-AS1	4.3369	7.01109	4.02158	0.786856	0.169225	4.64976	3.32329e-06	0.000148984
HMGB1P3	1.74849	3.29049	1.56667	0.899419	0.194266	4.62983	3.65961e-06	0.000160422
SNORA5C	16.4554	23.5768	15.6157	0.614492	0.132784	4.62776	3.69647e-06	0.00016106
RN7SL381P	8.16221	13.7597	7.50218	0.889507	0.192257	4.62664	3.71639e-06	0.000161323
DPRXP4	3.15018	4.61763	2.97715	0.755431	0.163718	4.61421	3.9459e-06	0.00016939
DNAH1	455.348	656.937	431.578	0.620884	0.134604	4.61267	3.97522e-06	0.000170334
LINC01225	4.68498	10.4049	4.01053	1.51062	0.327744	4.60915	4.04316e-06	0.000172927
FNBP1P1	21.6088	32.2343	20.356	0.656863	0.142895	4.59682	4.28992e-06	0.000180495
ACMSD	3.80212	7.97847	3.30967	1.37983	0.300592	4.59036	4.42478e-06	0.000184501
SNORA71C	13.5473	18.9974	12.9046	0.793119	0.172846	4.58859	4.46258e-06	0.000185412
HOXB-AS2	20.7181	38.9429	18.5692	1.00732	0.220075	4.57717	4.71316e-06	0.000193785
KRT14	10.2684	23.9768	8.65198	2.09525	0.458355	4.57123	4.8487e-06	0.000198968
ZMAT1	93.4786	169.934	84.4634	1.0239	0.224232	4.56626	4.96499e-06	0.000202667
AP4B1-AS1	21.3716	30.4275	20.3038	0.59285	0.129898	4.56398	5.01936e-06	0.00020417
UPF3AP1	1.7405	2.8116	1.61421	0.917033	0.201497	4.55109	5.33675e-06	0.000214087
DFFBP1	3.64721	6.08203	3.36011	0.710129	0.15615	4.54774	5.42248e-06	0.000215666
RNA5SP187	2.08328	4.10262	1.84517	0.976133	0.214631	4.54796	5.41682e-06	0.000215666
PGBD4P7	2.17194	4.13129	1.94091	1.02584	0.226314	4.53284	5.81965e-06	0.000229501
HRG	2.17796	4.38031	1.91827	2.04882	0.452467	4.52811	5.95146e-06	0.000232337
IKBKGP1	1.02228	2.23122	0.879727	1.13329	0.250229	4.529	5.92643e-06	0.000232337
SH3BP5-AS1	97.2973	145.064	91.6649	0.580474	0.12834	4.52293	6.09905e-06	0.000236511
RN7SL834P	7.53005	12.2049	6.97882	0.70485	0.156165	4.51351	6.37633e-06	0.00024522
STARD4-AS1	45.6086	67.7311	43.0001	0.602486	0.133529	4.51203	6.42099e-06	0.00024653
OCLM	5.88045	8.90972	5.52326	0.693287	0.154011	4.50154	6.74635e-06	0.000254129
FAM210CP	1.44987	2.72205	1.29986	1.57039	0.348944	4.50039	6.78274e-06	0.000254129
HCG9	4.51997	8.33428	4.07021	0.897497	0.199572	4.49711	6.88829e-06	0.000257255
HNRNPA1P59	5.80215	8.72126	5.45794	0.633729	0.141342	4.48366	7.33737e-06	0.000270982
GPC2	66.3325	98.7499	62.51	0.620392	0.138394	4.4828	7.367e-06	0.00027151
SNORD19	11.5092	16.5344	10.9166	0.621039	0.138558	4.48215	7.38962e-06	0.00027151
RN7SL481P	4.35611	6.6795	4.08215	0.7441	0.166004	4.48243	7.37976e-06	0.00027151
LINC00843	5.55872	8.62089	5.19765	0.626202	0.139869	4.47706	7.56778e-06	0.000276081
MIR3131	19.146	29.3936	17.9377	0.767038	0.171388	4.47544	7.62538e-06	0.000277652
GCSAM	62.4835	97.2718	58.3814	0.581981	0.130094	4.47353	7.69383e-06	0.000279707
SLC23A3	54.7333	79.6438	51.796	0.620735	0.138851	4.47052	7.80313e-06	0.000282797
PROZ	12.8417	19.5931	12.0456	0.891511	0.199666	4.46502	8.00627e-06	0.000288362
HNRNPA1P49	8.45249	13.6633	7.83806	0.743881	0.166921	4.45648	8.33163e-06	0.000297776
COL4A2-AS1	2.66916	4.9069	2.4053	0.955166	0.214563	4.45169	8.51987e-06	0.000303107
CDK3	16.7064	24.1695	15.8264	0.593049	0.133311	4.44861	8.64274e-06	0.000307009
LRRC37A	16.4798	28.6785	15.0414	0.878514	0.197735	4.44289	8.87571e-06	0.000313847
SNORD101	7.64852	10.955	7.25863	0.629411	0.141713	4.44146	8.93524e-06	0.000315472
IGFL1P1	5.81874	16.4588	4.56413	1.87923	0.423282	4.43967	9.00973e-06	0.00031714
SMIM17	5.51512	9.42762	5.05378	0.846906	0.190916	4.43601	9.1643e-06	0.000322093
CACTIN-AS1	9.40939	12.7604	9.01426	0.633427	0.142834	4.4347	9.22001e-06	0.000323098
GUSBP2	11.4887	17.3834	10.7936	0.643807	0.145223	4.43322	9.28346e-06	0.000323835
SNORD63	10.4515	15.6404	9.83968	0.628167	0.141919	4.42623	9.58953e-06	0.000333512
LINC00894	76.9369	117.305	72.1769	0.693096	0.156802	4.42019	9.86126e-06	0.000341476
USP32P3	4.86357	8.7644	4.40361	0.849526	0.192232	4.41927	9.90332e-06	0.000342378
HLA-DPB2	15.1079	29.1212	13.4556	1.14356	0.258816	4.41842	9.9425e-06	0.000343223
CRYZP1	6.14355	9.60672	5.73519	0.731891	0.165849	4.41299	1.01951e-05	0.000349866
MIR647	35.4837	48.8313	33.9099	0.69705	0.157936	4.41348	1.01721e-05	0.000349866
RHOT1P3	0.483538	1.50909	0.362612	1.83506	0.41599	4.41132	1.02745e-05	0.000352071
PDXDC2P	274.52	387.638	261.182	0.572625	0.130067	4.40255	1.06984e-05	0.000363387
ANKRD18A	62.0684	100.162	57.5766	0.784014	0.178285	4.39752	1.09494e-05	0.00037083
MIR6797	2.35902	3.59365	2.21343	0.73649	0.168202	4.37861	1.1944e-05	0.000399857
ACSM1	23.0858	38.2526	21.2974	0.793714	0.181401	4.37547	1.21169e-05	0.000404482
PRR4	21.5704	32.2308	20.3133	0.582987	0.1333	4.37349	1.22274e-05	0.000407004
SERPINC1	3.45488	6.00159	3.15458	1.16797	0.267501	4.36622	1.26413e-05	0.000417197
PLA2G4C	173.414	257.597	163.487	0.659176	0.151237	4.35857	1.30916e-05	0.000429169
SMG1P4	2.03074	4.91133	1.69108	1.41554	0.325127	4.35381	1.3379e-05	0.000435979
CER1	1.54979	4.70561	1.17767	1.68354	0.386886	4.35151	1.35203e-05	0.000439353
RNU6-1016P	2.84918	5.12153	2.58124	0.86631	0.199177	4.34945	1.36478e-05	0.000442878
TAS2R2P	0.949291	2.6911	0.743907	1.44073	0.331806	4.34209	1.41133e-05	0.000456639
SNORD3B-1	1.15569	2.25627	1.02592	1.62758	0.374911	4.34124	1.41681e-05	0.00045721
GABBR1	530.872	816.526	497.189	0.760147	0.175284	4.33665	1.44668e-05	0.000464915
IZUMO1	5.74625	9.81255	5.26677	0.947316	0.218655	4.33246	1.47452e-05	0.00047126
LSMEM1	48.9036	68.6043	46.5806	0.620773	0.143425	4.32822	1.5032e-05	0.000478455
IGKV1D-27	10.8548	33.0171	8.24153	1.75172	0.404843	4.3269	1.51223e-05	0.000480671
PRDX3P1	8.42762	11.458	8.0703	0.586508	0.13588	4.31638	1.58609e-05	0.000498695
MXRA7	1298.41	1822.69	1236.59	0.601483	0.139461	4.3129	1.61128e-05	0.000504571
GPRASP1	116.729	176.62	109.668	0.657327	0.152496	4.31045	1.62924e-05	0.000508827
IGLV7-46	372.819	864.049	314.897	1.50875	0.350007	4.31063	1.62788e-05	0.000508827
DCHS2	33.4611	63.1224	29.9636	1.47515	0.342319	4.30928	1.63787e-05	0.000510116
GAS6-AS1	621.215	994.754	577.169	0.923962	0.214814	4.30121	1.69865e-05	0.000524172
MAMLD1	80.9529	137.776	74.2527	0.72424	0.168465	4.29906	1.71528e-05	0.000526508
RNU6-476P	1.37452	2.31005	1.26421	0.847492	0.197277	4.29596	1.73941e-05	0.000531813
MLANA	14.7472	23.8228	13.6771	0.716706	0.166919	4.29373	1.75699e-05	0.000535777
MIR3646	1.50716	2.63455	1.37422	1.04931	0.244451	4.29252	1.7666e-05	0.000537302
APOA1-AS	1.29912	2.15798	1.19785	0.888323	0.207121	4.2889	1.7956e-05	0.000544697
CDH4	26.3621	43.9701	24.2859	0.913716	0.213377	4.28217	1.85078e-05	0.000555851
RNA5SP82	3.6664	5.81372	3.4132	0.724202	0.169176	4.28075	1.8626e-05	0.000558469
C20orf144	14.0896	18.5156	13.5677	0.573143	0.133973	4.27804	1.88542e-05	0.000563857
COLQ	30.2819	43.9854	28.666	0.582036	0.136129	4.27562	1.90609e-05	0.000569306
KRTAP5-AS1	76.0538	107.323	72.3666	0.566991	0.132906	4.26612	1.98905e-05	0.000584335
CICP22	1.74373	3.03317	1.59169	0.912356	0.213996	4.26343	2.01313e-05	0.000589177
RNU6-850P	9.29998	13.3006	8.82826	0.651275	0.152847	4.26096	2.03551e-05	0.000594232
NARF-IT1	6.38471	9.45935	6.02217	0.571215	0.134397	4.25022	2.13559e-05	0.000621111
TATDN2P2	46.8738	63.6146	44.8999	0.5693	0.134125	4.24456	2.19022e-05	0.00063462
ARAP1-AS2	7.57506	10.9242	7.18015	0.735737	0.174043	4.22733	2.36485e-05	0.000675129
RNU6-1048P	2.42803	3.87403	2.25753	0.703339	0.166435	4.2259	2.37984e-05	0.000677744
RPL7P57	2.27924	3.63379	2.11952	0.752904	0.178484	4.21832	2.46125e-05	0.000697519
RIMKLBP1	2.26351	3.6358	2.1017	0.825963	0.196089	4.21218	2.52921e-05	0.000714728
MIR196A1	27.7803	44.7896	25.7747	0.800467	0.190282	4.20675	2.59072e-05	0.000724454
RNU2-11P	3.2877	5.77174	2.9948	0.8691	0.207102	4.19649	2.71082e-05	0.000751759
MIR25	16.5742	23.1423	15.7998	0.625773	0.149135	4.19602	2.71647e-05	0.000752429
SEC31B	194.369	285.349	183.641	0.58517	0.139488	4.19513	2.72716e-05	0.000753597
SNRPGP14	3.41292	5.16068	3.20683	0.680262	0.162257	4.1925	2.75894e-05	0.000758772
LURAP1L-AS1	1.79478	3.20036	1.62904	0.86501	0.206914	4.18054	2.9082e-05	0.000791405
RFPL3S	4.67956	7.2085	4.38136	0.654844	0.156682	4.17944	2.92227e-05	0.000793379
RNF17	0.73222	1.44752	0.647877	1.21342	0.290653	4.17482	2.98226e-05	0.000803106
TUBB8P2	1.57583	2.6795	1.44569	0.90285	0.216616	4.16798	3.07311e-05	0.000821862
METTL15P1	13.3266	21.1192	12.4077	0.73651	0.176847	4.16468	3.11784e-05	0.000832867
CCDC40	91.3675	129.906	86.8233	0.578393	0.139165	4.15618	3.23617e-05	0.000859958
AADAC	21.2542	49.4472	17.9299	1.18216	0.284615	4.15354	3.27369e-05	0.000867406
PSPHP1	105.486	337.684	78.1064	2.22521	0.535767	4.15331	3.27696e-05	0.000867406
LIPI	1.07633	2.12921	0.952183	1.16423	0.28077	4.14655	3.37522e-05	0.000888205
PRRT2	62.9182	92.9499	59.3771	0.654567	0.157927	4.14475	3.40185e-05	0.000892344
PRH1-PRR4	2.47734	4.226	2.27115	0.70904	0.171146	4.1429	3.42943e-05	0.000898564
JMJD7	6.25343	9.32644	5.89108	0.658256	0.158966	4.14086	3.45999e-05	0.000902421
COX6CP1	27.0777	60.0657	23.1879	1.38971	0.33581	4.13837	3.49782e-05	0.000909316
ACAD11	11.1979	16.8577	10.5305	0.594897	0.143972	4.13204	3.59563e-05	0.00093266
SNORA12	3.19072	4.72645	3.00963	0.736719	0.178372	4.13024	3.6239e-05	0.000937901
SNRPGP4	1.61235	3.22127	1.42263	1.16319	0.281812	4.12754	3.66666e-05	0.000943718
TUBB8P7	2.82666	5.38955	2.52446	1.06219	0.258234	4.1133	3.9004e-05	0.000982151
FAM153A	2.66809	6.29424	2.24051	1.15568	0.281114	4.11107	3.93832e-05	0.000990626
TMEM92-AS1	10.8666	17.1895	10.121	0.689391	0.167843	4.10736	4.00209e-05	0.00100154
RRN3P2	30.3983	41.8062	29.0531	0.609412	0.148454	4.10507	4.04198e-05	0.00100583
PPBPP2	0.700468	1.65152	0.588325	1.44583	0.352382	4.10302	4.0779e-05	0.00101152
IGFL4	91.7875	159.748	83.7739	0.877597	0.213964	4.10161	4.10283e-05	0.00101554
STAG3L1	9.64005	14.5849	9.05699	0.605938	0.148237	4.08763	4.35807e-05	0.00106736
KRR1P1	4.28396	7.18945	3.94136	0.849809	0.20821	4.0815	4.47454e-05	0.00109015
FREM1	780.708	1528.21	692.567	1.08169	0.26534	4.07663	4.56928e-05	0.00110797
RNA5SP311	0.648769	1.66747	0.528649	1.15476	0.28331	4.07597	4.58225e-05	0.00110827
TDRD12	10.4302	35.1654	7.51356	1.05263	0.258535	4.07154	4.67038e-05	0.00112607
NSUN5P2	65.6392	92.1549	62.5126	0.59696	0.146702	4.06921	4.71725e-05	0.00113502
HNRNPA1P9	2.08916	3.97722	1.86653	0.998269	0.245548	4.06548	4.79341e-05	0.00114978
LINC01235	43.5331	73.7618	39.9687	0.86355	0.21249	4.06395	4.82484e-05	0.00115612
CD300LD	2.38048	5.38409	2.02632	1.50673	0.371038	4.06085	4.88944e-05	0.00116611
C11orf42	8.57928	11.6027	8.22278	0.598027	0.14731	4.05966	4.91442e-05	0.00117036
ZSCAN23	4.22582	8.45592	3.72703	1.18642	0.292345	4.05829	4.94324e-05	0.00117418
RNU6-1262P	1.06828	1.94541	0.964853	0.928535	0.228846	4.05747	4.96076e-05	0.00117418
ZNF626	28.6682	42.5705	27.0289	0.695702	0.171901	4.0471	5.18561e-05	0.00122243
SNORD14A	16.2713	22.9739	15.481	0.573954	0.141996	4.04205	5.29854e-05	0.00124275
CDCA4P1	2.64505	4.43172	2.43437	0.790145	0.195515	4.04136	5.31427e-05	0.00124519
SUGT1P3	26.8062	35.7279	25.7542	0.561488	0.138949	4.04096	5.32338e-05	0.00124607
SCAANT1	2.3684	3.59232	2.22408	0.691616	0.171195	4.03993	5.34664e-05	0.001249
STARD9	196.969	287.053	186.346	0.577959	0.143096	4.03897	5.36875e-05	0.00125291
SLC13A4	34.4835	49.8735	32.6688	0.651863	0.161689	4.03157	5.54043e-05	0.00128268
MIR5010	2.18633	3.44154	2.03832	0.766824	0.190708	4.02092	5.79706e-05	0.00132903
SLC9C1	12.0121	18.9824	11.1902	0.722341	0.179783	4.01784	5.87339e-05	0.00134372
KRT8P42	9.60079	17.0183	8.72616	0.907552	0.226159	4.01289	5.99802e-05	0.00136819
LRRC37A4P	100.074	146.317	94.621	0.639078	0.159451	4.00799	6.12371e-05	0.0013887
CLEC18B	4.76403	8.22417	4.35603	0.869496	0.217153	4.00406	6.22634e-05	0.00140512
MROH7-TTC4	3.07696	6.17875	2.71122	1.05178	0.262712	4.00356	6.23976e-05	0.00140679
FMR1-IT1	6.36289	9.21251	6.02688	0.654811	0.16425	3.98668	6.70053e-05	0.00148903
EPHA1-AS1	14.4424	25.9527	13.0852	0.979037	0.245736	3.9841	6.77371e-05	0.00149956
MROH7	36.8519	58.6774	34.2783	0.794234	0.200074	3.96971	7.19603e-05	0.00157498
LINC00562	12.4908	16.7914	11.9837	0.626633	0.157909	3.96832	7.23803e-05	0.0015798
UBE2Q1-AS1	5.3652	7.46432	5.11768	0.6193	0.156057	3.96842	7.23516e-05	0.0015798
HHATL	0.887862	1.93146	0.764808	1.61051	0.406745	3.95951	7.51037e-05	0.00162704
CST11	0.635116	1.79249	0.498645	1.67134	0.422384	3.95692	7.59233e-05	0.00164174
RPL3P4	674.195	971.712	639.114	0.602038	0.15244	3.94933	7.83695e-05	0.00168523
XBP1P1	4.23593	5.7202	4.06091	0.629047	0.159593	3.94157	8.09496e-05	0.00172953
HOXA-AS3	76.5257	136.786	69.4202	0.878276	0.222933	3.93964	8.16051e-05	0.00173874
CELA2B	2.00012	3.30798	1.84591	0.783983	0.199272	3.93423	8.34631e-05	0.00177022
RNU6-762P	3.37687	4.97023	3.18899	0.594747	0.151391	3.92855	8.54599e-05	0.0017962
HOXA2	89.8836	143.067	83.6125	0.774664	0.197541	3.92153	8.79902e-05	0.00183283
CERS3	1.1402	2.3498	0.997567	1.15697	0.295053	3.92121	8.81037e-05	0.00183355
MIR5006	0.699975	1.21791	0.638904	1.04421	0.266771	3.91425	9.06853e-05	0.00187387
TAS2R15P	5.58312	8.20165	5.27436	0.614079	0.157108	3.90864	9.28163e-05	0.00190774
HCG4B	21.794	32.8541	20.4899	0.707052	0.180933	3.90781	9.31378e-05	0.00191097
TTN	155.239	227.24	146.749	0.665374	0.170317	3.90668	9.35724e-05	0.0019165
PILRB	265.717	374.387	252.903	0.692464	0.177356	3.90438	9.4468e-05	0.00193145
FLJ22447	5.32366	8.94634	4.89649	0.775965	0.198799	3.90326	9.49052e-05	0.0019352
MIR26B	1.01861	1.66436	0.942467	0.897005	0.229833	3.90285	9.50675e-05	0.0019352
AQP5	98.9895	367.227	67.3605	1.55143	0.397862	3.89941	9.64267e-05	0.00195262
RPS4XP23	1.16918	2.32859	1.03246	0.947566	0.243396	3.89311	9.8968e-05	0.0019954
DLEU2L	6.61071	10.2575	6.18071	0.657622	0.169293	3.88452	0.000102531	0.00204596
FSIP2-AS1	7.94458	12.3027	7.4307	0.708251	0.182367	3.88366	0.000102897	0.00205149
MTND5P1	3.06921	5.22039	2.81556	0.986504	0.25403	3.88342	0.000102996	0.00205172
WASH4P	13.9116	21.3309	13.0368	0.617821	0.159201	3.88076	0.000104132	0.00206967
MEIOB	0.571141	1.27058	0.488668	1.33523	0.34412	3.88014	0.000104396	0.00207251
CCDC39	37.7423	54.5498	35.7605	0.567835	0.146531	3.87518	0.000106546	0.00210442
FERP1	5.14336	7.61112	4.85238	0.634479	0.163995	3.8689	0.000109327	0.00213757
ALS2CR12	5.6339	8.33438	5.31548	0.579662	0.149931	3.86619	0.000110547	0.00215118
RPL7P28	3.28702	5.67371	3.00559	0.84979	0.219827	3.86572	0.000110761	0.00215165
SLX1A-SULT1A3	3.61122	6.12304	3.31504	0.757056	0.196337	3.8559	0.000115303	0.00222082
ERICH6B	13.1083	18.5311	12.4689	0.576693	0.150291	3.83718	0.000124454	0.00234277
MIR4639	0.805163	1.38385	0.736928	0.965609	0.25193	3.83284	0.000126673	0.00236541
SLC35E1P1	4.69915	7.62722	4.3539	0.762307	0.199076	3.82922	0.000128551	0.00238706
GNG3	8.37552	12.2966	7.91317	0.579376	0.151577	3.82231	0.000132207	0.002424
PYROXD2	159.632	232.134	151.084	0.568826	0.149108	3.81486	0.000136259	0.00247683
RAG1	85.2316	117.234	81.458	0.56002	0.147154	3.80568	0.000141415	0.00255459
NEK5	115.089	168.967	108.736	0.661231	0.173765	3.80532	0.000141623	0.00255636
SNORD72	1.72814	2.68662	1.61512	0.766743	0.201518	3.80484	0.000141897	0.00255932
CAPN8	1529.05	2298.9	1438.27	0.640026	0.168321	3.80241	0.000143294	0.00257851
GAS8-AS1	3.27656	4.56769	3.12431	0.764406	0.201088	3.80136	0.000143905	0.00258551
UNC80	2.52124	4.58023	2.27846	0.993378	0.261457	3.7994	0.000145049	0.00259405
AGAP5	9.19007	12.9898	8.74203	0.571038	0.150409	3.79657	0.000146713	0.00261864
TMPRSS9	18.1463	24.2927	17.4215	0.604817	0.159505	3.79183	0.000149542	0.00265948
MIR4786	1.18238	2.00256	1.08567	0.824534	0.217478	3.79135	0.000149832	0.00265948
OR7E126P	4.32941	6.19499	4.10943	0.625583	0.165182	3.78723	0.000152333	0.0026946
ENPP7P9	0.530918	1.24998	0.446131	1.49563	0.395015	3.78627	0.000152924	0.00270165
IGBP1-AS1	7.11389	10.349	6.73242	0.565642	0.150158	3.76699	0.00016523	0.00289707
SYCP2L	7.4555	13.3728	6.75777	0.987841	0.262329	3.76565	0.000166114	0.00290819
MIR4653	12.9649	19.5528	12.1881	0.598701	0.159058	3.76404	0.000167188	0.0029182
SERPINB9P1	30.4152	46.2101	28.5528	0.676969	0.180567	3.74913	0.000177447	0.00306281
KRT39	12.7104	36.6285	9.89016	1.61972	0.432599	3.74416	0.000181001	0.00310649
KRTAP5-2	0.788914	1.39133	0.717881	0.978201	0.261265	3.74409	0.000181046	0.00310649
LTB4R	284.84	390.711	272.356	0.573612	0.153542	3.73586	0.000187073	0.00318174
GOLGA6L10	16.03	23.6529	15.1311	0.619835	0.165983	3.73433	0.000188219	0.00319656
MSTN	5.07346	8.73318	4.64193	0.831	0.222675	3.73189	0.000190049	0.0032206
PGM5P2	9.08398	13.661	8.54429	0.589308	0.157924	3.7316	0.000190269	0.00322197
RNA5SP78	1.15609	1.97316	1.05974	0.867261	0.233396	3.71583	0.00020254	0.00338266
NPM1P21	3.28912	5.12927	3.07215	0.657096	0.177463	3.70273	0.000213295	0.0035238
MME	932.308	1272.51	892.193	0.984227	0.26595	3.70079	0.000214928	0.00354293
SYCE1	1.08219	1.93807	0.98127	0.905517	0.244717	3.70026	0.00021538	0.00354653
RAB6C-AS1	0.835562	1.80238	0.721561	1.3584	0.367401	3.69731	0.000217893	0.00357526
CES4A	111.481	153.904	106.478	0.600241	0.162382	3.69646	0.000218624	0.00358472
VIPR1-AS1	46.4076	62.7668	44.4786	0.582332	0.157621	3.6945	0.000220323	0.00360749
PHACTR2P1	1.58426	2.53052	1.47268	0.872677	0.23633	3.69262	0.000221957	0.00362405
CALR4P	4.6725	7.54577	4.3337	0.792971	0.215128	3.68605	0.000227764	0.00369811
OR2A7	23.63	33.8167	22.4289	0.648966	0.176273	3.68159	0.00023178	0.00375807
AGPAT4	197.766	297.032	186.061	0.577507	0.157046	3.67732	0.000235702	0.00380047
ANKRD36C	50.7051	76.1444	47.7055	0.603822	0.164323	3.67461	0.000238215	0.00382674
EXTL3-AS1	13.1142	19.822	12.3233	0.671918	0.182937	3.67295	0.000239769	0.0038398
CXADRP3	1.17981	2.57234	1.01561	1.4435	0.393277	3.67044	0.00024213	0.00387191
SALL4	153.829	211.282	147.054	0.664869	0.181252	3.6682	0.000244262	0.00390064
MIR4512	0.718012	1.33448	0.645322	0.882365	0.240959	3.66189	0.000250363	0.00397354
CYP4F24P	2.42646	4.75577	2.1518	1.16516	0.318448	3.65888	0.000253315	0.00400672
MIR186	4.15696	7.28043	3.78866	0.80553	0.220656	3.65062	0.000261606	0.00410991
SUMO1P1	0.500142	1.62723	0.367243	2.033	0.557252	3.64826	0.00026402	0.0041268
RNA5SP217	0.921067	1.67079	0.832664	0.831318	0.22823	3.64245	0.000270052	0.00419726
ERVW-1	5.90353	9.00821	5.53744	0.960215	0.263844	3.63933	0.000273347	0.00423434
RN7SKP287	1.09811	1.75264	1.02093	0.830615	0.228516	3.63482	0.000278176	0.00428347
LUZP2	21.9094	35.4482	20.313	0.872012	0.240445	3.62665	0.000287119	0.00438633
ERVFRD-3	1.70365	2.86801	1.56635	0.781686	0.215559	3.62633	0.00028748	0.00438897
KLF7-IT1	2.69463	4.19456	2.51777	0.730946	0.20169	3.62411	0.000289955	0.00441229
FOCAD-AS1	3.25174	4.48709	3.10607	0.620817	0.17134	3.62331	0.000290856	0.00442021
MCF2	2.32913	3.38777	2.20431	0.787233	0.217351	3.62195	0.000292392	0.00443487
KRT8P40	1.39465	2.29798	1.28813	0.921797	0.255128	3.61307	0.000302591	0.00453341
LINC01120	0.624163	1.20679	0.555463	1.4141	0.391461	3.61237	0.000303408	0.00453688
CRYBB2	5.40969	8.00174	5.10405	0.759322	0.210496	3.6073	0.000309401	0.00460873
DAND5	4.7126	8.05573	4.3184	0.813984	0.225851	3.60408	0.000313259	0.00464834
TTN-AS1	73.4802	102.265	70.0862	0.577496	0.160284	3.60295	0.00031462	0.00465962
DGCR12	2.58516	4.10332	2.40615	0.66755	0.18541	3.60039	0.000317739	0.00468494
FABP1	15464.5	25838.9	14241.3	0.889177	0.247169	3.59745	0.000321349	0.00472917
FAM86FP	27.1989	42.4367	25.4021	0.650341	0.180948	3.59407	0.00032555	0.00478192
MTND6P21	0.696521	1.39915	0.613672	1.13238	0.315264	3.59186	0.000328326	0.00481663
RNU1-103P	2.99003	4.06666	2.86308	0.594815	0.165691	3.58991	0.000330798	0.00484678
SNORA68	1.32281	1.99285	1.24381	0.77713	0.216494	3.58962	0.000331162	0.00484906
GOLGA8A	387.783	612.939	361.234	0.719248	0.200434	3.58845	0.00033265	0.00486166
SNORA16B	1.28686	2.13105	1.18732	0.768005	0.214017	3.58852	0.000332559	0.00486166
RPL21P3	3.46574	5.58971	3.2153	0.677519	0.189074	3.58336	0.000339206	0.00494505
FTH1P2	17.2045	23.9214	16.4125	0.603713	0.168866	3.5751	0.000350094	0.00506569
STX16-NPEPL1	36.4609	51.011	34.7452	0.625889	0.175163	3.57318	0.000352678	0.00509358
TBC1D3D	0.876032	4.96221	0.394215	3.05746	0.85594	3.57205	0.000354198	0.00510749
LINC01480	10.8772	16.281	10.24	0.62271	0.174332	3.57197	0.0003543	0.00510749
EBAG9P1	3.35501	4.99474	3.16167	0.597113	0.167261	3.56996	0.000357043	0.00513748
TNNI3	54.6198	102.585	48.964	0.984278	0.275943	3.56696	0.00036115	0.00517
LINC01251	1.10984	1.9326	1.01283	0.994361	0.278925	3.56497	0.000363894	0.00519653
VN1R83P	11.084	15.6176	10.5494	0.565849	0.159192	3.5545	0.0003787	0.00536288
MIR3176	7.58226	11.1555	7.16093	0.662078	0.186412	3.55169	0.000382773	0.00540739
SNORA47	2.07897	2.89428	1.98283	0.814283	0.229421	3.54929	0.000386269	0.00545017
FAM183A	12.6583	22.9061	11.45	1.04395	0.294454	3.54538	0.000392051	0.00550055
SNORD11	1.40684	2.3881	1.29113	0.821035	0.23161	3.5449	0.00039276	0.00550203
KCNH8	183.046	256.452	174.391	0.623984	0.17613	3.54274	0.000395987	0.00552033
IKZF3	280.279	541.742	249.449	0.654885	0.185206	3.53598	0.000406268	0.00563664
EDN1	769.032	1053.05	735.543	0.607239	0.171761	3.53538	0.000407193	0.00564406
SLC16A6P1	3.92228	6.12682	3.66234	0.691898	0.195739	3.53479	0.000408098	0.00564605
CHKB-CPT1B	27.9689	40.9914	26.4334	0.564871	0.160211	3.52578	0.000422231	0.0057897
PCDHA11	5.67794	12.7185	4.84776	1.68231	0.478326	3.51707	0.000436338	0.00593353
FAM106A	1.19489	2.71887	1.01519	1.20246	0.34191	3.5169	0.00043662	0.0059339
MIR320E	1.86468	3.18209	1.70934	0.666406	0.189708	3.5128	0.00044341	0.00599467
HNRNPA3P3	4.37024	6.51979	4.11678	0.606996	0.173034	3.50796	0.000451565	0.00607667
LY6G6F	10.4192	14.2082	9.97239	0.816516	0.232857	3.50652	0.000454008	0.00609896
CPT1B	56.9248	83.5116	53.7899	0.563548	0.160738	3.506	0.000454902	0.00610185
CDRT15P1	7.1363	10.5716	6.73123	0.614928	0.175421	3.50544	0.000455846	0.00610955
PTGES3L-AARSD1	9.39	14.8286	8.74872	0.656388	0.187301	3.50446	0.000457529	0.00611449
RPL15P21	2.42293	3.86121	2.25333	0.798389	0.227937	3.50267	0.000460623	0.00614877
LPA	2.73662	4.96055	2.47439	0.983884	0.281135	3.49969	0.000465806	0.00619664
MIR1285-1	1.42981	2.20545	1.33836	0.698355	0.199654	3.49783	0.000469061	0.00622924
PABPC1L	1107.07	1391.33	1073.56	0.582256	0.16657	3.49557	0.000473054	0.00626797
DHX40P1	1.19068	2.66555	1.01677	1.32953	0.3812	3.48776	0.00048709	0.00641014
ZBED6	78.4333	110.374	74.6671	0.574611	0.165104	3.48029	0.000500873	0.00653607
CCDC78	128.96	195.904	121.066	0.695589	0.200183	3.47476	0.000511304	0.00663128
MEG3	437.98	595.257	419.435	0.567746	0.163418	3.4742	0.000512386	0.00663791
RN7SKP150	2.18547	3.10167	2.07744	0.602714	0.173572	3.47241	0.000515803	0.00667103
MIR3189	15.4526	24.3677	14.4014	0.715326	0.206088	3.47097	0.000518581	0.00669686
CASK-AS1	2.19874	3.32207	2.06629	0.648751	0.186918	3.47078	0.000518951	0.00669686
INTS4P2	3.13287	4.66851	2.9518	0.595308	0.171711	3.46692	0.000526452	0.00675992
AK4P1	7.53168	11.3867	7.07713	0.700315	0.202404	3.45998	0.00054021	0.00689047
RBM5-AS1	4.75826	7.13738	4.47772	0.58989	0.170588	3.45798	0.000544246	0.00692345
CCDC180	17.3513	24.7299	16.4813	0.649532	0.187851	3.45769	0.000544823	0.00692699
SCML2P2	1.87931	3.12383	1.73256	0.783588	0.226851	3.4542	0.000551923	0.00700196
PCP2	12.9788	18.9885	12.2702	0.693001	0.200665	3.45353	0.000553299	0.00701177
AADACP1	68.8879	103.405	64.818	0.67767	0.196535	3.44809	0.000564572	0.00713674
GK-AS1	9.56991	13.8653	9.06343	0.63497	0.184193	3.44731	0.000566208	0.00714168
KIZ-AS1	5.26735	7.87079	4.96037	0.721139	0.209192	3.44726	0.000566313	0.00714168
RNA5SP317	1.21046	2.03703	1.11299	0.755693	0.219338	3.44534	0.000570335	0.0071731
C6orf141	188.365	282.079	177.315	0.610372	0.177179	3.44494	0.000571196	0.00717659
RNU2-7P	1.90586	3.2594	1.74626	0.733641	0.213237	3.4405	0.000580636	0.00727108
NPIPB6	2.27243	3.77799	2.0949	0.858738	0.249822	3.4374	0.000587317	0.00731537
SNORD15B	6.12736	7.71182	5.94053	0.598903	0.174322	3.43561	0.000591228	0.00735228
ANKDD1B	109.327	162.355	103.074	0.582402	0.169517	3.43565	0.000591134	0.00735228
NANOGNBP3	3.75697	5.50592	3.55075	0.634429	0.184705	3.43483	0.000592927	0.00736592
PCDHB6	10.4652	15.7948	9.83681	0.864669	0.252007	3.43113	0.000601074	0.00743103
RNU6-195P	0.589958	1.20619	0.517297	0.929944	0.271198	3.42902	0.000605765	0.00747711
ZNF418	16.0178	24.0831	15.0668	0.623085	0.181971	3.42409	0.000616865	0.00758996
THRB-AS1	3.30147	4.79022	3.12593	0.74417	0.218022	3.41328	0.000641854	0.00781373
RNU6-1053P	2.19215	3.39038	2.05086	0.565436	0.165663	3.41318	0.000642105	0.00781373
MIR6819	1.48131	2.035	1.41602	0.796958	0.234008	3.40569	0.000659966	0.00798759
NTN5	9.03901	13.3048	8.53602	0.664035	0.195103	3.40351	0.000665263	0.00802838
HOXB-AS4	216.552	309.289	205.617	0.601274	0.176654	3.40369	0.000664832	0.00802838
RN7SL333P	2.3905	3.59184	2.24885	0.612271	0.179907	3.40327	0.000665846	0.00803122
SLC4A9	5.68566	7.658	5.4531	0.634573	0.186702	3.39885	0.000676706	0.0081369
ABCA10	28.9281	45.0797	27.0236	0.622886	0.183281	3.39853	0.000677493	0.00814217
LINC00184	1.95522	3.48701	1.7746	0.931422	0.274114	3.39794	0.000678953	0.00815231
R3HDML	74.5135	89.6779	72.7254	0.646526	0.190477	3.39424	0.000688185	0.00824086
CASP12	3.14622	4.90374	2.93898	0.698621	0.20595	3.39219	0.000693368	0.00827737
AMY2B	102.027	144.356	97.0358	0.595437	0.175797	3.38707	0.000706427	0.00838594
RPS26P6	3.70204	5.72994	3.46292	0.68047	0.201158	3.38277	0.000717594	0.00847956
CARNS1	30.8345	47.5808	28.8599	0.649059	0.192031	3.37997	0.000724936	0.00854462
RSPH10B	2.23658	3.37018	2.10291	0.674671	0.199698	3.37845	0.000728952	0.00857458
RN7SKP116	1.47152	2.44659	1.35654	0.932642	0.276358	3.37475	0.000738817	0.00865126
ARNTL2-AS1	0.809221	1.57057	0.719447	0.994122	0.295028	3.36959	0.0007528	0.00876646
CCDC144CP	1.66573	3.30058	1.47296	0.911084	0.270635	3.36647	0.000761373	0.00883975
RPS12P31	1.54418	2.25194	1.46072	0.672395	0.19992	3.36332	0.000770103	0.00890201
RPL21P32	1.23376	2.05335	1.13712	0.758583	0.225548	3.3633	0.000770179	0.00890201
NT5CP1	1.25851	1.84412	1.18946	0.70497	0.209762	3.36081	0.000777133	0.00897348
LINC00313	0.440787	0.770323	0.40193	0.959433	0.285665	3.35859	0.000783407	0.009028
MTND4LP1	0.340715	0.96576	0.267014	1.68499	0.501809	3.35783	0.00078556	0.00904833
IGKV2-29	34.4071	75.3283	29.5819	1.52773	0.45579	3.35182	0.000802816	0.00919701
RNU6-387P	1.75741	2.69484	1.64688	0.699455	0.208677	3.35185	0.000802737	0.00919701
MED15P5	1.06599	2.2032	0.931892	1.28076	0.383002	3.34401	0.000825782	0.00940304
MINOS1P3	19.9014	46.2477	16.7948	1.43899	0.430698	3.34107	0.000834557	0.00948126
FBXW12	4.05491	5.92391	3.83452	0.665061	0.200009	3.32516	0.000883669	0.00992773
LINC01342	26.9387	36.288	25.8363	0.562899	0.16932	3.32448	0.000885845	0.00994738
LINC01252	16.481	23.7153	15.6279	0.663923	0.199871	3.32175	0.000894533	0.0100159
MIR200A	13.4573	20.873	12.5829	0.697999	0.210235	3.32009	0.000899888	0.0100614
MIR6867	1.3471	1.81014	1.2925	0.915205	0.275803	3.31833	0.000905568	0.0101151
LY6G6E	14.0529	19.1549	13.4513	0.783737	0.23672	3.31082	0.000930231	0.010336
NR4A1	3645.63	5384.07	3440.64	0.612412	0.185211	3.30656	0.000944482	0.0104694
RPS3P2	1.65157	2.42453	1.56043	0.75	0.228026	3.2891	0.00100509	0.0109875
RPL21P132	1.7298	2.35282	1.65633	0.627015	0.191017	3.28251	0.00102887	0.0111915
SCARNA6	6.36945	7.99303	6.178	0.707678	0.215641	3.28175	0.00103166	0.0112115
MIR6835	2.46831	3.86066	2.30413	0.60619	0.185115	3.27467	0.00105787	0.0114077
PRSS42	1.52208	2.64855	1.38926	0.986708	0.301558	3.27203	0.00106777	0.0114805
CTD-2201I18.1	21.8985	29.864	20.9593	0.565331	0.172788	3.27181	0.00106861	0.0114839
PFN1P2	4.27684	6.22189	4.04749	0.566527	0.173213	3.27069	0.00107286	0.0115049
SNORD14E	9.66052	13.59	9.19719	0.694977	0.212638	3.26835	0.00108176	0.0115828
ENPP7P11	36.0597	51.5289	34.2357	0.606561	0.185732	3.26579	0.00109161	0.0116721
KRT17P3	0.962194	2.33908	0.79984	1.59291	0.487886	3.26491	0.00109497	0.0116973
MIR1307	0.866066	1.53406	0.7873	0.766107	0.234661	3.26474	0.00109565	0.0116992
SERPIND1	67.4691	116.583	61.6779	1.10135	0.337409	3.26415	0.00109795	0.0117129
HK2P1	8.2366	11.9424	7.79964	0.742938	0.227668	3.26325	0.00110144	0.0117371
MIR4284	0.476615	0.999426	0.414969	1.01999	0.312859	3.26022	0.00111327	0.0118276
RNU6-1024P	0.873382	1.56991	0.791251	0.721302	0.221806	3.25195	0.00114615	0.0121051
MIR5581	1.93142	2.97411	1.80848	0.612559	0.188577	3.24833	0.00116084	0.0122325
CTAGE3P	5.09182	7.45777	4.81284	0.586906	0.180737	3.24728	0.00116513	0.0122665
RN7SL81P	2.53171	3.78636	2.38377	0.593243	0.182929	3.24301	0.00118273	0.012379
EFCAB14-AS1	2.1413	3.19097	2.01753	0.620472	0.191394	3.24185	0.00118755	0.0124183
MIR6753	2.7577	3.80515	2.63419	0.573843	0.177459	3.23367	0.00122212	0.0126999
LINC01410	32.6979	49.3203	30.7379	0.617377	0.190915	3.23378	0.00122164	0.0126999
MIR499A	1.02474	1.7177	0.943025	0.812659	0.251848	3.22678	0.00125192	0.0129287
LINC00886	56.1365	74.2863	53.9963	0.664771	0.206093	3.22559	0.00125715	0.0129483
LINC00954	33.2057	48.0211	31.4588	0.656512	0.203939	3.21916	0.00128566	0.0131893
TRBV29OR9-2	2.55622	3.48109	2.44716	0.674886	0.210097	3.21226	0.00131697	0.0134218
SNORA44	0.781811	1.37599	0.711749	0.914795	0.285248	3.20701	0.00134121	0.013627
CALB1	107.341	252.425	90.2336	1.34222	0.418843	3.20458	0.00135259	0.013712
GOLGA8B	267.309	366.68	255.592	0.593656	0.185322	3.20338	0.00135824	0.0137359
MIR593	0.836223	1.31639	0.779604	0.804097	0.25109	3.20243	0.00136276	0.0137559
BNIP3P4	1.05198	2.5325	0.87741	1.16987	0.365365	3.20193	0.0013651	0.0137676
FAM95C	43.9427	66.4051	41.2941	0.692162	0.216439	3.19796	0.00138405	0.0139165
CC2D2B	1.3999	2.37574	1.28483	0.642807	0.201213	3.19465	0.00139999	0.0140222
PNLDC1	4.5442	7.35443	4.21284	0.740475	0.232378	3.18651	0.00143998	0.0143063
NINL	291.502	426.233	275.616	0.71249	0.223977	3.18108	0.00146726	0.0145248
NANOGP7	1.45902	2.33809	1.35536	0.80964	0.254834	3.17713	0.0014874	0.0146519
MYO5BP2	0.564062	1.25119	0.48304	1.41028	0.445944	3.16247	0.00156436	0.0152229
LINC00319	0.376263	0.797193	0.326629	1.19297	0.377492	3.16025	0.00157633	0.0153201
HS6ST1P1	5.54955	8.80173	5.16607	0.658667	0.208545	3.15839	0.00158644	0.0153863
RNU6-388P	0.809259	1.40494	0.73902	0.751762	0.238246	3.15541	0.00160274	0.0155249
POPDC2	77.039	111.023	73.0319	0.591908	0.188051	3.14759	0.0016462	0.0157947
RSU1P1	0.591998	1.10147	0.531925	1.09484	0.347815	3.14777	0.00164522	0.0157947
TBX18	107.962	191.632	98.096	0.998705	0.317545	3.14508	0.00166041	0.0158917
MIR135B	1.10682	1.94217	1.00832	0.885432	0.281566	3.14467	0.00166274	0.0159009
GJB7	11.9002	29.2209	9.85787	1.55335	0.494142	3.14353	0.00166923	0.0159368
NOP56P3	8.98189	14.5855	8.32115	0.895186	0.284838	3.14279	0.00167347	0.0159642
LINC00523	0.807502	2.24121	0.638449	2.28942	0.728873	3.14104	0.00168351	0.016014
MAMDC4	410.127	576.321	390.53	0.578716	0.184329	3.13958	0.00169191	0.0160545
AMY2A	0.45686	1.46646	0.337813	1.79915	0.573321	3.13812	0.00170036	0.0161149
CCDC175	13.9044	20.338	13.1458	0.666059	0.212986	3.12725	0.00176451	0.0165879
SNRK-AS1	1.7346	2.79742	1.60927	0.735748	0.235506	3.12411	0.00178344	0.0167118
GRPEL2-AS1	1.26454	1.8271	1.19821	0.652129	0.208797	3.12327	0.00178851	0.016739
CICP16	3.00476	4.78648	2.79467	0.716716	0.229507	3.12284	0.00179113	0.0167567
ISY1-RAB43	0.629792	1.15423	0.567954	0.76182	0.244452	3.11644	0.00183051	0.0170294
HAUS6P3	2.5216	5.18035	2.20809	1.0738	0.344761	3.11462	0.0018418	0.0171002
BMS1P2	2.54943	3.88155	2.39236	0.593239	0.190526	3.11369	0.00184761	0.0171337
ARF4P2	0.822373	1.19435	0.778511	0.770159	0.247589	3.11064	0.00186681	0.017243
BUB1P1	0.890596	1.80229	0.783095	0.933023	0.300023	3.10984	0.00187192	0.0172764
RPL31P50	1.01591	2.2125	0.874818	1.26857	0.408295	3.10698	0.00189008	0.0173855
RIMKLBP2	4.24173	5.9426	4.04117	0.565038	0.181931	3.10578	0.00189775	0.0174457
ROPN1B	2.47277	4.15428	2.27449	0.810816	0.261225	3.1039	0.00190988	0.0175342
GOT2P2	7.51621	11.0796	7.09604	0.593807	0.191432	3.10192	0.00192269	0.0176331
SLX1B	1.91659	2.75278	1.818	0.73746	0.237788	3.10133	0.00192654	0.0176545
CCDC173	5.28093	7.83256	4.98006	0.61285	0.19764	3.10084	0.00192972	0.0176766
EFCAB12	8.18886	11.7864	7.76466	0.616261	0.198837	3.09933	0.00193962	0.0177115
CHRDL2	355.866	693.533	316.05	0.991494	0.320029	3.09814	0.00194737	0.0177639
SCTR	7.21223	10.9981	6.76582	0.747773	0.242013	3.0898	0.00200289	0.0180906
BAIAP3	223.938	313.149	213.419	0.601368	0.194784	3.08736	0.00201942	0.0181763
CYP4F23P	19.3067	29.631	18.0894	0.835443	0.271417	3.07808	0.00208336	0.0186365
RIPPLY2	1.47545	4.14102	1.16114	2.14613	0.697934	3.07498	0.00210519	0.0187884
DNAH10	59.2537	87.7743	55.8908	0.611301	0.198906	3.07331	0.00211699	0.0188648
RN7SL566P	2.39305	3.39502	2.2749	0.580279	0.188857	3.07258	0.00212217	0.0188965
KLC3	31.9483	54.6699	29.2691	0.801635	0.261005	3.07134	0.00213097	0.0189531
CLEC19A	1.02689	1.74938	0.941702	0.997168	0.324886	3.06928	0.00214573	0.0190364
DNMT3L	0.779968	1.86894	0.651564	1.58411	0.516772	3.06539	0.00217385	0.0192389
RASA4DP	6.13927	8.38323	5.87467	0.588297	0.192082	3.06273	0.00219325	0.0193737
RN7SKP239	1.9531	2.86205	1.84592	0.689334	0.225294	3.05971	0.00221549	0.0194962
CYCSP52	0.763218	1.36332	0.692458	0.797258	0.260641	3.05884	0.00222199	0.0195165
RHOT1P1	3.04999	5.4333	2.76896	0.78878	0.257867	3.05887	0.00222175	0.0195165
CYCSP24	1.63139	2.42716	1.53755	0.589555	0.192817	3.0576	0.00223121	0.0195752
CDSN	2.51149	3.76064	2.36419	0.685122	0.224326	3.05413	0.00225712	0.0197134
C1DP1	11.5877	22.7749	10.2686	1.11038	0.363803	3.05215	0.00227206	0.0198049
CMAHP	139.062	199.204	131.97	0.573495	0.187978	3.05087	0.00228182	0.0198694
C1QTNF9B	2.67971	3.9882	2.52542	0.603733	0.198493	3.04158	0.00235342	0.0202729
C7orf57	4.12276	6.25502	3.87133	0.932852	0.307129	3.03733	0.00238684	0.0205044
HTR5BP	1.9618	2.67649	1.87753	0.564181	0.185784	3.03676	0.00239134	0.020516
BHMT	9.09934	19.627	7.85798	1.26445	0.416454	3.03623	0.00239559	0.0205373
HMGB3P10	0.51589	1.07059	0.450483	0.950367	0.313099	3.03535	0.00240254	0.0205665
HMGN2P28	2.24936	3.43647	2.10939	0.599804	0.197632	3.03495	0.00240573	0.0205863
STRC	5.4081	7.37892	5.17571	0.59917	0.197464	3.03432	0.00241079	0.0206101
TTC3-AS1	2.30885	3.18722	2.20528	0.563804	0.186396	3.02476	0.00248828	0.0210987
RN7SL368P	4.35778	6.25875	4.13363	0.640743	0.212077	3.02128	0.00251708	0.0213195
COL21A1	34.7564	48.6196	33.1218	0.565968	0.187388	3.0203	0.00252527	0.0213711
RNU6-658P	0.96593	1.58031	0.893485	0.624821	0.207223	3.01521	0.00256802	0.0215891
CHODL	16.1439	24.4144	15.1687	0.741124	0.246171	3.01061	0.00260727	0.0218691
TUBBP10	1.02591	1.59521	0.958785	0.623385	0.207092	3.01019	0.00261085	0.0218799
RN7SL706P	1.31333	2.22153	1.20624	1.02358	0.340151	3.0092	0.00261937	0.0219217
RPL39P3	246.933	341.639	235.766	0.57162	0.189993	3.00864	0.00262418	0.0219313
CAP2P1	1.63188	2.69441	1.50659	0.845172	0.281058	3.00711	0.00263745	0.0220106
NXPH1	4.39326	7.69937	4.00342	0.96237	0.320162	3.00589	0.00264806	0.0220754
ANKRD20A5P	49.2716	75.6109	46.1659	0.607124	0.202005	3.00549	0.00265151	0.0220804
TUBB8	2.22182	3.74882	2.04177	0.896374	0.29865	3.00141	0.00268729	0.0223224
FAM86MP	3.84635	5.75356	3.62146	0.861199	0.287034	3.00033	0.00269683	0.0223618
RNU6-930P	0.965247	1.48476	0.903988	0.74507	0.248342	3.00018	0.0026982	0.0223652
RNU6-510P	1.29388	2.20146	1.18686	0.686976	0.229201	2.99727	0.00272412	0.0224839
ZSWIM8-AS1	1.69489	2.38649	1.61334	0.625196	0.208743	2.99505	0.00274402	0.022608
UGT1A7	1.71617	2.55867	1.61683	0.763379	0.255423	2.98869	0.00280176	0.0229268
RNU6-1065P	0.874433	1.45121	0.806423	0.787289	0.263496	2.98787	0.00280933	0.0229511
AMIGO3	0.823453	1.26104	0.771855	0.692999	0.232013	2.9869	0.00281823	0.0229996
MIR6832	0.764704	1.17701	0.716087	0.794444	0.266239	2.98395	0.00284549	0.0231409
RPS26P35	0.673368	1.15565	0.616501	0.797334	0.267789	2.97747	0.00290636	0.0234963
HMGB3P14	0.685691	1.32119	0.610757	0.888031	0.298852	2.97148	0.00296371	0.0238357
RPL7P1	76.8262	107.929	73.1588	0.611456	0.205792	2.97123	0.00296611	0.0238467
ADAMTS8	62.809	92.2334	59.3394	0.563966	0.189927	2.96939	0.00298391	0.0239568
RNU6-1238P	0.575299	0.909238	0.535923	0.769037	0.259687	2.9614	0.00306249	0.0243526
DNM1P51	3.74045	6.52638	3.41195	0.758481	0.257165	2.94939	0.00318401	0.0250961
RANBP3L	3.9609	6.13491	3.70455	0.729792	0.247554	2.94801	0.0031983	0.025189
POM121L4P	0.620873	1.41485	0.527252	1.36543	0.463184	2.94793	0.00319911	0.025189
MIR4697HG	92.4063	124.931	88.5711	0.618995	0.21005	2.9469	0.0032098	0.0252476
BRD9P2	1.81055	3.41309	1.62159	0.952058	0.323246	2.94531	0.00322631	0.0253432
SLC10A1	3.52773	4.56235	3.40573	0.564047	0.191827	2.9404	0.00327787	0.0256529
SPTBN5	267.581	395.925	252.448	0.61734	0.210384	2.93435	0.00334249	0.0260099
FGF17	6.27989	9.40447	5.91145	0.690312	0.235263	2.93421	0.00334398	0.0260129
RN7SKP74	0.808083	1.4559	0.731696	0.926015	0.316409	2.92663	0.00342651	0.0265572
IL33	1518.65	2525.82	1399.89	0.696385	0.238304	2.92226	0.00347502	0.0268289
BNIP3P39	1.29451	2.23065	1.18412	0.911104	0.312371	2.91674	0.00353714	0.0271613
SLC4A3	90.2006	127.429	85.8108	0.650327	0.223059	2.91549	0.00355126	0.0272427
RNU6-944P	0.473656	0.931097	0.419718	0.898307	0.308719	2.90978	0.00361679	0.027603
CCDC144B	7.7393	14.0636	6.99358	0.881561	0.303301	2.90655	0.00365436	0.0277954
HMGN1P8	1.05703	1.93671	0.953307	0.767089	0.264195	2.9035	0.00369019	0.0279946
ENPP7P2	2.62269	3.45853	2.52413	0.578589	0.199335	2.90259	0.00370091	0.0280497
RHD	9.58303	14.4821	9.00537	0.605671	0.208938	2.89881	0.00374586	0.0282597
SLC26A5	3.31581	4.94774	3.12338	0.567017	0.195763	2.89645	0.00377417	0.028437
PMS2P9	0.602981	1.28987	0.521988	0.924619	0.319572	2.8933	0.00381213	0.0286581
NPIPB9	0.450113	0.818016	0.406733	0.837885	0.289709	2.89216	0.00382604	0.0287163
HLCS-IT1	0.766689	1.31841	0.701633	0.849789	0.294181	2.88865	0.00386894	0.0288984
S100A1	57.7403	74.1259	55.8082	0.606272	0.210055	2.88625	0.00389859	0.0290546
HSD17B3	17.7252	24.0965	16.9739	0.670454	0.23234	2.88565	0.00390601	0.0291006
RNA5SP151	0.519054	0.821296	0.483416	0.872463	0.302424	2.8849	0.00391535	0.0291515
CHCHD2P9	100.876	147.899	95.3314	0.589781	0.204664	2.8817	0.00395542	0.0293934
ANKRD20A1	0.594034	1.22586	0.519533	0.95364	0.331778	2.87433	0.00404885	0.0299158
RPS16P9	2.05505	4.14382	1.80875	1.06143	0.369349	2.87378	0.00405589	0.0299437
PCP4L1	13.7238	19.6772	13.0218	0.871344	0.303258	2.87328	0.00406237	0.0299775
CADM3-AS1	6.50443	11.8679	5.87201	0.832022	0.289742	2.8716	0.00408403	0.0300618
RNU2-33P	0.699827	1.28197	0.631185	0.735575	0.256151	2.87164	0.00408344	0.0300618
MTRNR2L4	1.99602	2.74445	1.90777	0.590753	0.205853	2.86977	0.00410768	0.0301779
FMR1-AS1	2.32852	3.1939	2.22648	0.616638	0.214996	2.86813	0.00412902	0.0302487
STMN1P1	1.16721	1.94926	1.075	0.616224	0.215157	2.86407	0.00418235	0.0305473
RPL7P18	0.815647	1.40908	0.745673	0.796799	0.278258	2.86353	0.00418953	0.0305774
RNY1P13	0.87912	1.42468	0.81479	0.720773	0.251718	2.86342	0.00419096	0.0305774
SRD5A2	1.92094	2.49185	1.85362	0.930844	0.325422	2.86042	0.0042308	0.0307885
RNU6-611P	1.66775	2.57819	1.5604	0.631062	0.220636	2.8602	0.00423371	0.0307927
SNORA23	2.04004	2.83385	1.94644	0.692717	0.243606	2.8436	0.00446072	0.0320595
SNORA55	5.22861	7.10173	5.00774	0.561278	0.1977	2.83904	0.00452497	0.0324046
UGT3A2	2.8012	4.82118	2.56301	0.939176	0.331675	2.83162	0.00463136	0.0329434
GP6	7.3896	9.53629	7.13647	0.566454	0.200133	2.83039	0.00464906	0.033039
RN7SKP173	2.98316	4.10365	2.85104	0.582567	0.206063	2.82713	0.00469677	0.0332359
BTF3P6	1.12101	1.65587	1.05794	0.676824	0.240217	2.81756	0.00483902	0.0339125
PRSS45	4.7178	7.60919	4.37687	1.09705	0.389628	2.81562	0.00486826	0.0340471
SPAG17	8.98621	14.0474	8.38942	0.764398	0.271535	2.8151	0.00487626	0.0340914
RNU6ATAC24P	1.39359	2.11676	1.30832	0.631187	0.224405	2.81271	0.00491258	0.0342732
MYO3A	10.4442	15.7757	9.81556	1.00187	0.356512	2.81021	0.00495099	0.0344937
MTND6P4	11.2424	16.4241	10.6314	0.656801	0.233722	2.81018	0.00495135	0.0344937
LGALS9DP	1.36472	2.3372	1.25005	0.860059	0.306299	2.8079	0.00498654	0.0346644
CROCCP5	0.398009	0.813778	0.348984	1.02418	0.364877	2.80692	0.00500173	0.0347389
LINC00862	1.88126	2.70502	1.78413	0.630564	0.225079	2.80152	0.00508629	0.0350897
UGT2B4	4.01758	11.2593	3.16369	1.40717	0.502403	2.80087	0.00509645	0.035093
PRSS35	12.8446	18.5414	12.1729	0.609246	0.217506	2.80106	0.00509353	0.035093
MIR6740	0.921246	1.33398	0.872579	0.651839	0.233023	2.79732	0.00515284	0.035326
FOXH1	32.3592	39.2705	31.5442	0.62019	0.221897	2.79494	0.0051909	0.0355225
MEGF10	10.4201	17.1111	9.63108	0.698593	0.250112	2.79312	0.0052203	0.035625
ZNF280A	7.08279	11.6163	6.54823	0.922532	0.330529	2.79107	0.00525336	0.0357711
TAS2R13	0.466078	0.778202	0.429274	0.863677	0.309764	2.78817	0.00530059	0.0359769
BPIFB9P	3.17731	4.0654	3.07259	0.580881	0.208928	2.7803	0.00543094	0.0365958
RN7SL614P	0.690821	0.997949	0.654607	0.758199	0.272715	2.78019	0.00543267	0.0365958
FSIP1	29.4596	42.7106	27.8971	0.701611	0.252624	2.77729	0.00548144	0.0367965
C1QL3	25.8245	37.0469	24.5012	0.562451	0.202644	2.77557	0.00551055	0.0369706
COX6B2	72.3255	102.134	68.8106	0.591341	0.213064	2.77541	0.00551316	0.0369752
TNNT2	37.4241	48.9505	36.0649	0.604036	0.217707	2.77453	0.00552809	0.0370032
SLC6A21P	1.21923	2.15689	1.10866	1.00527	0.362332	2.77445	0.00552959	0.0370032
RNU6-638P	0.696628	1.16308	0.641628	0.79173	0.285556	2.7726	0.00556112	0.0371555
SNORD91A	0.779254	1.05596	0.746626	0.683163	0.246414	2.77241	0.00556421	0.0371592
FOLH1B	1.0525	1.86051	0.957229	0.923347	0.334038	2.7642	0.00570628	0.0378574
VWFP1	13.3994	20.3218	12.5832	0.723492	0.261782	2.76372	0.00571469	0.0378706
DKK4	208.283	450.624	179.708	1.11677	0.40421	2.76286	0.00572974	0.037938
THA1P	2.14479	2.80712	2.0667	0.588076	0.21319	2.75846	0.00580747	0.038363
RNU4-78P	1.20449	1.76856	1.13797	0.577586	0.210112	2.74894	0.00597881	0.0391746
DLEU7-AS1	11.0474	15.2466	10.5523	0.56236	0.204721	2.74696	0.00601507	0.0393125
RNU6-882P	1.21531	1.92013	1.1322	0.582958	0.212353	2.74524	0.00604672	0.0395083
LINC01346	1.65818	3.03957	1.4953	1.10606	0.403033	2.74435	0.00606308	0.0396041
POLR3GP1	0.908386	1.37011	0.853942	0.767737	0.279866	2.74323	0.00608381	0.0397061
UPK3BP1	1.53624	2.33612	1.44193	0.791507	0.288808	2.7406	0.00613268	0.0399689
C17orf77	95.6241	181.183	85.5355	1.01069	0.37045	2.72829	0.0063664	0.0410324
MIR548AA1	0.919025	1.56314	0.843075	0.67629	0.248242	2.72432	0.00644345	0.0413893
ANKRD20A7P	1.30067	2.80821	1.12291	1.57147	0.577387	2.72169	0.00649499	0.041642
USP12-AS2	1.17688	1.58434	1.12884	0.783621	0.288002	2.72089	0.00651065	0.0417014
PKD1P1	1.1928	1.6807	1.13527	0.639155	0.235096	2.7187	0.00655395	0.0419161
ELOVL2	20.8079	24.0465	20.426	0.805827	0.29691	2.71405	0.00664667	0.0423694
COL6A4P2	9.11725	13.2938	8.62477	0.592432	0.218585	2.71031	0.0067221	0.0426632
INHA	6.9773	11.8023	6.40837	0.925504	0.341588	2.70942	0.00674013	0.0427309
CLEC18A	4.39017	5.98079	4.20261	0.577476	0.213748	2.70167	0.00689921	0.0433718
ITIH1	2.478	3.34571	2.37568	0.874699	0.324182	2.69817	0.00697216	0.0436891
WHAMMP2	9.49309	13.2985	9.04438	0.56649	0.209962	2.69806	0.00697441	0.0436891
CTAGE12P	1.48607	2.32656	1.38696	0.698114	0.258915	2.6963	0.00701144	0.0438182
ARID3C	6.37842	9.51491	6.00858	0.564438	0.209757	2.69091	0.00712579	0.0443304
CFL1P6	1.48537	1.95292	1.43024	0.596263	0.221821	2.68804	0.00718735	0.0445585
OGN	93.911	164.813	85.5506	0.9039	0.33649	2.68626	0.00722572	0.0446954
MIR6895	0.973148	1.37884	0.925312	0.656528	0.244443	2.68581	0.00723535	0.0447218
RNU6-689P	0.993866	1.47668	0.936935	0.629759	0.234577	2.68466	0.00726047	0.0448088
FAM153B	0.95517	1.71956	0.865038	0.793669	0.295662	2.68438	0.00726639	0.0448335
ARMC2-AS1	0.738301	1.5189	0.646258	0.941657	0.350971	2.683	0.00729643	0.0449592
TLX2	9.83588	14.4379	9.29323	0.651861	0.243246	2.67985	0.00736557	0.0452415
MTND5P10	1.09029	1.6063	1.02944	0.919521	0.343176	2.67945	0.00737441	0.0452706
KRT8P50	0.433219	0.850346	0.384035	0.986806	0.368311	2.67927	0.0073782	0.0452713
SNORD124	2.33368	3.11448	2.24161	0.580435	0.21699	2.67494	0.00747432	0.0456564
NUS1P3	2.13503	4.16686	1.89545	1.54695	0.578403	2.67452	0.00748353	0.0457006
RPS20P35	5.75318	7.97005	5.49178	0.628885	0.235321	2.67246	0.00752984	0.0459111
RNU6ATAC18P	1.71638	2.49834	1.62417	0.586533	0.21967	2.67007	0.00758354	0.0461711
RNU6-720P	0.43199	0.816484	0.386652	0.875428	0.328342	2.66621	0.00767127	0.0465538
RNU7-75P	0.659779	1.13466	0.603784	0.809804	0.304092	2.66302	0.00774421	0.0468612
PAX7	25.6242	78.0375	19.4439	2.11548	0.79464	2.66219	0.0077634	0.0469239
SNTG2	2.20761	3.64024	2.03869	0.751272	0.282573	2.65869	0.00784461	0.0472362
RASGRF2-AS1	1.81242	2.88261	1.68623	0.573479	0.216271	2.65167	0.0080094	0.0479925
MIR4728	2.02305	2.71837	1.94106	0.835868	0.315884	2.64612	0.00814211	0.0484508
CSNK1G2-AS1	3.53051	4.34285	3.43473	0.56291	0.212995	2.64283	0.00822169	0.0487892
RNU6-856P	0.842834	1.28059	0.791216	0.575735	0.217944	2.64167	0.00824982	0.0488986
HMGN2P17	22.5711	37.15	20.8521	0.701236	0.265551	2.64069	0.00827379	0.0489962
SEC62-AS1	1.38042	2.18474	1.28558	0.584249	0.221512	2.63756	0.00835058	0.049213
RPS28P7	2015.98	3128.26	1884.82	0.72426	0.275118	2.63254	0.00847484	0.0497814

## Sheet: Downregulated genes p<0.05
Gene_Symbol	baseMean	baseMean_MSS_AA	baseMean_MSS_CC	log2FoldChange	lfcSE	stat	pvalue	padj
RPS4XP22	66.6981	9.22709	73.4747	-2.98088	0.235419	-12.662	9.59857e-37	4.4666e-33
DHRS4-AS1	760.605	435.22	798.973	-0.884333	0.0932788	-9.48053	2.52984e-21	6.54021e-18
RPS4XP8	39.8762	4.67288	44.0272	-3.10757	0.353599	-8.78841	1.51689e-18	2.71488e-15
F8A1	261.825	134.179	276.876	-1.06285	0.121479	-8.74931	2.14669e-18	3.56765e-15
ASB12	15.5214	5.79304	16.6685	-1.51568	0.180939	-8.37679	5.43916e-17	7.03071e-14
RPL31P61	20.3581	2.69991	22.4402	-2.99653	0.382104	-7.84219	4.42773e-15	5.151e-12
ERHP1	8.5796	1.35958	9.43094	-2.82373	0.384475	-7.34437	2.06734e-13	1.85003e-10
CYP1A1	8.02769	0.859694	8.8729	-3.59118	0.492182	-7.29645	2.9547e-13	2.54618e-10
RPL13P2	54.8144	10.2526	60.0689	-2.4705	0.339222	-7.28284	3.26865e-13	2.62341e-10
HDGFP1	15.3974	3.15729	16.8407	-2.31929	0.324237	-7.15307	8.48581e-13	6.16998e-10
GRM4	32.0372	8.06813	34.8634	-2.52585	0.357071	-7.07379	1.5076e-12	1.03169e-09
RPL15P20	6.78775	1.97415	7.35534	-1.90604	0.272486	-6.995	2.65268e-12	1.62421e-09
UBBP4	285.775	147.513	302.078	-1.05294	0.151098	-6.96862	3.20054e-12	1.90941e-09
TRIM52-AS1	193.454	125.655	201.449	-0.650302	0.0937973	-6.93305	4.11855e-12	2.33723e-09
RPS15AP17	18.1184	4.71863	19.6985	-1.93072	0.282064	-6.84495	7.65016e-12	3.86262e-09
UQCRFS1P1	61.0586	14.1862	66.5855	-2.11208	0.308688	-6.84213	7.8026e-12	3.86262e-09
RPS4XP3	26.6214	7.24611	28.906	-1.92631	0.283154	-6.80304	1.02433e-11	4.7666e-09
RPS19P3	43.8678	14.5475	47.325	-1.6598	0.245059	-6.77307	1.2608e-11	5.75196e-09
RPL35AP21	9.9671	1.28473	10.9909	-2.99468	0.442434	-6.76865	1.29991e-11	5.81634e-09
CLDN18	325.012	152.112	345.4	-3.50372	0.521152	-6.72304	1.77977e-11	7.52909e-09
HNRNPUP1	22.7724	7.20478	24.608	-1.75171	0.263232	-6.65463	2.84007e-11	1.1593e-08
ACTN4P1	22.8493	6.31499	24.799	-1.87637	0.282949	-6.6315	3.32303e-11	1.33056e-08
GAPDHP40	50.885	15.2064	55.092	-1.81408	0.273648	-6.62925	3.37401e-11	1.33056e-08
GRK6P1	9.03568	3.67056	9.66831	-1.33027	0.202204	-6.57884	4.74127e-11	1.77928e-08
RPS19P1	73.3566	19.1658	79.7465	-1.98641	0.306093	-6.48956	8.6089e-11	3.08159e-08
RPS11P5	240.936	77.8264	260.169	-1.66577	0.256941	-6.48307	8.98736e-11	3.12467e-08
PHGR1	8453.78	3227.18	9070.07	-1.4142	0.22219	-6.36483	1.95509e-10	6.14718e-08
FTLP3	326.755	110.818	352.217	-1.5042	0.236547	-6.35897	2.03105e-10	6.30086e-08
LRRN1	92.5606	29.1697	100.035	-1.78645	0.282924	-6.31423	2.71507e-10	8.20411e-08
TRAPPC5	112.61	40.4134	121.123	-1.50332	0.238805	-6.2952	3.07012e-10	9.04208e-08
RPS2P35	17.3531	5.81547	18.7135	-1.69805	0.270208	-6.28425	3.29435e-10	9.46291e-08
LDHAP4	195.833	81.383	209.329	-1.28747	0.205491	-6.26536	3.71962e-10	1.03029e-07
PMPCAP1	1.96297	0.254222	2.16446	-2.93089	0.468002	-6.26256	3.78711e-10	1.03664e-07
RPL7AP4	11.0135	2.26073	12.0456	-2.29303	0.366992	-6.24819	4.15244e-10	1.12343e-07
SLC25A6P2	40.3289	8.70884	44.0573	-2.31596	0.371259	-6.23813	4.4283e-10	1.17083e-07
RPL13AP2	22.1374	6.30375	24.0045	-1.86313	0.303708	-6.13462	8.53644e-10	2.18261e-07
ACTBP2	142.84	40.7517	154.878	-1.80972	0.29644	-6.10487	1.02887e-09	2.49361e-07
RPL35P2	73.8774	20.6928	80.1487	-1.8337	0.301591	-6.0801	1.20109e-09	2.881e-07
UBE2SP1	34.0453	17.1664	36.0355	-1.04493	0.172178	-6.06887	1.28811e-09	3.0582e-07
RPL18P13	28.8065	6.55924	31.4298	-2.27194	0.37492	-6.0598	1.36294e-09	3.13095e-07
RPSAP54	47.1802	21.6132	50.1949	-1.19819	0.197765	-6.05866	1.37258e-09	3.13095e-07
RPS15AP24	13.6774	4.1842	14.7968	-1.62557	0.268218	-6.06063	1.35592e-09	3.13095e-07
RPS5	43254.9	24928	45415.9	-0.852632	0.14162	-6.02058	1.73796e-09	3.77916e-07
AK1	360.485	223.207	376.672	-0.791962	0.132524	-5.97598	2.28715e-09	4.88212e-07
ACTBP11	29.662	9.20926	32.0737	-1.74192	0.292453	-5.95622	2.58141e-09	5.35186e-07
RPL18A	23292.6	14828.3	24290.6	-0.696608	0.117115	-5.94808	2.71307e-09	5.53728e-07
RPL34P18	18.5115	7.35399	19.8271	-1.39637	0.237111	-5.88908	3.88346e-09	7.78936e-07
RPL13	66731.9	42256	69618	-0.688392	0.117482	-5.85957	4.64077e-09	8.99806e-07
SRIP3	4.26259	0.699101	4.68277	-3.12981	0.534022	-5.86083	4.60553e-09	8.99806e-07
RPL5P5	13.4817	4.2656	14.5684	-1.70188	0.291073	-5.84694	5.00709e-09	9.47153e-07
PPP1R14BP2	13.4124	3.88641	14.5357	-1.79949	0.308145	-5.83974	5.22814e-09	9.80994e-07
RPS3AP47	66.0886	32.3713	70.0644	-1.09041	0.187401	-5.81859	5.9347e-09	1.05407e-06
PSME2P2	82.0361	46.7983	86.1911	-0.891363	0.153182	-5.81897	5.92126e-09	1.05407e-06
EIF5AL1	126.148	60.8131	133.851	-1.19154	0.205935	-5.78601	7.20782e-09	1.23312e-06
RPS2P48	17.8169	7.58741	19.0231	-1.34898	0.233234	-5.78381	7.30277e-09	1.24025e-06
TM4SF4	118.888	37.9798	128.428	-1.97711	0.342194	-5.77776	7.57038e-09	1.27265e-06
PKMP1	19.9249	6.71025	21.4831	-1.65506	0.287773	-5.75127	8.85742e-09	1.47204e-06
HMGN2P5	51.8976	22.9118	55.3154	-1.09654	0.19152	-5.72549	1.03135e-08	1.68989e-06
KANSL1-AS1	75.3309	37.9844	79.7346	-1.00561	0.17571	-5.72309	1.04602e-08	1.70195e-06
PRDX2P1	4.02426	0.787471	4.40592	-2.42146	0.423595	-5.71646	1.08769e-08	1.74533e-06
EIF1P3	20.3154	6.0546	21.997	-1.76979	0.30969	-5.71472	1.09883e-08	1.75112e-06
PCDHGB9P	14.6048	4.09774	15.8437	-1.77595	0.312736	-5.67875	1.35682e-08	2.07692e-06
RPL13P12	1982.25	810.672	2120.4	-1.30119	0.229468	-5.67046	1.42417e-08	2.16576e-06
PSMB10	1966.59	1309.29	2044.09	-0.659673	0.116371	-5.66872	1.43864e-08	2.17356e-06
SNHG5	4128.81	2403.5	4332.25	-0.878726	0.155509	-5.65066	1.59833e-08	2.38387e-06
RPL34P31	35.2743	8.22427	38.4639	-2.1684	0.384121	-5.64508	1.65104e-08	2.43132e-06
RPS3AP5	167.467	54.7956	180.752	-1.69316	0.300349	-5.63732	1.72721e-08	2.51169e-06
HIST3H2A	473.814	257.795	499.285	-0.867007	0.154164	-5.62392	1.86673e-08	2.63231e-06
NDUFA9P1	3.96181	1.35485	4.26921	-1.61239	0.287612	-5.60614	2.06887e-08	2.88242e-06
RPL37P2	49.1561	20.5602	52.5279	-1.25409	0.224145	-5.595	2.20625e-08	3.01957e-06
ASAH2	24.6809	15.3248	25.7841	-0.78158	0.139866	-5.58807	2.29603e-08	3.10591e-06
RPL10P3	29.6428	16.1563	31.2331	-0.97647	0.175536	-5.56278	2.65505e-08	3.53e-06
CDC20P1	31.7125	13.8097	33.8235	-1.29428	0.233665	-5.53904	3.0414e-08	3.99798e-06
ORM1	27.4154	4.1483	30.1589	-2.42891	0.43966	-5.5245	3.30417e-08	4.31899e-06
APOBEC3H	12.5853	7.14703	13.2266	-0.97116	0.176026	-5.51713	3.44573e-08	4.45399e-06
SLN	7.83123	2.97205	8.40419	-1.78853	0.324319	-5.51471	3.49353e-08	4.46615e-06
AKR7A3	1003.27	611.939	1049.42	-0.792129	0.144052	-5.49892	3.82121e-08	4.72916e-06
NACA2	36.3724	13.8149	39.0322	-1.43847	0.261498	-5.50089	3.77876e-08	4.72916e-06
GAPDHP21	7.0347	2.55172	7.5633	-1.63507	0.297183	-5.50188	3.75766e-08	4.72916e-06
CTSW	68.4359	37.491	72.0847	-1.05586	0.192434	-5.4869	4.0906e-08	5.03576e-06
MUC6	101.261	25.9751	110.139	-2.00698	0.366454	-5.47675	4.3322e-08	5.30512e-06
RPS2	61398.6	42205	63661.8	-0.642507	0.117501	-5.46808	4.54944e-08	5.54198e-06
LINC01301	53.3646	24.5088	56.7671	-1.36355	0.249571	-5.46357	4.66665e-08	5.62586e-06
EEF1DP5	14.0159	1.87319	15.4477	-2.63928	0.483458	-5.45917	4.78353e-08	5.70761e-06
ENDOG	384.067	204.173	405.279	-0.886234	0.162438	-5.45583	4.87451e-08	5.75712e-06
H3F3AP4	145.54	85.8751	152.575	-0.852182	0.156334	-5.45105	5.00736e-08	5.85459e-06
RPS14	43800.6	29206.1	45521.4	-0.669176	0.122865	-5.44643	5.13906e-08	5.94878e-06
RPS2P46	527.464	278.59	556.81	-1.0174	0.18686	-5.44473	5.18854e-08	5.97633e-06
IGLC7	118.529	38.0701	128.016	-1.97206	0.363095	-5.43124	5.59623e-08	6.35159e-06
DYDC2	8.68281	1.24513	9.55982	-2.74996	0.5063	-5.43149	5.58865e-08	6.35159e-06
EEF1A2	77.932	26.9028	83.949	-1.5423	0.284255	-5.42578	5.77032e-08	6.45472e-06
ALKBH7	2199.05	1413.47	2291.68	-0.69753	0.128777	-5.41656	6.07569e-08	6.76378e-06
ORM2	14.0795	4.10857	15.2552	-1.61171	0.297832	-5.41148	6.25061e-08	6.92538e-06
GAPDHP65	100.908	40.8935	107.984	-1.29975	0.240275	-5.40944	6.32215e-08	6.97144e-06
RPS3P6	29.6676	10.6411	31.9111	-1.49175	0.275914	-5.40656	6.42478e-08	7.0512e-06
RPL13AP5	1033.65	557.44	1089.81	-0.955866	0.176968	-5.40135	6.61421e-08	7.22501e-06
GAPDHP68	11.6488	3.24231	12.64	-1.83188	0.339373	-5.39782	6.74556e-08	7.29995e-06
HSP90B3P	13.8899	5.15105	14.9204	-1.51542	0.280965	-5.39363	6.90488e-08	7.4035e-06
HLA-U	25.242	10.4413	26.9872	-1.60984	0.298904	-5.38582	7.21138e-08	7.66151e-06
GNLY	137.825	73.6423	145.394	-1.00831	0.187558	-5.37599	7.61621e-08	7.94648e-06
H2AFZP4	3.35856	0.79429	3.66093	-2.14469	0.39888	-5.37679	7.58253e-08	7.94648e-06
EEF1DP1	69.6705	28.8002	74.4897	-1.24395	0.231674	-5.36942	7.89917e-08	8.15682e-06
ANKRD65	56.7957	31.8358	59.7388	-0.999824	0.186254	-5.36808	7.95804e-08	8.15682e-06
RPL37P23	19.522	9.35278	20.7211	-1.08869	0.203799	-5.34196	9.19449e-08	9.14223e-06
KRT8P2	4.92598	1.63207	5.31438	-1.67952	0.31451	-5.34012	9.28842e-08	9.19633e-06
PCOLCE2	44.1305	17.631	47.2552	-1.69718	0.317995	-5.33712	9.44365e-08	9.27111e-06
WDR45BP1	6.58618	2.24271	7.09833	-1.62155	0.30447	-5.32581	1.00506e-07	9.81145e-06
AKAP3	31.633	17.7592	33.2689	-0.930117	0.174774	-5.32183	1.02727e-07	9.95892e-06
COX5AP2	4.14841	0.912595	4.52996	-2.24195	0.422338	-5.30843	1.10575e-07	1.06231e-05
RPL31P49	10.4461	4.36531	11.1632	-1.30441	0.245754	-5.30781	1.10947e-07	1.06231e-05
FAUP1	100.886	34.5001	108.714	-1.56763	0.295471	-5.30554	1.12337e-07	1.07121e-05
ANK1	47.2321	28.4817	49.443	-0.936883	0.177395	-5.28133	1.28249e-07	1.20321e-05
KCNQ2	12.5261	3.15116	13.6316	-2.11633	0.401043	-5.27707	1.31266e-07	1.21983e-05
RPS18P1	6.39081	1.34622	6.98564	-2.31284	0.438318	-5.27661	1.31593e-07	1.21983e-05
KRT19P1	48.1814	17.2474	51.829	-1.51696	0.288679	-5.25482	1.48167e-07	1.33321e-05
RPS4XP2	31.4078	12.6087	33.6245	-1.34762	0.256629	-5.25126	1.51058e-07	1.3518e-05
TFF1	3985.09	1755.97	4247.93	-1.47894	0.283789	-5.21141	1.87408e-07	1.63311e-05
CLDN6	10.0054	2.88038	10.8456	-1.82637	0.352097	-5.18712	2.13571e-07	1.81356e-05
MZT2A	1763.4	1210.15	1828.64	-0.610789	0.118075	-5.17291	2.30476e-07	1.94293e-05
EMC9	480.669	338.113	497.478	-0.617309	0.11946	-5.16749	2.37255e-07	1.98098e-05
GAPDHP38	18.9951	6.97166	20.4128	-1.50935	0.292099	-5.16727	2.37544e-07	1.98098e-05
EIF4EBP1	2261.12	1480.71	2353.14	-0.668069	0.129418	-5.16211	2.44185e-07	2.02909e-05
RPS15	19311	13085.4	20045.1	-0.644286	0.125261	-5.14353	2.69618e-07	2.22454e-05
CD300C	42.2316	24.6705	44.3023	-0.853526	0.166488	-5.12665	2.94942e-07	2.40786e-05
OGDHL	120.88	44.7397	129.858	-1.4423	0.281622	-5.12141	3.03262e-07	2.46063e-05
PABPC1P4	62.2738	32.3013	65.808	-0.993636	0.194022	-5.12125	3.0352e-07	2.46063e-05
RPL3P12	6.33527	2.36373	6.80357	-1.58296	0.310704	-5.09475	3.49207e-07	2.74494e-05
ARSE	2891.46	1681.16	3034.17	-0.936545	0.183899	-5.09272	3.52964e-07	2.75495e-05
PCDHA5	5.68636	1.63936	6.16355	-2.07974	0.408421	-5.09215	3.54033e-07	2.75495e-05
LIN28A	3.49142	0.316465	3.86579	-3.29678	0.648227	-5.08585	3.65983e-07	2.83844e-05
RPL41P2	57.76	31.8754	60.8122	-0.982387	0.193241	-5.08375	3.70056e-07	2.8448e-05
RPL3P2	96.3042	44.811	102.376	-1.1445	0.225139	-5.08354	3.70471e-07	2.8448e-05
TMEM160	624.611	270.943	666.313	-1.13078	0.222822	-5.07483	3.87845e-07	2.94902e-05
C4orf48	771.892	320.53	825.114	-1.20476	0.237449	-5.07379	3.89974e-07	2.95554e-05
IFITM2	4441.3	2558.93	4663.26	-0.845781	0.167096	-5.06164	4.15656e-07	3.12979e-05
TECRP2	7.51156	1.64749	8.20302	-2.21193	0.436954	-5.06216	4.14536e-07	3.12979e-05
HBE1	12.6887	0.881272	14.081	-3.61338	0.713996	-5.06078	4.17554e-07	3.13395e-05
XKR9	70.0745	33.775	74.3547	-1.33876	0.264691	-5.05784	4.24024e-07	3.1621e-05
TPGS1	257.192	132.872	271.852	-1.00411	0.198568	-5.05675	4.26469e-07	3.17018e-05
SDCBPP3	2.14029	0.637482	2.31749	-1.77993	0.352052	-5.05587	4.28438e-07	3.17467e-05
RPS23P8	121.741	65.4833	128.374	-0.930434	0.184151	-5.05256	4.35935e-07	3.20978e-05
TRMT112P6	13.8116	5.75399	14.7617	-1.26446	0.250467	-5.04843	4.45459e-07	3.24906e-05
RPS24P16	6.89859	1.47431	7.53819	-2.25793	0.448357	-5.03601	4.75331e-07	3.41708e-05
RPL5P17	18.7693	7.0696	20.1489	-1.47047	0.292094	-5.03422	4.79802e-07	3.43494e-05
NOSIP	2818.42	1804.68	2937.96	-0.676081	0.134466	-5.02791	4.95845e-07	3.5389e-05
CREB3L3	56.1693	23.2646	60.0492	-1.37956	0.274611	-5.02368	5.06906e-07	3.59579e-05
CLIC3	305.028	146.896	323.674	-1.18865	0.236759	-5.0205	5.1537e-07	3.62269e-05
RABAC1	3299.02	2196.63	3429.01	-0.648586	0.129825	-4.99586	5.85737e-07	3.99404e-05
PSMD8P1	5.45461	1.63344	5.90518	-1.85623	0.371521	-4.99631	5.8439e-07	3.99404e-05
RPL37AP8	43.8568	11.8054	47.6361	-1.96385	0.393814	-4.98674	6.14059e-07	4.1654e-05
DPM3	1031.58	603.183	1082.1	-0.749101	0.150251	-4.98568	6.17437e-07	4.17614e-05
TMEM121	42.3353	21.5112	44.7907	-1.05183	0.211271	-4.97859	6.40501e-07	4.31126e-05
FLJ20021	131.713	89.9336	136.639	-0.625901	0.125775	-4.97636	6.47922e-07	4.31126e-05
RPL5P4	26.9992	15.7378	28.3271	-0.825555	0.165877	-4.9769	6.46102e-07	4.31126e-05
IGLV2-28	18.5706	5.09473	20.1595	-1.92413	0.38724	-4.96882	6.73603e-07	4.43987e-05
RPLP0P6	701.117	368.655	740.319	-0.981009	0.197479	-4.96766	6.77662e-07	4.454e-05
YBX1P6	31.9959	12.2174	34.328	-1.42513	0.287313	-4.96021	7.04157e-07	4.6151e-05
RPS7P1	405.782	233.981	426.04	-0.792283	0.159846	-4.95654	7.17597e-07	4.68998e-05
TXNP6	17.5076	6.76686	18.7741	-1.35515	0.273865	-4.94825	7.48843e-07	4.87783e-05
MCEMP1	46.9392	17.2311	50.4422	-1.42055	0.287106	-4.94781	7.50533e-07	4.87783e-05
RPSAP15	20.7454	10.6117	21.9403	-0.958555	0.194111	-4.93819	7.88507e-07	5.08205e-05
CNN2P4	11.1899	2.03342	12.2695	-2.56789	0.52016	-4.93674	7.9439e-07	5.09175e-05
DLGAP1-AS5	4.6131	1.17227	5.01882	-2.73178	0.553534	-4.93517	8.00808e-07	5.11879e-05
PTMAP4	70.9031	40.194	74.5241	-0.855491	0.173475	-4.93151	8.15969e-07	5.20141e-05
RNA5SP149	3.77964	0.0674709	4.21735	-4.42044	0.896791	-4.92918	8.25773e-07	5.24953e-05
RPL18AP3	728.873	419.327	765.373	-0.848171	0.172126	-4.92761	8.32429e-07	5.27742e-05
CCT5P2	5.0715	1.7383	5.46453	-1.5634	0.317786	-4.91967	8.66923e-07	5.48117e-05
ANAPC11	3775.52	2342.5	3944.5	-0.752661	0.153245	-4.91149	9.03891e-07	5.65054e-05
RPL35P5	47.8259	26.2594	50.3688	-0.998825	0.203574	-4.90643	9.27468e-07	5.70884e-05
TMEM187	537.253	345.947	559.811	-0.618021	0.126652	-4.87967	1.06266e-06	6.3724e-05
ZNF683	24.1171	10.9878	25.6652	-1.22769	0.251754	-4.87653	1.0797e-06	6.45794e-05
RPL12P4	46.4564	26.7785	48.7767	-0.960921	0.197094	-4.87544	1.08564e-06	6.47684e-05
MIR4737	4.47314	1.4947	4.82434	-1.57386	0.323289	-4.86828	1.12573e-06	6.68175e-05
OVCH1-AS1	1.43283	0.490487	1.54395	-1.73488	0.356832	-4.8619	1.16262e-06	6.86567e-05
NME2P1	34.6391	19.2562	36.4529	-0.86215	0.177415	-4.85951	1.17679e-06	6.93171e-05
KHSRPP1	7.77934	2.99027	8.34404	-1.38337	0.284761	-4.85798	1.18587e-06	6.96757e-05
RPL29P2	8.38315	2.90963	9.02855	-1.56606	0.322545	-4.85532	1.20192e-06	7.04413e-05
GUK1	8664.27	5961.33	8982.98	-0.60718	0.125335	-4.84444	1.26968e-06	7.40326e-05
UBE2SP2	13.7702	5.08587	14.7941	-1.36742	0.282398	-4.84219	1.28416e-06	7.40326e-05
HNRNPRP1	2.46968	0.778283	2.66912	-1.60107	0.330581	-4.84321	1.27761e-06	7.40326e-05
EI24P2	7.28859	2.08109	7.90262	-1.78444	0.368571	-4.8415	1.28866e-06	7.40326e-05
HSPD1P2	4.21069	1.10277	4.57715	-1.98854	0.411189	-4.83607	1.32431e-06	7.57067e-05
PHGDH	2348.19	1269.42	2475.39	-0.977049	0.202155	-4.83317	1.34374e-06	7.607e-05
HMGN1P38	13.4582	6.77784	14.2459	-0.941422	0.194777	-4.83332	1.34272e-06	7.607e-05
PGK1P2	18.4519	8.39196	19.6381	-1.13334	0.234918	-4.82438	1.40436e-06	7.91169e-05
TRIM72	105.19	41.7521	112.67	-1.91958	0.397876	-4.82457	1.40306e-06	7.91169e-05
SEPHS1P6	4.87109	2.26765	5.17807	-1.02542	0.2133	-4.80738	1.52919e-06	8.49156e-05
RPS3AP49	16.6789	8.21388	17.6771	-1.03511	0.215607	-4.8009	1.57952e-06	8.67102e-05
EIF3LP1	6.18115	2.11617	6.66047	-1.59436	0.333265	-4.78405	1.71794e-06	9.27411e-05
LGMNP1	23.401	12.4545	24.6917	-0.97633	0.204278	-4.77942	1.75801e-06	9.44659e-05
HSP90B2P	26.4606	13.9476	27.9361	-0.936695	0.196123	-4.77606	1.78761e-06	9.49599e-05
CYBA	9083.16	5686.31	9483.7	-0.705163	0.147776	-4.77184	1.82548e-06	9.67502e-05
C12orf57	1406.41	972.711	1457.55	-0.680762	0.142906	-4.76369	1.90082e-06	9.96091e-05
GAL3ST1	261.896	153.886	274.632	-0.869486	0.182672	-4.75982	1.93763e-06	0.000100645
SDF2L1	1487.27	941.757	1551.6	-0.722177	0.151852	-4.7558	1.9766e-06	0.000101972
PFN1P1	48.1617	20.8083	51.3871	-1.10976	0.233439	-4.75394	1.99488e-06	0.000102688
RPSAP56	8.23871	3.81836	8.75992	-1.22395	0.257722	-4.74909	2.04334e-06	0.00010495
SNRPFP1	5.48508	1.95871	5.90088	-1.5635	0.329653	-4.74286	2.1072e-06	0.000107518
RPS5P3	3.73761	1.0184	4.05824	-1.8343	0.386953	-4.74038	2.13313e-06	0.000108366
PKMP5	7.46869	2.60534	8.04215	-1.64705	0.347844	-4.73502	2.1903e-06	0.000111028
PEBP1P2	8.41927	3.76962	8.96753	-1.15524	0.244371	-4.72737	2.27442e-06	0.00011405
FAM66B	7.72348	3.82651	8.18299	-0.959929	0.203108	-4.7262	2.28759e-06	0.000114463
MT1H	95.6697	54.4508	100.53	-1.18838	0.251477	-4.72563	2.29407e-06	0.000114541
RPSAP8	9.87134	4.63255	10.4891	-1.06239	0.224892	-4.72401	2.3124e-06	0.000115209
H2AFZP3	19.5209	8.72958	20.7934	-1.19208	0.252711	-4.71716	2.39165e-06	0.000117895
RPS14P8	88.2354	31.8792	94.8805	-1.5571	0.331037	-4.70368	2.55507e-06	0.000124893
DLK1	5.17552	0.626737	5.71189	-3.5243	0.750166	-4.69803	2.6268e-06	0.000126941
PRR7	479.876	239.804	508.184	-0.886928	0.188796	-4.69781	2.62972e-06	0.000126941
SDHCP2	1.99105	0.478086	2.16944	-2.04215	0.434666	-4.6982	2.6247e-06	0.000126941
EIF3KP1	2.71785	0.955213	2.92569	-1.51291	0.322101	-4.69702	2.6399e-06	0.000127135
MUC16	26.1605	9.00901	28.1829	-1.73188	0.369144	-4.69161	2.71058e-06	0.000130035
VTI1BP1	3.27178	1.34534	3.49894	-1.35085	0.288211	-4.68701	2.77224e-06	0.00013272
RPL7P8	5.0387	2.21225	5.37198	-1.30136	0.277753	-4.68532	2.79525e-06	0.000133103
IGKV3OR22-2	1.84501	0.282246	2.02928	-2.65764	0.568655	-4.67355	2.96039e-06	0.000139304
IGHV4-55	84.169	35.7023	89.8839	-1.46242	0.312953	-4.67297	2.96874e-06	0.000139304
TIMM17BP1	1.95989	0.53795	2.12756	-2.24423	0.48043	-4.67128	2.99323e-06	0.000139846
COX6A1P2	95.6279	51.6989	100.808	-0.946177	0.202685	-4.66822	3.03822e-06	0.000140822
GAPDHP72	19.0104	9.33153	20.1516	-1.06715	0.228655	-4.66705	3.05548e-06	0.000141336
ALDOAP2	25.4011	8.06126	27.4457	-1.69454	0.363582	-4.66069	3.15148e-06	0.00014477
GP2	37.3739	12.7357	40.279	-1.83804	0.394674	-4.65712	3.20664e-06	0.000146114
RPL27AP	5.10668	1.95985	5.47774	-1.48199	0.318354	-4.65516	3.23735e-06	0.000146829
TAGLN2P1	44.1907	22.0164	46.8054	-0.987353	0.212172	-4.65355	3.26266e-06	0.000147689
PABPC1P1	11.7783	5.6447	12.5015	-1.13197	0.243338	-4.65183	3.29002e-06	0.000148329
RPS3P7	6.19207	2.33196	6.64723	-1.44823	0.311386	-4.65091	3.30471e-06	0.000148438
CHRNE	14.3427	8.27642	15.058	-0.911302	0.196135	-4.64631	3.37927e-06	0.000150734
RPS10P2	30.8152	15.1134	32.6666	-1.06623	0.229597	-4.64391	3.41873e-06	0.000152091
KLF1	5.12189	2.46419	5.43527	-1.00813	0.217818	-4.62832	3.68645e-06	0.000160924
C6orf52	12.7778	7.52796	13.3968	-0.777013	0.167882	-4.62832	3.68644e-06	0.000160924
GZMH	40.2765	24.1235	42.1811	-0.924088	0.199997	-4.62052	3.82783e-06	0.000165851
CXCL10	608.549	341.488	640.04	-1.0346	0.224041	-4.61789	3.87663e-06	0.000167112
HORMAD1	13.3102	4.49401	14.3497	-1.64939	0.358016	-4.60704	4.0844e-06	0.00017437
MUC5AC	706.625	277.816	757.187	-1.67433	0.363523	-4.60584	4.10812e-06	0.000174482
RPS13P2	93.6149	50.4436	98.7054	-0.908181	0.197251	-4.60419	4.14066e-06	0.000175336
RPL5P22	8.89189	3.72309	9.50136	-1.2772	0.277552	-4.60167	4.19113e-06	0.000176978
TPI1P1	115.288	62.4221	121.521	-0.895362	0.194863	-4.59483	4.33113e-06	0.000181899
SPESP1	22.3237	8.64686	23.9364	-1.35558	0.295567	-4.58636	4.51035e-06	0.000187063
SP9	11.3672	2.62384	12.3981	-2.9932	0.652725	-4.5857	4.52471e-06	0.000187325
CCDC85B	1516.59	853.734	1594.75	-0.819967	0.17901	-4.58055	4.63744e-06	0.000191651
RPS23P2	2.40953	0.6841	2.61299	-1.87594	0.409852	-4.57713	4.71406e-06	0.000193785
MAGOH3P	4.46583	1.55624	4.80891	-1.55848	0.341008	-4.57023	4.87183e-06	0.000199565
UBA52P5	11.5672	4.93212	12.3496	-1.22324	0.267826	-4.56728	4.94105e-06	0.000202045
RPL18P11	5.05163	1.85126	5.429	-1.49577	0.327693	-4.56455	5.00556e-06	0.000203966
NKAIN1	9.39558	4.67584	9.95211	-1.23507	0.270834	-4.56024	5.1096e-06	0.000206398
RPRML	5.57989	2.72243	5.91682	-2.37477	0.521163	-4.55668	5.19684e-06	0.000209558
STIP1P3	8.17461	3.09005	8.77415	-1.41225	0.310102	-4.55414	5.26004e-06	0.000211374
RPL17P26	2.52482	1.03537	2.70045	-1.40985	0.309909	-4.54924	5.38396e-06	0.000215608
SETP3	5.45964	2.37318	5.82358	-1.13802	0.250186	-4.54868	5.39834e-06	0.000215666
LRRC26	343.688	107.91	371.489	-1.639	0.361918	-4.52866	5.9358e-06	0.000232337
RPL34P27	10.3234	4.70133	10.9863	-1.17388	0.259434	-4.52478	6.04582e-06	0.000234959
GDI2P2	8.44468	3.81397	8.9907	-1.1654	0.257889	-4.51899	6.21362e-06	0.000240553
LY6K	3.33281	1.3423	3.56752	-1.45459	0.322168	-4.51502	6.33121e-06	0.000244698
GPR25	13.0465	5.49747	13.9367	-1.27211	0.28179	-4.51439	6.34989e-06	0.000244926
RPLP2P1	1.60308	0.45993	1.73787	-2.11898	0.469412	-4.51412	6.35815e-06	0.000244926
RPS18P12	96.2429	44.4507	102.35	-1.10417	0.244834	-4.5099	6.48579e-06	0.000248199
SNRPGP10	23.1554	12.6374	24.3956	-0.842597	0.18705	-4.50467	6.64767e-06	0.000253145
FMO2	25.9319	10.8644	27.7085	-1.37927	0.306317	-4.50275	6.70796e-06	0.000254129
NHP2P1	10.6749	4.68049	11.3818	-1.13882	0.253016	-4.50099	6.7637e-06	0.000254129
WBP11P1	3.2465	1.16701	3.4917	-1.3645	0.303137	-4.50126	6.75513e-06	0.000254129
UBL5P2	13.684	4.99999	14.708	-1.46746	0.326063	-4.50056	6.77747e-06	0.000254129
CCL4	182.409	109.016	191.063	-0.812299	0.180763	-4.49372	6.99883e-06	0.000260547
SLAMF9	15.3721	7.44481	16.3068	-1.12894	0.251206	-4.49406	6.98776e-06	0.000260547
PEG10	229.477	59.267	249.547	-1.52218	0.339111	-4.48874	7.16468e-06	0.000265025
ACTBP7	13.766	6.8991	14.5757	-1.02249	0.228316	-4.47839	7.52092e-06	0.000275574
TRIM54	138.465	47.7521	149.161	-1.52755	0.341187	-4.47717	7.564e-06	0.000276081
SLC1A7	331.667	135.234	354.829	-1.22171	0.273361	-4.46922	7.85052e-06	0.000283191
SLC25A5P2	8.61108	3.39022	9.22669	-1.35905	0.304065	-4.46961	7.83613e-06	0.000283191
ZNF702P	184.165	112.893	192.569	-0.724963	0.162549	-4.45998	8.19683e-06	0.000293861
MIR8071-1	1.29943	0.375226	1.40841	-2.29518	0.514946	-4.45713	8.30626e-06	0.000297326
FDPSP1	3.87415	1.27535	4.18058	-1.62897	0.365697	-4.45442	8.41191e-06	0.000300184
CXCL5	902.293	284.818	975.102	-1.56034	0.350431	-4.45263	8.48234e-06	0.000302234
NUDT8	575.126	371.843	599.096	-0.753068	0.169408	-4.4453	8.77696e-06	0.000310827
CSNK1A1L	1.27185	0.36245	1.37908	-1.79296	0.404304	-4.43469	9.22066e-06	0.000323098
CFL1P4	3.39848	1.35736	3.63916	-1.37792	0.3108	-4.43346	9.27346e-06	0.000323835
RPL30P3	1.40188	0.273147	1.53497	-2.33556	0.526757	-4.43384	9.25692e-06	0.000323835
INSM1	48.3481	15.6417	52.2047	-1.488	0.335898	-4.42991	9.42706e-06	0.000328352
MRPL41	2045.51	1325.52	2130.4	-0.652469	0.147704	-4.41741	9.98916e-06	0.000344323
GCK	7.29354	4.12683	7.66693	-0.801533	0.181618	-4.4133	1.01808e-05	0.000349866
IL4I1	277.639	175.875	289.639	-0.771353	0.174876	-4.41085	1.02964e-05	0.000352303
RPL31P2	4.63708	1.74809	4.97773	-1.50489	0.341278	-4.40958	1.03571e-05	0.00035386
TMEM238	920.578	480.117	972.515	-0.969349	0.22014	-4.40333	1.06601e-05	0.000362615
LCN15	2078.15	648.319	2246.75	-2.09113	0.475251	-4.40004	1.0823e-05	0.000367083
PRDX2P4	7.46208	2.37478	8.06195	-1.67521	0.381219	-4.39436	1.111e-05	0.000375722
HNRNPH1P3	3.08431	0.864762	3.34603	-1.76318	0.40161	-4.39028	1.13203e-05	0.000381723
SOCS1	272.783	141.78	288.23	-0.835672	0.190735	-4.38133	1.17956e-05	0.000395459
TUBAP2	39.9059	23.3734	41.8553	-0.806858	0.184469	-4.37394	1.22023e-05	0.00040675
RPL34P33	8.87577	3.19334	9.54581	-1.50688	0.345088	-4.36666	1.26163e-05	0.000416966
GAPDHP67	4.34502	1.3344	4.70001	-1.71064	0.392566	-4.35758	1.31508e-05	0.000430352
HLA-L	861.877	417.247	914.305	-1.15336	0.264848	-4.35479	1.33192e-05	0.000434639
HMX3	3.76391	1.30944	4.05332	-1.92758	0.444721	-4.33436	1.46187e-05	0.000469148
RPL10P1	9.36783	5.12473	9.86815	-0.913004	0.210725	-4.33268	1.47308e-05	0.00047126
IGKV3OR2-5	2.64476	0.752802	2.86785	-2.29643	0.530518	-4.32866	1.50021e-05	0.000478157
UNC93A	171.322	79.4175	182.158	-1.25379	0.28963	-4.32893	1.49836e-05	0.000478157
RNPS1P1	26.948	12.9426	28.5994	-0.947943	0.219126	-4.32601	1.51834e-05	0.000481296
TPT1P9	86.5303	44.5835	91.4764	-1.00352	0.232019	-4.32517	1.52417e-05	0.000482488
IGHV3-13	82.5432	34.772	88.1761	-1.43988	0.332953	-4.32456	1.52834e-05	0.00048315
RANP1	28.4581	15.3676	30.0017	-0.866151	0.200609	-4.31762	1.57724e-05	0.000497259
NDUFB1P1	6.34534	1.827	6.87811	-1.70426	0.394767	-4.31714	1.58067e-05	0.000497665
PCDHA4	47.0009	16.3625	50.6136	-1.64671	0.381626	-4.31499	1.59612e-05	0.000501174
RNU4-2	26.6942	5.93169	29.1424	-1.62304	0.376565	-4.31013	1.63161e-05	0.000508884
IGLV2-11	1060.53	539.416	1121.98	-1.38923	0.322403	-4.309	1.63995e-05	0.000510116
DUSP23	1476.16	971.075	1535.72	-0.600467	0.139362	-4.30868	1.64231e-05	0.000510169
NAT8L	46.1739	25.2875	48.6366	-1.2585	0.292236	-4.30647	1.6588e-05	0.0005141
DHRSX-IT1	4.26459	2.56582	4.46489	-0.788922	0.18346	-4.30023	1.70622e-05	0.000525115
ABHD17AP4	2.18842	0.798595	2.35229	-1.48435	0.345271	-4.29909	1.71502e-05	0.000526508
SBF1P1	2.08758	0.43687	2.28222	-2.04217	0.475218	-4.29733	1.72867e-05	0.00052992
ATP12A	49.9876	12.7683	54.3763	-1.96883	0.458466	-4.29439	1.75177e-05	0.000534886
MRPL55	1252.8	835.384	1302.02	-0.601779	0.140188	-4.29266	1.76549e-05	0.000537302
RPL11P5	1.17634	0.308127	1.27871	-2.10317	0.490514	-4.2877	1.80537e-05	0.000546441
AHCYP4	1.62613	0.449304	1.76489	-1.97878	0.461624	-4.28657	1.81452e-05	0.00054725
PHBP8	5.29505	2.12995	5.66825	-1.27767	0.298073	-4.28642	1.81578e-05	0.00054725
R3HDM2P2	0.956154	0.17838	1.04786	-2.13316	0.497694	-4.28608	1.81855e-05	0.000547377
HCN2	24.8659	14.1729	26.1268	-0.940934	0.219737	-4.28209	1.85148e-05	0.000555851
HCG4P3	47.5706	25.9669	50.118	-0.846969	0.197913	-4.27951	1.87304e-05	0.000560876
PDE6G	14.5495	9.56011	15.1378	-0.767161	0.179534	-4.27306	1.92809e-05	0.00057367
SIVA1	2806.53	1867.7	2917.23	-0.614485	0.143851	-4.27169	1.93994e-05	0.000575721
LDHBP2	6.01454	2.55928	6.42196	-1.16153	0.271978	-4.27066	1.94897e-05	0.000577665
GAPDHP60	13.0224	7.1549	13.7143	-0.93733	0.219654	-4.2673	1.97856e-05	0.000584204
RARRES3	844.906	538.126	881.08	-0.822959	0.192885	-4.26658	1.98494e-05	0.000584335
IGHJ2	38.0276	16.3892	40.5791	-1.49504	0.350542	-4.26494	1.9996e-05	0.000585953
GZMM	31.0979	20.4737	32.3507	-0.848841	0.19952	-4.25441	2.09602e-05	0.000610364
GAPDHP29	2.85886	0.67355	3.11654	-2.14228	0.503516	-4.25465	2.09376e-05	0.000610364
RPL30P4	20.1596	8.20062	21.5698	-1.33905	0.315235	-4.24777	2.15907e-05	0.000627156
RNU5B-1	2.0983	0.244982	2.31684	-2.93918	0.693064	-4.24085	2.22673e-05	0.000643595
FKBP4P6	3.04642	0.976664	3.29047	-1.72296	0.406305	-4.24057	2.22953e-05	0.000643603
HNRNPKP2	17.2652	10.8	18.0276	-0.676159	0.159517	-4.23879	2.2473e-05	0.000647929
NBPF2P	9.46054	5.80831	9.89119	-0.704001	0.166159	-4.23692	2.26611e-05	0.000652543
TMSB10P1	34.1323	16.2865	36.2365	-1.09476	0.258798	-4.23018	2.33499e-05	0.000669893
ANXA13	970.187	629.564	1010.35	-0.901687	0.213177	-4.22976	2.33939e-05	0.000670327
S100A11P1	4.10324	1.33606	4.42952	-1.64542	0.389155	-4.22818	2.35585e-05	0.000674213
SLC25A6	41718.8	30075.9	43091.6	-0.59951	0.141828	-4.22702	2.3681e-05	0.000675229
UBA52P3	10.4867	3.72062	11.2846	-1.48726	0.35198	-4.2254	2.38513e-05	0.000678422
XRCC6P2	23.5332	13.1548	24.7569	-0.83794	0.198418	-4.2231	2.40969e-05	0.000684571
RNA5S9	4.86424	0.363377	5.39495	-3.62334	0.860242	-4.212	2.53121e-05	0.000714728
GSTO2	859.55	592.236	891.07	-0.602292	0.143101	-4.20884	2.56681e-05	0.00072118
S100A3	65.6361	35.8245	69.1513	-0.90493	0.215077	-4.20747	2.58246e-05	0.000723929
PTTG3P	3.72508	1.22041	4.02041	-1.57331	0.374817	-4.19754	2.69836e-05	0.000749197
RPL19P21	20.1966	10.0999	21.3871	-0.975738	0.232454	-4.19755	2.69821e-05	0.000749197
TRGV5	7.337	3.8892	7.74355	-1.06184	0.253162	-4.19432	2.73693e-05	0.000754521
PRAC1	828.225	301.244	890.364	-1.85915	0.443414	-4.19281	2.75522e-05	0.000758649
RPL10AP6	139.793	92.9477	145.316	-0.640196	0.152713	-4.19215	2.76329e-05	0.000759073
FTLP2	41.0171	21.8215	43.2805	-0.835975	0.199491	-4.19053	2.78307e-05	0.000762604
HSP90AA2P	51.6457	29.1404	54.2994	-0.855245	0.204312	-4.18598	2.83934e-05	0.000774477
LKAAEAR1	1.6306	0.36204	1.78018	-2.00366	0.478844	-4.18437	2.85958e-05	0.000779085
FBXL15	752.399	513.484	780.571	-0.599266	0.143486	-4.17647	2.96069e-05	0.000798798
AHCYP7	1.95544	0.437824	2.13439	-2.19118	0.524592	-4.17693	2.95475e-05	0.000798798
HAGLROS	29.2328	19.1046	30.4271	-0.994607	0.238155	-4.1763	2.96284e-05	0.000798798
RPL37AP1	49.8328	25.1394	52.7445	-1.05453	0.252905	-4.16968	3.05027e-05	0.000817634
SLC39A4	4743.3	2914.3	4958.96	-0.658323	0.158193	-4.16152	3.16134e-05	0.000843519
MMP8	13.3416	5.13039	14.3098	-1.45021	0.348959	-4.15582	3.24122e-05	0.000859958
IGLJ7	1.80123	0.20933	1.98894	-3.39525	0.81699	-4.15581	3.24143e-05	0.000859958
ASS1P7	2.69418	0.803012	2.91718	-1.53902	0.371175	-4.14633	3.37844e-05	0.000888205
TYMSOS	51.6367	33.1455	53.8171	-0.727795	0.175716	-4.14188	3.44474e-05	0.00090156
IGLV3-10	370.146	173.616	393.32	-1.41695	0.342188	-4.14084	3.46035e-05	0.000902421
COX4I1P1	4.02117	1.10254	4.36531	-1.79887	0.435932	-4.12649	3.68346e-05	0.000946695
PIPSL	28.4256	17.0646	29.7652	-0.692692	0.167872	-4.12631	3.68636e-05	0.000946695
CTU1	338.704	190.045	356.233	-0.739263	0.179335	-4.12225	3.75195e-05	0.000958249
BTF3P13	7.67788	2.68747	8.26632	-1.47225	0.357506	-4.11811	3.81987e-05	0.000970271
RPL36AP13	2.31057	0.977808	2.46772	-1.17719	0.286035	-4.11554	3.86273e-05	0.000979021
SP8	38.997	20.8093	41.1416	-1.56083	0.379297	-4.11506	3.87087e-05	0.000979546
CIAPIN1P	4.59598	2.09703	4.89064	-1.12775	0.274063	-4.11492	3.87322e-05	0.000979546
ACTG1P12	6.93895	2.88191	7.41733	-1.3189	0.320555	-4.11441	3.88164e-05	0.000980609
CRIP1P4	2.00122	0.466372	2.1822	-2.18424	0.531	-4.11344	3.89801e-05	0.000982151
HADHAP1	4.85609	2.14621	5.17563	-1.12364	0.273482	-4.10866	3.97967e-05	0.000998866
G0S2	497.859	268.152	524.945	-0.80893	0.197003	-4.10619	4.02242e-05	0.00100383
HCAR2	51.2823	22.1579	54.7165	-1.17186	0.285414	-4.10584	4.02856e-05	0.00100383
RPSAP63	2.47111	0.884432	2.6582	-1.45618	0.354659	-4.10586	4.02813e-05	0.00100383
RYKP1	8.01621	3.41318	8.55897	-1.19932	0.292276	-4.10336	4.07187e-05	0.0010111
SPATC1L	359.09	197.752	378.115	-0.814907	0.198774	-4.09967	4.13748e-05	0.00102303
CXCR3	238.171	151.906	248.342	-0.640289	0.156195	-4.09929	4.14427e-05	0.00102362
DYNLL1P3	1.40061	0.284667	1.53219	-2.14544	0.523642	-4.09715	4.18269e-05	0.00103092
RPL7AP34	10.6807	4.5502	11.4036	-1.11419	0.272006	-4.09621	4.19962e-05	0.001034
LAG3	101.806	73.5492	105.138	-0.662888	0.162057	-4.09046	4.30511e-05	0.00105661
MYL6P3	9.8401	3.17046	10.6265	-1.66381	0.406782	-4.09017	4.31052e-05	0.00105683
DDC-AS1	3.58864	1.12961	3.87859	-1.47961	0.36232	-4.0837	4.43249e-05	0.00108331
KRT18P28	18.3067	12.0194	19.048	-0.675961	0.165757	-4.07803	4.54196e-05	0.00110385
RPL13AP6	20.7329	12.4602	21.7083	-0.754448	0.185072	-4.07652	4.57151e-05	0.00110797
EEF1GP1	33.4048	15.0282	35.5716	-1.16251	0.285453	-4.07252	4.65066e-05	0.00112364
CA8	283.873	177.585	296.405	-1.14918	0.282294	-4.07084	4.6844e-05	0.00112828
RPSAP53	78.0082	28.0718	83.8964	-1.52941	0.376115	-4.06633	4.77593e-05	0.00114677
HSPA8P5	15.6191	8.00049	16.5174	-0.992818	0.244465	-4.06119	4.88238e-05	0.00116611
CCL3	151.29	85.5067	159.046	-0.829241	0.204373	-4.05748	4.96043e-05	0.00117418
IGLJ2	75.3123	25.8338	81.1465	-1.86453	0.459415	-4.0585	4.93893e-05	0.00117418
PHYHIPL	107.935	41.4989	115.769	-1.48162	0.365146	-4.05761	4.95775e-05	0.00117418
NEUROG3	17.2674	7.23872	18.4499	-1.59586	0.394256	-4.04777	5.17077e-05	0.00122017
ARSEP1	22.2833	10.1798	23.7105	-1.20011	0.296763	-4.04399	5.25488e-05	0.00123625
MESP1	110.482	56.7464	116.819	-0.974845	0.241141	-4.04263	5.28541e-05	0.00124196
CYCSP51	1.63231	0.520816	1.76337	-1.90477	0.471651	-4.03853	5.37882e-05	0.001254
CKM	16.0442	8.44509	16.9403	-0.955521	0.236784	-4.03542	5.45055e-05	0.00126691
ASS1P5	1.72195	0.43099	1.87417	-1.65594	0.410595	-4.03302	5.50647e-05	0.00127736
HNRNPKP4	51.6649	29.2564	54.3071	-0.817628	0.202839	-4.03092	5.5559e-05	0.00128498
ASS1P4	3.95873	1.01776	4.30552	-1.92287	0.477181	-4.02964	5.58614e-05	0.00128941
ALDH7A1P1	11.9704	5.71746	12.7077	-1.05023	0.26069	-4.02866	5.60968e-05	0.00129228
SF3A3P2	3.63656	1.54588	3.88308	-1.26822	0.315394	-4.02105	5.79386e-05	0.00132903
TPT1P12	20.0975	6.5258	21.6978	-1.64334	0.408718	-4.02071	5.80226e-05	0.00132903
GAPDHP37	1.14588	0.29789	1.24587	-1.63279	0.407115	-4.01063	6.05563e-05	0.00137863
ASS1P11	14.7207	5.37885	15.8222	-1.3308	0.331871	-4.00999	6.07219e-05	0.00138105
EIF4E2P2	2.09084	0.608258	2.26566	-2.16336	0.53995	-4.00659	6.16006e-05	0.00139422
NHLH2	9.09013	2.59872	9.85556	-2.49916	0.623832	-4.00613	6.17209e-05	0.00139559
MAT1A	145.469	78.5853	153.356	-1.1415	0.285315	-4.00085	6.31148e-05	0.0014161
MT1XP1	4.81201	2.48442	5.08646	-1.02673	0.2568	-3.99818	6.38308e-05	0.0014294
IGKV3D-25	1.634	0.450044	1.77361	-2.2965	0.575375	-3.99132	6.57065e-05	0.00146858
GPR27	18.962	8.06058	20.2474	-1.11828	0.280355	-3.98882	6.64042e-05	0.00147991
CLIC1P1	14.1305	7.25542	14.9411	-0.958266	0.240402	-3.98609	6.71703e-05	0.00148985
BLVRB	2158.76	1547.37	2230.86	-0.597827	0.150078	-3.98343	6.79265e-05	0.00150232
TUFMP1	10.727	4.30545	11.4842	-1.34608	0.338076	-3.98158	6.84591e-05	0.00151123
HNRNPLP1	5.74255	2.4759	6.12773	-1.1699	0.294025	-3.97893	6.92267e-05	0.0015224
BST2	2100.29	1614.79	2157.54	-0.797185	0.201086	-3.9644	7.35818e-05	0.00160003
PLA2G2F	37.9352	14.8925	40.6523	-1.53655	0.387614	-3.96412	7.36662e-05	0.00160036
CSF2	25.4114	10.1327	27.213	-1.09857	0.277201	-3.96307	7.39927e-05	0.00160596
EIF3KP2	2.74018	0.809598	2.96782	-1.82553	0.461202	-3.95821	7.55147e-05	0.00163442
AMER3	9.29681	3.67221	9.96003	-1.68876	0.426835	-3.95645	7.60705e-05	0.00164174
HINT1P1	4.40186	1.82443	4.70578	-1.32252	0.334285	-3.95625	7.61352e-05	0.00164174
RPS4XP20	3.02666	1.45176	3.21237	-1.18412	0.300009	-3.94695	7.91535e-05	0.00169739
RPA2P3	0.728316	0.108339	0.80142	-2.18244	0.553261	-3.94468	7.99052e-05	0.00171193
HCAR3	21.159	8.92327	22.6018	-1.27971	0.324518	-3.94343	8.03238e-05	0.00171931
CFD	811.65	494.106	849.093	-0.973471	0.246966	-3.94172	8.0898e-05	0.00172953
EEF1A1P42	1.5863	0.706091	1.69008	-1.32346	0.335923	-3.93978	8.15554e-05	0.00173874
LDHBP1	1.02891	0.345919	1.10944	-1.55299	0.394304	-3.93857	8.19697e-05	0.00174421
PARP1P1	2.92039	1.22427	3.12039	-1.31257	0.333661	-3.93385	8.35951e-05	0.00177058
IGHV3-30	622.737	340.092	656.065	-1.16074	0.295074	-3.93375	8.36319e-05	0.00177058
SSTR5-AS1	63.5245	24.156	68.1666	-1.54992	0.394063	-3.93318	8.38297e-05	0.00177315
SYNPR	27.7735	12.7944	29.5397	-1.59274	0.405695	-3.92595	8.63896e-05	0.00181247
H3F3AP5	4.641	2.3107	4.91577	-1.10026	0.280299	-3.92531	8.66179e-05	0.00181378
MT2P1	6.16357	3.21917	6.51075	-0.991669	0.25271	-3.92414	8.70412e-05	0.00181958
RPL14P5	1.69601	0.631867	1.82149	-1.56195	0.398717	-3.91744	8.94951e-05	0.00185587
CTSE	1483.12	956.847	1545.17	-1.46868	0.375301	-3.91332	9.10349e-05	0.00187935
ALDH3B2	90.8632	51.2592	95.5331	-1.05589	0.270197	-3.90786	9.31171e-05	0.00191097
RPS2P4	12.5041	7.17407	13.1326	-0.842533	0.215664	-3.90669	9.35689e-05	0.0019165
PADI3	106.623	44.8922	113.902	-1.53794	0.393691	-3.90646	9.36587e-05	0.00191658
CGB5	3.24458	0.690965	3.54569	-2.55026	0.653477	-3.9026	9.51658e-05	0.00193551
FASLG	19.3511	13.8495	19.9998	-0.72992	0.187124	-3.90073	9.59033e-05	0.00194711
PHB2P1	0.934434	0.173384	1.02417	-2.3592	0.604957	-3.89979	9.62766e-05	0.00195128
IGHM	8032.32	5179.01	8368.77	-1.15848	0.29782	-3.88987	0.000100298	0.00201642
TPT1P2	3.27341	1.05134	3.53542	-1.73795	0.446945	-3.88852	0.000100857	0.00202471
HDAC1P2	4.26204	1.63746	4.57151	-1.36315	0.350629	-3.88774	0.000101181	0.00202773
RPL15P18	7.67642	3.98113	8.11214	-0.932961	0.24016	-3.88475	0.000102434	0.00204578
RPL24P4	211.57	132.536	220.889	-0.695781	0.179211	-3.88247	0.000103399	0.00205798
IGLVIVOR22-1	2.76399	1.00336	2.97159	-1.28424	0.331536	-3.87359	0.000107242	0.00211278
KIF19	120.81	86.3394	124.875	-1.27764	0.330153	-3.86983	0.000108911	0.00213482
RPL24P2	67.9472	41.6958	71.0425	-0.681394	0.17607	-3.87001	0.00010883	0.00213482
LINC00261	1237.86	690.554	1302.4	-1.07222	0.277116	-3.8692	0.000109193	0.00213676
ST18	20.5858	13.7284	21.3944	-0.93564	0.24201	-3.86613	0.000110578	0.00215118
NLRP2	281.951	111.908	302.001	-1.41416	0.365827	-3.86567	0.000110787	0.00215165
GLRX3P2	7.33447	3.54675	7.7811	-0.998905	0.258493	-3.86434	0.000111389	0.00216154
PTGES3P4	5.83926	2.48603	6.23465	-1.25775	0.325667	-3.86208	0.000112424	0.00217981
HCST	59.7211	41.3223	61.8906	-0.668799	0.173206	-3.8613	0.000112783	0.00218314
LINC00524	4.89492	1.39656	5.30743	-1.64353	0.425638	-3.86134	0.000112766	0.00218314
SCG3	16.0564	9.10282	16.8763	-1.21774	0.315667	-3.85766	0.000114476	0.00221221
HMX2	2.39656	0.929033	2.5696	-1.60971	0.417374	-3.85676	0.000114898	0.00221671
RAD23BP1	5.34995	2.8078	5.6497	-0.981864	0.254595	-3.85657	0.000114991	0.00221671
ABHD17AP3	3.0541	1.28304	3.26294	-1.23715	0.320999	-3.85406	0.000116176	0.00223579
RPS11P7	4.68662	1.9405	5.01042	-1.30394	0.338721	-3.84959	0.000118316	0.00227024
MYL6P1	3.59087	1.1438	3.87942	-1.61771	0.420389	-3.84814	0.000119019	0.00227732
RPS17P1	1.51455	0.373437	1.64911	-2.07664	0.539621	-3.84833	0.000118925	0.00227732
IGHV3-53	174.472	92.5023	184.138	-1.1966	0.311089	-3.84648	0.000119829	0.00228717
SYCE1L	67.9876	39.2181	71.3799	-0.812014	0.211103	-3.84654	0.000119798	0.00228717
THEG	1.74906	0.541487	1.89145	-1.77679	0.462039	-3.84554	0.000120287	0.00229336
GTF2F2P1	3.9814	1.78882	4.23993	-1.07667	0.280111	-3.84372	0.000121185	0.00229986
RPS8P3	4.76839	1.70175	5.12999	-1.46987	0.382398	-3.84381	0.000121137	0.00229986
ERP29P1	7.13035	3.98928	7.50072	-0.810369	0.210826	-3.84377	0.000121158	0.00229986
HPDL	798.812	524.125	831.201	-0.655917	0.170736	-3.8417	0.000122184	0.00231503
HLA-DPA1	3893.7	2659.72	4039.2	-0.689466	0.179583	-3.83926	0.000123406	0.00233248
PABPC3	95.7814	55.9625	100.477	-0.774132	0.201674	-3.83852	0.000123776	0.0023372
IGFBP7-AS1	16.4727	6.57275	17.6401	-1.36896	0.3569	-3.83569	0.000125211	0.00235005
DUSP4	1075.34	787.093	1109.32	-0.829548	0.216369	-3.83395	0.0001261	0.00236067
KRT18P31	6.12	2.91608	6.49779	-1.07652	0.280817	-3.83353	0.000126318	0.00236067
GAPDHP61	7.84929	4.26873	8.27148	-0.886404	0.231215	-3.83367	0.000126243	0.00236067
FAM90A1	17.3042	8.75013	18.3129	-1.04078	0.271687	-3.83079	0.000127735	0.00238142
EIF3EP1	31.5558	19.3854	32.9909	-0.726414	0.189677	-3.82975	0.000128274	0.00238573
FAM173A	736.804	474.1	767.78	-0.654225	0.170846	-3.82933	0.000128492	0.00238706
LINC00431	6.67742	2.4501	7.17588	-1.5292	0.399577	-3.82704	0.000129693	0.00240436
DHRS4L1	11.3348	7.64598	11.7697	-0.611872	0.159951	-3.82537	0.000130576	0.0024112
EIF4A1P10	49.5038	30.0819	51.7939	-0.756563	0.197842	-3.82408	0.000131259	0.00241805
PDCD5P1	5.34414	2.42273	5.68862	-1.07407	0.280908	-3.82357	0.000131534	0.00241928
HMGN2P36	1.48709	0.481119	1.60571	-1.85707	0.485935	-3.82164	0.000132565	0.00242674
ROMO1	3988.55	2545.69	4158.68	-0.598152	0.156613	-3.8193	0.000133834	0.0024442
TEX101	6.4024	2.39876	6.87449	-1.34288	0.352554	-3.809	0.000139532	0.00252847
RPL5P8	3.24574	1.49698	3.45194	-1.16569	0.306041	-3.80894	0.000139561	0.00252847
F12	731.251	499.339	758.597	-0.598827	0.157255	-3.80799	0.0001401	0.00253477
CCT5P1	5.32911	2.43114	5.67083	-1.04243	0.274108	-3.80299	0.000142962	0.00257453
C19orf38	37.9851	28.4239	39.1125	-0.673328	0.177109	-3.80178	0.000143662	0.00258313
FFAR2	73.4291	38.2263	77.58	-0.961772	0.253137	-3.79942	0.000145037	0.00259405
ATP8B3	32.6993	22.8451	33.8612	-0.704063	0.185291	-3.79977	0.000144828	0.00259405
CCR2	56.6194	37.2933	58.8983	-0.790024	0.20836	-3.79163	0.00014966	0.00265948
RNA5SP370	2.10811	0.199877	2.33312	-2.97125	0.784137	-3.7892	0.000151134	0.00268021
RNU5E-1	2.09124	0.501705	2.27867	-1.76197	0.465184	-3.78769	0.000152056	0.00269246
EIF5P1	2.58054	0.949919	2.77281	-1.4212	0.375272	-3.78711	0.000152409	0.0026946
RGMB	857.298	556.515	892.764	-0.658085	0.173847	-3.78542	0.000153452	0.00270893
MTRNR2L3	8.96768	4.42552	9.50327	-1.02917	0.272399	-3.77817	0.000157987	0.00277844
LYPLA1P3	6.46429	3.36442	6.82981	-0.871022	0.23069	-3.77573	0.000159541	0.00280153
TFF3	28825.6	19122	29969.8	-0.746411	0.1982	-3.76595	0.000165916	0.00290691
TMEM229A	6.97736	2.89615	7.4586	-2.06846	0.54935	-3.76528	0.000166363	0.00291035
RPL3P1	8.62263	4.79255	9.07425	-0.854369	0.227174	-3.76086	0.000169332	0.00295341
BEGAIN	33.5569	23.1753	34.7811	-0.604356	0.160712	-3.76049	0.000169582	0.00295555
RPLP0P2	97.3816	61.789	101.578	-0.660221	0.175592	-3.75998	0.00016993	0.0029594
NKAIN2	45.6159	15.7313	49.1397	-1.64268	0.437296	-3.75644	0.000172347	0.00299253
RPS15P5	9.61864	5.97399	10.0484	-0.692956	0.184555	-3.75474	0.000173519	0.0030084
CDA	560.232	325.001	587.969	-0.747207	0.199104	-3.75285	0.000174833	0.00302667
CYP26B1	83.1342	56.0737	86.325	-0.683344	0.182197	-3.75058	0.000176424	0.00304968
TGM3	80.3903	41.3319	84.9959	-0.900239	0.240217	-3.74761	0.000178525	0.00307913
EIF4A2P1	2.29867	1.2378	2.42377	-0.970194	0.259019	-3.74565	0.000179929	0.00309645
C1QC	2612.06	1736.59	2715.29	-0.665514	0.177726	-3.74461	0.000180672	0.00310649
MMEL1	170.14	96.8271	178.784	-0.736548	0.19672	-3.74414	0.000181015	0.00310649
SFTPB	22.8579	6.31762	24.8082	-1.61217	0.430893	-3.74147	0.000182946	0.00312985
LINC00941	24.3841	15.5639	25.4242	-1.08305	0.289588	-3.73997	0.000184045	0.00314172
CXCR2P1	25.3859	13.9599	26.7332	-0.955426	0.255564	-3.7385	0.000185125	0.00315553
BPIFB1	2.44173	0.702698	2.64678	-2.16923	0.581178	-3.73247	0.000189608	0.00321545
HAAO	557.99	359.786	581.362	-0.714156	0.191625	-3.72684	0.000193896	0.00327386
ZNF503-AS1	176.241	100.301	185.195	-0.827662	0.222261	-3.72382	0.000196227	0.00330363
SSTR5	60.6864	23.8824	65.0261	-1.24163	0.333702	-3.72076	0.000198626	0.00333678
ALDOAP1	7.02116	3.13658	7.47921	-1.20195	0.323155	-3.71941	0.000199692	0.00335125
FADS6	41.9489	11.9385	45.4875	-1.39167	0.37429	-3.71816	0.000200682	0.0033616
NACAP2	2.34879	0.88652	2.52121	-1.507	0.405528	-3.71614	0.000202291	0.00338266
RPL3P3	5.65118	3.29984	5.92843	-0.9058	0.244008	-3.71217	0.000205486	0.00342728
KCNH6	26.3875	15.9677	27.6162	-1.07273	0.288997	-3.71191	0.000205705	0.00342841
MCF2L-AS1	193.964	128.282	201.709	-0.586991	0.158188	-3.71073	0.000206665	0.00343915
IGLV3-6	2.47308	0.853343	2.66406	-1.76897	0.477138	-3.70746	0.000209348	0.00347167
OSTF1P1	0.704954	0.160951	0.7691	-1.90918	0.51498	-3.70729	0.000209491	0.00347167
ENAM	8.38452	3.95877	8.90638	-1.22739	0.331159	-3.70636	0.000210261	0.00348195
SLC25A3P2	2.8025	1.05078	3.00905	-1.40306	0.378594	-3.70596	0.000210588	0.00348489
EIF4A1P7	7.16218	3.61471	7.58048	-1.00896	0.272369	-3.70439	0.000211901	0.00350412
FCGR3B	97.1441	48.1132	102.925	-1.05869	0.28593	-3.70261	0.000213394	0.0035238
EIF3IP1	6.12846	2.19401	6.59239	-1.54204	0.416683	-3.70074	0.000214969	0.00354293
GAPDHP70	14.4339	6.79597	15.3346	-1.07451	0.290355	-3.7007	0.000215009	0.00354293
SERPINA1	11504.9	7051.88	12030	-0.884441	0.239317	-3.69569	0.000219291	0.00359313
TRAV38-1	1.1466	0.604014	1.21058	-1.22852	0.332561	-3.69411	0.000220659	0.00360792
CCL8	43.5961	24.097	45.8953	-0.97732	0.264652	-3.69285	0.000221757	0.00362332
DGKK	2.39335	0.915951	2.56756	-1.31997	0.358062	-3.68644	0.000227415	0.00369759
FBLL1	13.4484	5.60788	14.373	-1.16173	0.315157	-3.68619	0.000227635	0.00369811
TCP1P1	7.89161	4.0157	8.34863	-0.954956	0.259427	-3.68101	0.000232308	0.00376401
GADD45G	375.945	240.298	391.94	-0.647596	0.17595	-3.68057	0.000232715	0.00376798
ABCG2	110.306	75.4237	114.419	-0.840192	0.228416	-3.67834	0.000234754	0.00379306
IGHV3-23	1436.6	876.374	1502.65	-1.02296	0.278222	-3.67679	0.00023619	0.0038057
CACNA1A	24.7733	18.7612	25.4822	-0.656636	0.178671	-3.67511	0.000237747	0.00382285
PTBP1P	14.9035	8.40464	15.6699	-0.861346	0.234369	-3.67517	0.000237691	0.00382285
H3F3C	20.8057	12.3463	21.8032	-0.721981	0.196508	-3.67405	0.000238739	0.00382822
RNU4-1	13.0207	2.81988	14.2235	-1.53645	0.418662	-3.66989	0.000242652	0.00387759
LINC01260	10.194	6.74785	10.6003	-1.00047	0.27277	-3.66782	0.00024463	0.00390385
FAM222A	451.954	307.403	468.999	-0.625815	0.170813	-3.66373	0.000248568	0.00395313
IGLV2-5	11.1937	4.78361	11.9495	-1.45734	0.398155	-3.66024	0.000251974	0.00399484
RPS6P22	1.90053	0.953614	2.01219	-1.05027	0.286945	-3.66017	0.000252049	0.00399484
CCL5	461.475	343.522	475.383	-0.648207	0.17712	-3.65971	0.0002525	0.00399669
TNFRSF18	86.1286	59.5311	89.2648	-0.600565	0.164374	-3.65365	0.00025854	0.00408104
HSPA2	972.329	617.788	1014.13	-0.818621	0.224085	-3.65317	0.000259027	0.00408318
GCNT4	55.8788	39.2142	57.8438	-0.765876	0.209638	-3.65332	0.000258869	0.00408318
TDRD9	12.1535	5.79558	12.9032	-0.948103	0.25967	-3.65118	0.000261034	0.0041037
DEGS2	1577.38	1128.58	1630.3	-0.6642	0.181978	-3.64989	0.000262357	0.00411338
ANXA10	11.601	8.59882	11.955	-1.67618	0.459469	-3.64809	0.000264198	0.0041268
TTC36	5.02451	2.52699	5.31901	-0.921015	0.252496	-3.64764	0.000264659	0.00412722
KCNH3	23.4285	15.2207	24.3963	-0.862799	0.23669	-3.64526	0.000267119	0.0041628
MIR8075	1.25548	0.159517	1.38471	-2.90294	0.796533	-3.64447	0.000267942	0.00417283
CASP1	1454.34	1019.47	1505.61	-0.651536	0.178832	-3.64329	0.000269173	0.00418919
KRT18P33	9.49212	4.14643	10.1224	-1.21899	0.334606	-3.64305	0.00026943	0.0041904
MYL6P2	7.17821	2.33864	7.74886	-1.59538	0.438234	-3.64046	0.000272148	0.0042242
CLUL1	4.90135	2.87873	5.13984	-0.858787	0.235933	-3.63996	0.000272681	0.00422964
RPS23P1	2.86551	1.39361	3.03907	-1.02663	0.28214	-3.63874	0.000273979	0.00423704
HIST1H4H	32.2572	19.7192	33.7356	-0.792835	0.218029	-3.63637	0.000276503	0.00426617
RNA5SP183	1.83428	0.390931	2.00448	-3.00237	0.825965	-3.63499	0.000277993	0.00428347
ABCF2P1	3.02364	1.10757	3.24957	-1.37766	0.379191	-3.63316	0.000279974	0.00430262
IGFBP1	23.9543	9.35924	25.6753	-1.39473	0.385169	-3.62109	0.000293367	0.00444137
RHAG	2.3719	0.12894	2.63637	-3.32151	0.918107	-3.61778	0.000297137	0.00448346
SERF1A	2.3869	1.1713	2.53024	-1.178	0.325713	-3.61668	0.000298401	0.00449829
MEI1	82.0667	59.6838	84.706	-0.640537	0.177119	-3.61642	0.0002987	0.00449829
SNRPD2P1	3.97147	1.62604	4.24803	-1.29543	0.358289	-3.6156	0.000299652	0.00450298
UBE2D3P2	6.17831	4.12118	6.42087	-0.67892	0.187781	-3.61549	0.000299786	0.00450298
C2CD4C	29.2484	19.9033	30.3503	-0.834065	0.23082	-3.61348	0.000302116	0.00452921
SMC1B	11.9307	6.4168	12.5809	-0.945287	0.261656	-3.61271	0.000303013	0.00453681
PABPC1P3	27.9949	17.0975	29.2799	-0.716365	0.198302	-3.6125	0.000303258	0.00453688
VDAC1P6	5.41098	2.64206	5.73747	-1.02075	0.282758	-3.60997	0.000306236	0.0045733
ARF1P2	3.43133	1.20831	3.69345	-1.56011	0.43277	-3.60495	0.000312209	0.00463868
PA2G4P2	7.50349	3.54684	7.97004	-0.98867	0.274489	-3.60186	0.000315948	0.00467037
HMGA1P5	15.9339	7.1632	16.9681	-1.16161	0.322566	-3.60116	0.000316799	0.00467518
GPX1P2	6.11242	3.70949	6.39576	-0.726932	0.20281	-3.58429	0.000337992	0.00493044
RNU6-817P	2.01038	0.960985	2.13412	-1.01009	0.2818	-3.58442	0.000337826	0.00493044
GAPDHP63	20.8015	13.785	21.6288	-0.698283	0.19493	-3.58223	0.000340671	0.0049602
KLHL35	226.843	144.078	236.602	-0.717084	0.200195	-3.58193	0.000341069	0.00496289
RGS6	22.9689	13.6604	24.0665	-0.919018	0.256659	-3.5807	0.000342678	0.00497696
EEF1A1P28	8.68647	5.04045	9.11639	-0.805741	0.22505	-3.58028	0.000343227	0.00498182
C1QB	2511.86	1734.44	2603.53	-0.618381	0.17288	-3.57694	0.000347641	0.00503646
NKG7	130.668	94.1828	134.97	-0.647894	0.181178	-3.57601	0.000348881	0.00505129
RPL3P9	15.2696	8.36738	16.0835	-0.918341	0.257027	-3.57294	0.000353001	0.00509508
HIST1H1C	541.651	391.125	559.4	-0.663972	0.185911	-3.57144	0.000355019	0.00511468
PAX4	11.2565	3.42798	12.1795	-1.77263	0.496662	-3.56908	0.000358242	0.00514837
RYR1	30.6438	20.4756	31.8427	-0.725455	0.203286	-3.56863	0.000358851	0.00514907
AQP3	935.142	627.827	971.379	-0.88014	0.246756	-3.56685	0.000361302	0.00517
MT1F	319.279	235.333	329.178	-0.638394	0.179051	-3.56543	0.000363256	0.00519476
CLPS	0.929739	0.11665	1.02561	-2.4597	0.690015	-3.5647	0.000364273	0.00519653
PXDNL	10.7274	7.21219	11.1419	-0.626752	0.175815	-3.56483	0.00036409	0.00519653
RPS4XP13	14.6858	8.42668	15.4238	-0.818512	0.229692	-3.56352	0.000365912	0.00521671
MSI1	176.33	100.762	185.24	-0.897095	0.251813	-3.56254	0.000367283	0.00522345
CXCL9	821.539	519.948	857.101	-0.837752	0.235438	-3.55828	0.000373297	0.00529927
CD244	30.8917	20.6834	32.0954	-0.678856	0.190973	-3.55472	0.000378385	0.00536168
FOXI3	7.27212	1.08517	8.00165	-1.8359	0.516865	-3.55199	0.000382329	0.00540441
IGHV3-33	450.879	305.124	468.066	-1.12891	0.318006	-3.54998	0.000385266	0.00543932
FCRLB	31.2014	19.5887	32.5707	-0.629933	0.177572	-3.54748	0.000388928	0.0054706
KRT7	229.646	164.788	237.294	-0.770909	0.217363	-3.54665	0.000390158	0.00548176
HSP90AB3P	103.437	63.9257	108.096	-0.660069	0.186213	-3.5447	0.000393067	0.00550203
RBBP4P4	1.00266	0.426748	1.07056	-1.26261	0.35636	-3.54307	0.000395493	0.00552006
MRPL3P1	7.88223	4.08532	8.32994	-0.933112	0.263452	-3.54186	0.000397313	0.00553218
UBQLN4P1	10.1202	6.06884	10.598	-0.607224	0.171479	-3.5411	0.000398456	0.00554478
CD8A	184.102	138.911	189.431	-0.669941	0.18941	-3.53699	0.000404711	0.0056251
RPS7P15	3.23479	1.49708	3.43969	-1.22609	0.346824	-3.5352	0.00040747	0.00564406
MAS1	0.740931	0.220363	0.802313	-1.41526	0.400394	-3.53467	0.000408292	0.00564605
LL22NC03-63E9.3	1.53842	0.464551	1.66504	-1.73505	0.490888	-3.53451	0.000408537	0.00564605
SNORD89	8.78712	5.3898	9.18771	-0.682099	0.193488	-3.52527	0.000423046	0.00579539
ATP1B3P1	3.91702	2.0719	4.13459	-0.924101	0.262254	-3.52368	0.000425591	0.00581799
SERPINB2	14.5961	6.78648	15.5169	-1.32155	0.375045	-3.5237	0.000425562	0.00581799
PDCD1	50.917	40.7576	52.1149	-0.610624	0.173359	-3.52232	0.000427795	0.00584468
SNORD3B-2	1.35956	0.417575	1.47063	-1.56444	0.44426	-3.52146	0.000429184	0.00586022
C17orf82	9.70383	6.90087	10.0343	-0.734318	0.208638	-3.51959	0.000432219	0.00589821
GSG1L	2.50378	0.798935	2.7048	-1.28472	0.36511	-3.51872	0.000433642	0.00591416
SOX2	102.795	84.5372	104.947	-1.61649	0.45945	-3.51832	0.000434284	0.00591598
COMTD1	1432.33	938.284	1490.59	-0.606944	0.172509	-3.51833	0.000434273	0.00591598
IFNG	7.90938	4.8645	8.26841	-0.909046	0.258537	-3.51612	0.000437911	0.0059445
PTGDR2	58.1655	39.443	60.3731	-0.660597	0.187927	-3.51518	0.000439452	0.00595847
OSM	177.539	102.914	186.339	-0.814971	0.231931	-3.51385	0.000441655	0.00597547
ARL6IP1P2	1.97705	0.768071	2.11961	-1.17348	0.333964	-3.51381	0.000441734	0.00597547
OR2A20P	2.08888	0.936041	2.22481	-1.14884	0.327142	-3.51174	0.000445176	0.00601155
FAM50B	163.009	97.4688	170.737	-0.747713	0.21314	-3.50809	0.00045134	0.00607667
ACTG1P9	11.1013	6.44945	11.6499	-0.899835	0.25661	-3.50663	0.000453822	0.00609896
TMSB4XP8	264.753	157.997	277.341	-0.689277	0.19659	-3.50616	0.000454626	0.00610185
C9orf66	10.4245	6.71241	10.8622	-0.87323	0.249121	-3.50525	0.000456176	0.00611045
PNKDP1	2.46166	0.780254	2.65992	-1.54538	0.440902	-3.50503	0.000456554	0.006112
SULT1C4	61.1233	36.9726	63.971	-1.02242	0.29173	-3.5047	0.000457123	0.00611257
TDGF1P3	6.21771	3.17837	6.57609	-0.950676	0.27129	-3.50428	0.000457835	0.00611507
PSAT1P3	1.95899	0.876028	2.08668	-1.21816	0.347867	-3.50179	0.000462148	0.00616206
CSF3	108.406	49.3575	115.369	-1.00198	0.286469	-3.49768	0.000469328	0.00622924
RPS20P10	4.26787	2.38193	4.49025	-0.837486	0.239547	-3.49612	0.000472074	0.00625854
RTN3P1	6.95724	4.04343	7.30082	-0.773619	0.221664	-3.49005	0.000482933	0.00637206
RPL13AP3	22.2694	13.5036	23.303	-0.699065	0.20031	-3.48992	0.000483158	0.00637206
EIF4A2P3	2.64145	1.34954	2.79378	-0.894248	0.25621	-3.4903	0.000482486	0.00637206
RNA5SP202	2.49416	0.0990946	2.77658	-3.21276	0.920896	-3.48873	0.000485318	0.00639043
RPS2P2	2.24806	1.04631	2.38976	-1.09445	0.313819	-3.48751	0.000487544	0.00641188
ILF2P1	2.75902	1.17345	2.94598	-1.31381	0.376733	-3.48738	0.000487773	0.00641188
TRAV1-2	3.54907	2.24111	3.70329	-0.903369	0.259237	-3.48473	0.000492639	0.00646117
SLC37A2	315.382	215.75	327.13	-0.743337	0.213501	-3.48165	0.000498329	0.00651383
AMH	119.211	71.4721	124.84	-1.03075	0.296154	-3.48047	0.000500531	0.00653528
SPDYC	28.6474	18.043	29.8978	-0.883607	0.254196	-3.47609	0.000508783	0.00660226
SERBP1P6	2.99511	1.60199	3.15938	-0.880236	0.253492	-3.47243	0.000515761	0.00667103
COX7A2P2	4.78871	1.82777	5.13785	-1.33481	0.384452	-3.47197	0.000516646	0.00667822
ECEL1	33.3362	14.0513	35.6101	-1.07716	0.310376	-3.47049	0.000519517	0.00670044
RPLP1P6	20.8507	14.3365	21.6188	-0.589893	0.17	-3.46996	0.000520542	0.00670994
MRPS36P1	2.80891	1.17156	3.00198	-1.22645	0.353782	-3.4667	0.000526897	0.00676189
ASS1P9	5.50561	2.64686	5.84269	-0.98508	0.284248	-3.46557	0.00052911	0.00677908
COX6B1P1	1.54463	0.572912	1.6592	-1.66032	0.479468	-3.46284	0.000534513	0.00683325
RPS15AP38	8.21521	4.7125	8.62823	-0.776434	0.224261	-3.46219	0.000535803	0.00684598
RPL5P10	1.22243	0.302597	1.3309	-1.69584	0.490033	-3.46067	0.000538832	0.0068786
MDGA1	87.9979	60.7199	91.2143	-0.65589	0.189571	-3.45985	0.000540469	0.00689047
ARL6IP1P3	0.91279	0.302817	0.984714	-1.40527	0.4063	-3.4587	0.000542786	0.00691622
GSTM2P1	1.28172	0.41046	1.38445	-1.86598	0.539573	-3.45825	0.000543696	0.00692023
TPT1P3	2.70821	1.19124	2.88708	-1.30194	0.376675	-3.45639	0.000547455	0.00695286
BTBD17	1.47213	0.647462	1.56937	-1.48791	0.431016	-3.45209	0.000556255	0.00704539
CD1A	22.4156	14.8117	23.3122	-0.718503	0.208265	-3.44994	0.000560717	0.00709804
SLC13A2	400.979	204.704	424.123	-1.04064	0.301808	-3.44803	0.000564694	0.00713674
ARF4P1	5.71912	2.63549	6.08272	-1.0963	0.317977	-3.44773	0.000565319	0.00714076
MIR4721	1.23301	0.396655	1.33163	-1.72205	0.499529	-3.44734	0.000566139	0.00714168
HNRNPABP1	5.53538	2.65103	5.87548	-1.0051	0.291605	-3.44679	0.000567289	0.00714624
ELFN2	40.1088	24.5766	41.9403	-0.996292	0.289093	-3.44627	0.00056838	0.00715611
SLC6A12	39.8914	25.4682	41.5921	-0.650651	0.188881	-3.44477	0.000571549	0.00717659
CCNB2P1	1.01745	0.391798	1.09123	-1.61812	0.47004	-3.4425	0.000576355	0.00722914
CACNA1B	30.9471	10.5296	33.3546	-1.33075	0.387114	-3.43762	0.000586851	0.00731537
BIN2P1	0.791448	0.282006	0.851518	-1.13613	0.330513	-3.43747	0.000587172	0.00731537
HSPA8P7	6.33815	2.92999	6.74002	-1.1067	0.322201	-3.4348	0.000592981	0.00736592
OR51E1	130.502	89.507	135.335	-0.72076	0.209929	-3.43335	0.00059618	0.00738749
RPS3AP29	0.896337	0.396663	0.955255	-1.33108	0.387698	-3.4333	0.000596283	0.00738749
CD209	172.805	116.957	179.39	-0.665644	0.193976	-3.43158	0.00060008	0.00742663
RPS12P27	2.59949	1.08845	2.77766	-1.18211	0.34452	-3.43117	0.000600979	0.00743103
CALM1P1	1.0432	0.414188	1.11737	-1.52745	0.445209	-3.43086	0.000601668	0.00743442
MIR7-3HG	1.25464	0.449475	1.34958	-1.8236	0.53175	-3.42942	0.000604865	0.00746995
RPL7AP30	60.3721	41.3091	62.6199	-0.619463	0.180689	-3.42834	0.000607283	0.00749187
IGKJ5	23.9828	11.515	25.4529	-1.25187	0.365236	-3.42757	0.000609011	0.00750523
PNMA5	8.76916	2.89306	9.46204	-1.54891	0.452107	-3.42599	0.000612565	0.00754503
PCAT14	34.4278	9.568	37.3591	-1.60998	0.470125	-3.42458	0.000615743	0.00758015
IGHV3-41	14.9395	8.18038	15.7365	-1.18829	0.347072	-3.42375	0.000617626	0.00759529
ADAT3	301.924	188.507	315.297	-0.60642	0.177224	-3.42176	0.000622164	0.007639
IGLV4-69	454.462	258.029	477.624	-1.14969	0.336029	-3.4214	0.000622991	0.00764511
EEF1A1P22	34.3116	22.5618	35.697	-0.674225	0.197137	-3.42009	0.000626013	0.00767815
S100A4	3059.44	1955.19	3189.65	-0.669114	0.195682	-3.4194	0.000627586	0.00768933
TRBV7-6	2.82408	1.7364	2.95233	-0.91897	0.26883	-3.41841	0.000629877	0.00771334
GAPDHP69	7.66925	3.97208	8.1052	-0.979577	0.286855	-3.41488	0.000638091	0.00778524
TFF2	109.298	58.6006	115.276	-1.01355	0.297011	-3.41251	0.000643678	0.00782878
PIWIL2	227.927	146.544	237.523	-0.626662	0.183647	-3.41233	0.000644109	0.00782993
AQP4	1.18032	0.484646	1.26235	-1.5157	0.444293	-3.41148	0.000646104	0.00785008
HES7	4.65479	2.49263	4.90973	-1.09493	0.321582	-3.40482	0.000662069	0.00800643
SERPINA6	122.492	55.7823	130.358	-1.08441	0.318615	-3.40351	0.000665264	0.00802838
IGHJ3	93.0698	46.4533	98.5665	-1.16853	0.343326	-3.40357	0.000665105	0.00802838
DHX9P1	6.34089	3.18478	6.71305	-0.916665	0.269387	-3.40278	0.000667044	0.00804151
PGDP1	4.13044	2.1083	4.36888	-1.03124	0.303805	-3.3944	0.000687786	0.00824033
IGHV3OR16-8	10.9318	6.40074	11.4661	-1.16154	0.342343	-3.39291	0.000691547	0.00826411
SEPHS1P4	4.7774	2.03845	5.10036	-1.08899	0.32095	-3.39301	0.000691282	0.00826411
TRGV3	1.97041	1.15994	2.06598	-0.967933	0.285406	-3.39143	0.000695292	0.00828866
XRCC6P5	2.00386	0.768128	2.14958	-1.29352	0.381491	-3.39069	0.000697174	0.00830151
ARPC3P2	3.59552	1.72525	3.81605	-1.00523	0.296695	-3.38808	0.000703843	0.00836807
RPL3P6	7.74725	4.6978	8.10682	-0.717299	0.211794	-3.38678	0.000707179	0.00838631
PDCD6IPP2	7.11151	4.6233	7.4049	-0.725441	0.214197	-3.38678	0.000707169	0.00838631
HMGN3P1	0.694852	0.19845	0.753385	-1.50252	0.443724	-3.38616	0.000708788	0.00839683
VPREB1	1.18665	0.239471	1.29833	-2.28734	0.676562	-3.38083	0.000722664	0.00852871
IGHV3-25	7.02817	3.2757	7.47063	-1.28352	0.379804	-3.37942	0.000726388	0.00855307
EEF1DP7	0.751475	0.334141	0.800685	-1.27136	0.376199	-3.37949	0.000726206	0.00855307
UBA52P6	5.43479	3.29604	5.68698	-0.76983	0.227904	-3.37786	0.000730518	0.00858866
SLAMF7	404.09	288.985	417.662	-0.686248	0.20321	-3.37704	0.000732696	0.00860557
SLC27A5	362.262	242.884	376.338	-0.648699	0.192141	-3.37616	0.000735049	0.00862842
LHFPL4	17.9924	2.98183	19.7624	-1.41708	0.420098	-3.37322	0.000742938	0.00868203
TBX21	15.8641	11.8676	16.3354	-0.628495	0.186658	-3.3671	0.000759635	0.00882839
FAM204BP	0.885437	0.254382	0.959847	-1.68979	0.501901	-3.36677	0.000760542	0.00883452
F11	6.9533	2.17236	7.51704	-1.39235	0.413688	-3.3657	0.000763492	0.00885111
RPL5P9	9.50377	5.95015	9.92279	-0.654338	0.194406	-3.36584	0.00076312	0.00885111
XRCC6P1	4.58803	2.31144	4.85648	-0.968764	0.287969	-3.36412	0.000767868	0.00888855
IGHV1-69	160.003	86.1345	168.713	-1.14558	0.340776	-3.36168	0.000774691	0.00894972
HABP2	78.2035	34.301	83.3802	-1.55768	0.463591	-3.36004	0.000779323	0.0089943
GNG5P2	2.48532	1.30807	2.62413	-0.899712	0.268042	-3.35661	0.000789057	0.00908405
MTHFD2P7	1.5226	0.596968	1.63174	-1.20063	0.357984	-3.35386	0.00079694	0.00915222
RPS15AP11	11.9286	7.88042	12.4059	-0.649204	0.193653	-3.3524	0.000801142	0.00918687
RPL5P18	7.94859	4.4086	8.366	-0.857601	0.255882	-3.35155	0.000803613	0.0092016
RBM8B	16.8872	10.0361	17.695	-0.737303	0.220337	-3.34625	0.00081912	0.00936074
HBZ	2.63555	0.0473491	2.94073	-3.84959	1.15086	-3.34497	0.000822926	0.00939039
EEF1A1P8	31.8107	21.7146	33.0012	-0.65608	0.196163	-3.34457	0.000824105	0.00939789
LINC01068	2.55837	1.45059	2.689	-0.994567	0.297438	-3.34378	0.000826459	0.00940304
EEF1A1P2	4.47295	2.49816	4.7058	-0.952411	0.285124	-3.34034	0.000836762	0.00950168
SRRM3	65.8484	44.3707	68.3809	-0.659601	0.197496	-3.33982	0.000838323	0.00951012
RPL34P34	6.27266	3.78707	6.56574	-0.773223	0.231551	-3.33932	0.000839839	0.00952036
RPA2P2	1.44994	0.452792	1.56752	-1.97503	0.59228	-3.33463	0.000854134	0.00964715
TRBJ2-3	2.44554	1.43414	2.5648	-0.955001	0.286689	-3.33114	0.00086492	0.00975005
CITED1	45.315	31.9031	46.8964	-0.776651	0.233238	-3.32987	0.000868876	0.00978516
PTGER1	31.1499	15.3955	33.0075	-0.840005	0.252276	-3.32971	0.000869375	0.00978604
CPNE4	7.52351	4.42482	7.88889	-1.29148	0.388554	-3.32382	0.000887922	0.00996108
PSMA6P1	17.973	11.5033	18.7359	-0.636189	0.191472	-3.32262	0.000891769	0.00999785
EIF4A2P4	7.72194	4.29509	8.12602	-0.860445	0.259017	-3.32196	0.00089387	0.0100133
NAP1L4P3	4.21504	2.1267	4.46128	-0.934252	0.281634	-3.31725	0.000909066	0.0101494
KLHDC7B	42.925	29.3424	44.5266	-0.592815	0.178842	-3.31473	0.000917302	0.0102266
TCAM1P	10.7109	3.2478	11.5909	-1.49127	0.44995	-3.31431	0.000918709	0.0102374
PCDHGB6	70.5525	41.7857	73.9445	-0.809238	0.244269	-3.31289	0.00092336	0.0102843
IGHG4	6542.82	4130.57	6827.25	-1.06573	0.32178	-3.31197	0.000926399	0.0103073
RPL7AP8	3.58826	1.92304	3.78462	-0.843916	0.255078	-3.30846	0.000938099	0.0104086
AFG3L2P1	2.39539	1.15874	2.54121	-1.0969	0.33161	-3.30779	0.000940365	0.0104287
TRAV21	4.68492	3.22667	4.85686	-0.825852	0.250124	-3.30178	0.000960742	0.0106294
WNT4	273.858	186.651	284.141	-0.626269	0.189853	-3.2987	0.000971331	0.0107289
RPL5P28	2.64698	1.23217	2.8138	-1.09904	0.33318	-3.29863	0.000971586	0.0107289
EEF1A1P25	18.6185	12.6711	19.3197	-0.656275	0.198983	-3.29815	0.00097325	0.010741
TRBJ2-1	1.85921	0.93847	1.96778	-1.11559	0.338395	-3.29672	0.000978212	0.0107687
CIB4	2.74577	1.44199	2.8995	-1.31182	0.397924	-3.29666	0.000978426	0.0107687
OLIG1	2.80285	1.23409	2.98782	-1.06006	0.321715	-3.29504	0.000984086	0.0108054
IGHV3-38	13.4986	8.09926	14.1353	-1.11235	0.337796	-3.29296	0.000991383	0.0108651
IGHV3-35	18.497	9.96733	19.5028	-1.09935	0.334024	-3.29122	0.000997542	0.010927
ANP32BP1	9.92119	5.97846	10.3861	-0.709438	0.215959	-3.28505	0.00101963	0.0111274
RPS2P24	1.81038	0.758552	1.93441	-1.23841	0.377147	-3.28363	0.0010248	0.0111734
RPS4XP17	8.1396	5.29445	8.47509	-0.649686	0.197872	-3.28336	0.00102576	0.0111787
IGLVI-63	2.41477	0.954994	2.5869	-1.6649	0.50715	-3.28285	0.00102764	0.0111835
FDPSP5	2.93108	1.28995	3.12459	-1.19969	0.365739	-3.28017	0.00103745	0.0112533
GPX1P1	126.003	59.4578	133.849	-0.916988	0.279623	-3.27937	0.00104039	0.0112799
IGHVIII-67-2	0.746712	0.22312	0.808451	-1.64684	0.503263	-3.27232	0.00106669	0.0114742
IL1B	629.124	398.364	656.333	-0.696256	0.212821	-3.27156	0.00106957	0.0114839
NR0B2	149.106	94.2451	155.575	-0.76525	0.233969	-3.27073	0.00107269	0.0115049
IGHV4-61	143.309	71.588	151.766	-1.14154	0.349048	-3.27045	0.00107377	0.0115078
RFPL4B	0.688966	0.216419	0.744686	-1.96675	0.601465	-3.26993	0.00107576	0.0115238
CALM2P3	6.30717	3.29493	6.66236	-0.897068	0.274836	-3.26401	0.00109847	0.0117132
EEF1A1P33	5.40017	3.29975	5.64783	-0.789656	0.242145	-3.26109	0.00110984	0.0118127
HSP90AA4P	6.38883	3.62514	6.71471	-0.812021	0.249029	-3.26075	0.00111118	0.0118162
RPL35P3	3.26852	1.56214	3.46973	-0.943235	0.289653	-3.25643	0.00112822	0.0119646
IGHV3-47	13.6068	7.93191	14.2759	-1.09307	0.335686	-3.25622	0.00112905	0.011968
PDCD5P2	1.41843	0.569016	1.51858	-1.27478	0.391824	-3.25344	0.00114015	0.0120679
TOMM20P1	1.50749	0.75502	1.59621	-1.15554	0.355598	-3.24958	0.00115576	0.0121844
ADRB1	30.0982	18.5205	31.4634	-0.826317	0.254494	-3.24691	0.00116666	0.0122676
RPL8P2	4.34673	2.39146	4.57728	-0.846662	0.260956	-3.24447	0.0011767	0.0123381
RPL12P37	1.58196	0.834138	1.67013	-1.05838	0.326207	-3.2445	0.00117656	0.0123381
HSPA8P9	10.6837	6.48696	11.1785	-0.730735	0.225319	-3.24311	0.00118232	0.012379
WDR86-AS1	5.26604	3.38224	5.48817	-0.636288	0.19642	-3.23943	0.0011977	0.0125075
VNN2	58.944	38.4661	61.3586	-0.738102	0.227905	-3.23864	0.001201	0.0125364
SUMO2P6	2.60264	1.34909	2.75045	-0.98743	0.304986	-3.23762	0.0012053	0.0125757
BTF3P12	4.23817	2.01217	4.50065	-1.04345	0.322642	-3.23409	0.0012203	0.0126923
RPL13P6	4.07959	1.9524	4.33042	-0.882369	0.272905	-3.23325	0.00122392	0.0127073
RPL29P12	12.3456	7.44544	12.9233	-0.657894	0.203504	-3.23283	0.00122572	0.0127151
LINC00982	15.952	8.84482	16.79	-0.87546	0.270804	-3.23281	0.00122577	0.0127151
GTSF1	9.56499	5.59822	10.0327	-0.883852	0.273572	-3.23079	0.0012345	0.0127829
HSD17B2	452.038	357.574	463.176	-0.722699	0.223986	-3.22653	0.001253	0.0129341
RPL24P7	5.11799	2.57688	5.41762	-1.01234	0.313796	-3.22611	0.00125483	0.0129405
RPS20P24	2.26349	1.11686	2.3987	-0.9607	0.297968	-3.22417	0.00126338	0.0130009
ANXA2P3	8.79516	4.70905	9.27696	-0.941236	0.291983	-3.2236	0.00126589	0.013021
C16orf96	1.66338	0.925826	1.75035	-0.874196	0.271294	-3.22231	0.00127159	0.0130739
OR52K3P	11.6936	6.12544	12.3501	-0.995998	0.309168	-3.22154	0.00127503	0.0131034
FKBP4P1	2.09565	0.981746	2.22699	-1.06653	0.331192	-3.22026	0.00128074	0.0131505
LINC01305	0.81489	0.222512	0.88474	-1.9181	0.596127	-3.2176	0.00129269	0.0132434
LINC00165	1.60633	0.623568	1.72221	-1.27859	0.397402	-3.21738	0.00129369	0.0132434
COX7CP1	6.60503	4.39319	6.86584	-0.61731	0.191892	-3.21697	0.00129552	0.0132554
S100A12	10.4362	5.49844	11.0184	-0.979881	0.304685	-3.21605	0.00129968	0.0132805
PRMT1P1	5.53004	2.74093	5.85892	-0.956035	0.297262	-3.21614	0.00129928	0.0132805
HNRNPDP1	4.35342	2.12219	4.61651	-0.990745	0.308101	-3.21565	0.00130148	0.0132872
LMX1B	8.87199	5.35865	9.28626	-1.20129	0.37421	-3.2102	0.00132644	0.0135005
DEFA6	832.732	457.096	877.025	-1.32938	0.414589	-3.20651	0.00134357	0.013645
RPL3P7	123.017	68.8037	129.409	-0.875884	0.27325	-3.20543	0.00134859	0.0136841
CCT7P1	5.0733	2.10316	5.42352	-1.23692	0.385996	-3.20447	0.0013531	0.013712
C9orf129	0.880132	0.359	0.941581	-1.21799	0.38018	-3.20372	0.00135666	0.01373
ALG1L14P	0.751649	0.181389	0.81889	-1.87901	0.586578	-3.20334	0.00135841	0.0137359
YES1P1	4.33127	2.66027	4.52831	-0.83302	0.26041	-3.19888	0.00137963	0.013884
POLD2P1	4.53436	2.03011	4.82964	-1.14249	0.357224	-3.19823	0.00138272	0.0139091
RPL24P8	42.8314	26.8502	44.7158	-0.655484	0.205012	-3.1973	0.00138719	0.013936
SUB1P1	6.07542	3.15485	6.41979	-0.917801	0.287129	-3.19648	0.00139116	0.0139578
BPIFB2	4.19757	0.930497	4.58281	-2.06686	0.647369	-3.19271	0.00140946	0.0140867
RPS15AP5	1.10289	0.517151	1.17196	-1.24423	0.390125	-3.1893	0.00142617	0.0142231
PKP4P1	1.1631	0.456163	1.24646	-1.38199	0.43352	-3.18785	0.00143336	0.0142705
RARRES1	666.483	460.991	690.713	-0.658089	0.206468	-3.18737	0.00143574	0.0142819
SLC25A5P3	6.96743	3.97744	7.31999	-0.826196	0.259508	-3.1837	0.00145405	0.0144332
NKX2-5	1.94558	0.59719	2.10458	-1.56007	0.490493	-3.18061	0.00146963	0.0145248
FOXI1	18.7766	10.0508	19.8055	-1.43971	0.452683	-3.18039	0.00147077	0.0145248
FAHD2P1	14.4497	9.02853	15.0889	-0.76297	0.23989	-3.1805	0.0014702	0.0145248
SNORD38A	2.36043	0.849381	2.5386	-1.43617	0.452278	-3.17542	0.00149621	0.0147322
EIF5AP2	9.22102	5.29714	9.6837	-0.739616	0.233124	-3.17263	0.00151065	0.0148493
HMGN2P32	0.962175	0.405671	1.02779	-1.44604	0.456205	-3.16972	0.00152583	0.0149543
SIT1	101.018	60.676	105.775	-0.660505	0.208425	-3.16902	0.00152952	0.0149737
EPHA8	8.75769	2.6507	9.47779	-1.56512	0.494024	-3.16811	0.00153435	0.0150062
G6PC	1.71741	0.615866	1.8473	-1.57649	0.498056	-3.16528	0.00154931	0.0151249
ACTR3P2	3.2113	1.36331	3.4292	-1.35744	0.428819	-3.16553	0.00154799	0.0151249
CYP4F22	4.51088	3.08633	4.67885	-0.695958	0.21997	-3.16388	0.00155682	0.0151813
CACNA1E	31.8523	20.0653	33.2422	-0.892245	0.282042	-3.16351	0.00155877	0.0151875
TMPRSS11E	8.97745	2.55264	9.73502	-1.70357	0.539243	-3.15919	0.00158209	0.0153569
P2RY13	70.8719	49.4371	73.3993	-0.623878	0.19764	-3.15664	0.00159601	0.0154726
TMEM132B	16.9662	11.2391	17.6415	-0.710638	0.225253	-3.15485	0.00160581	0.0155482
FATE1	4.96937	3.37289	5.15762	-0.605275	0.191882	-3.15441	0.00160825	0.0155589
SLC35F3	2.23724	1.28844	2.34912	-0.92545	0.293625	-3.15181	0.0016226	0.0156699
HSBP1P2	1.14888	0.434341	1.23313	-1.62048	0.514111	-3.152	0.00162157	0.0156699
TRAV13-1	6.73318	4.9563	6.9427	-0.679789	0.215714	-3.15135	0.00162519	0.0156742
CCT6P2	9.26051	4.69056	9.79937	-0.904021	0.286858	-3.15145	0.00162461	0.0156742
BANF1P4	1.02975	0.44334	1.09889	-1.49327	0.474335	-3.14814	0.00164314	0.0157849
LINC01018	6.37632	2.92658	6.78309	-1.16269	0.369451	-3.14708	0.00164907	0.0158158
TEKT5	17.9535	9.99457	18.8919	-0.815532	0.259273	-3.14546	0.00165828	0.0158779
LILRA2	32.5305	21.0516	33.884	-0.638113	0.20291	-3.14481	0.00166192	0.0158997
CLEC6A	3.52367	1.97559	3.70621	-1.00895	0.320942	-3.1437	0.00166825	0.0159339
TRHDE-AS1	3.45644	1.27985	3.71309	-1.5215	0.484121	-3.14281	0.00167336	0.0159642
CXCR1	42.5775	21.3365	45.0821	-0.87653	0.278994	-3.14176	0.00167937	0.0160097
APOOP5	0.862987	0.22666	0.938019	-1.4874	0.473436	-3.14171	0.00167962	0.0160097
PCSK1	1113.41	849.606	1144.52	-1.19149	0.379265	-3.14158	0.00168041	0.0160107
CPA2	17.5718	9.07975	18.5732	-1.0948	0.348507	-3.1414	0.0016814	0.0160125
CHL1-AS2	1.14542	0.534114	1.2175	-1.13125	0.360178	-3.14081	0.00168481	0.0160198
DEFA5	1133.3	669.692	1187.97	-1.43566	0.457275	-3.1396	0.00169177	0.0160545
RPS27P25	1.35204	0.610021	1.43954	-1.09007	0.3476	-3.13597	0.00171285	0.0161938
HES5	15.1258	10.8413	15.631	-0.84007	0.268125	-3.13313	0.00172952	0.0163248
FCRL6	11.8145	8.24596	12.2353	-0.688043	0.219773	-3.13069	0.00174394	0.0164476
LDHAP5	10.924	7.05661	11.38	-0.627367	0.200523	-3.12865	0.00175612	0.0165424
GALNTL6	36.6939	24.1467	38.1734	-1.10984	0.354891	-3.12727	0.00176439	0.0165879
IQCB2P	0.825617	0.311499	0.886239	-1.27749	0.408552	-3.12688	0.00176672	0.0165952
IPO7P2	5.18532	3.2465	5.41394	-0.703781	0.225231	-3.12471	0.00177981	0.0166912
CFL1P2	10.1414	6.01626	10.6279	-0.716002	0.229235	-3.12344	0.0017875	0.0167363
CXCL8	2675.27	1568.71	2805.74	-0.793197	0.254014	-3.12265	0.00179228	0.0167567
IGLV3-22	3.27206	1.16008	3.52109	-1.6027	0.513336	-3.12213	0.00179546	0.0167771
UNC5A	23.7257	14.7086	24.789	-0.893748	0.286381	-3.12084	0.00180336	0.0168307
MIR4449	1.54253	0.296741	1.68942	-1.81155	0.580637	-3.11993	0.00180896	0.0168762
RRM2P3	4.57398	2.39407	4.83103	-0.979072	0.313983	-3.11823	0.00181941	0.0169668
DPPA4	3.08896	1.24154	3.3068	-1.22541	0.39309	-3.11738	0.00182469	0.0170037
EIF4A1P5	4.32552	2.22755	4.5729	-0.912213	0.292624	-3.11735	0.00182483	0.0170037
SETP2	0.473644	0.144294	0.512479	-1.24364	0.398986	-3.117	0.00182701	0.0170172
SLC6A19	87.1532	42.468	92.4222	-1.29265	0.415	-3.11482	0.00184056	0.0171002
SLC25A48	26.6272	17.4903	27.7045	-0.688137	0.220997	-3.11378	0.00184707	0.0171337
CPB1	5.90064	2.01484	6.35883	-1.47873	0.475139	-3.1122	0.00185698	0.0172
HRCT1	263.535	169.75	274.593	-0.624425	0.200646	-3.11208	0.00185776	0.0172003
IGHV3-60	9.34003	4.71889	9.88492	-1.07244	0.344732	-3.11092	0.00186502	0.0172402
MT1G	1062.11	757.909	1097.98	-0.717145	0.230651	-3.10922	0.00187579	0.0172798
FRMD8P1	1.36523	0.495715	1.46776	-1.31725	0.423663	-3.10919	0.00187599	0.0172798
CXCL11	396.648	284.57	409.864	-0.780383	0.251176	-3.10692	0.00189046	0.0173855
MALAT1	8640.35	5346.95	9028.68	-0.68587	0.220747	-3.10704	0.0018897	0.0173855
TOX4P1	2.4846	1.20376	2.63563	-0.978701	0.315175	-3.10526	0.00190112	0.0174697
OR2I1P	375.516	233.958	392.207	-0.746482	0.240413	-3.105	0.00190281	0.0174784
POTEF	6.76686	4.21048	7.0683	-0.79354	0.256069	-3.09893	0.00194218	0.017728
CDH20	1.38921	0.732516	1.46664	-0.993472	0.320855	-3.09633	0.00195934	0.0178287
DDX10P2	1.88363	0.950904	1.99361	-0.920806	0.297445	-3.09571	0.00196339	0.0178586
IGHV3-16	1.4627	0.627624	1.56117	-1.33217	0.43047	-3.09469	0.00197017	0.0179062
SEZ6L	7.101	4.76893	7.37598	-0.87454	0.282791	-3.09253	0.00198457	0.0180017
CST2	76.294	45.5784	79.9158	-0.84301	0.272818	-3.09001	0.00200151	0.0180851
RPL30P14	1.98192	1.07157	2.08926	-0.982683	0.318139	-3.08884	0.00200937	0.0181286
RPL10P14	2.77593	1.14456	2.96829	-1.18572	0.383979	-3.08798	0.00201522	0.0181563
SLC26A9	59.8015	45.9687	61.4325	-1.46536	0.474916	-3.08552	0.00203194	0.0182538
NOXO1	2.85562	1.01027	3.07321	-1.31292	0.425682	-3.08429	0.00204041	0.0183157
COPS5P1	0.878117	0.267997	0.950059	-1.7785	0.577546	-3.07941	0.00207412	0.0185752
KCNG2	7.25097	3.77178	7.66122	-0.756539	0.245722	-3.07884	0.00207809	0.0186037
IL9R	8.50422	5.82024	8.8207	-0.614633	0.199813	-3.07605	0.00209763	0.0187498
MT1M	88.1922	55.0489	92.1002	-0.8103	0.263771	-3.07199	0.00212639	0.0189268
LYPD8	1209.6	754.909	1263.21	-0.886172	0.288505	-3.07161	0.00212911	0.0189438
CCT4P1	0.714473	0.167363	0.778985	-1.73278	0.564271	-3.07083	0.00213467	0.0189697
RPS24P17	3.03042	1.59611	3.19955	-0.828272	0.26973	-3.07074	0.00213528	0.0189697
PDLIM1P1	4.52702	2.64077	4.74943	-0.740591	0.241346	-3.06859	0.00215069	0.0190557
CHTF8P1	0.785008	0.343386	0.837081	-1.00442	0.328005	-3.06222	0.00219701	0.0193996
TRBV20-1	23.0813	16.562	23.85	-0.698714	0.228321	-3.06023	0.00221164	0.0194791
KRT8P19	1.59825	0.777612	1.69502	-1.1139	0.364	-3.06018	0.00221206	0.0194791
EOMES	25.9198	20.0748	26.6091	-0.710325	0.23235	-3.05714	0.0022346	0.0195976
SERPINB7	16.1833	5.41916	17.4525	-1.10796	0.362731	-3.05448	0.00225448	0.0196977
KIAA1324	4094.08	2996.17	4223.54	-0.638872	0.209158	-3.0545	0.00225435	0.0196977
MARCO	138.309	77.5582	145.473	-1.02824	0.336988	-3.05127	0.00227872	0.0198499
TRIM7	128.43	82.137	133.889	-0.768833	0.252045	-3.05038	0.00228549	0.019894
C16orf54	92.4477	56.9544	96.6329	-0.726179	0.238092	-3.05	0.00228844	0.0199047
OXT	3.16886	1.70068	3.34198	-0.92108	0.302574	-3.04414	0.00233343	0.0202054
MIR646HG	5.66985	2.63564	6.02763	-1.0624	0.349075	-3.04346	0.00233871	0.0202225
RPSAP6	2.47346	1.37541	2.60294	-0.869697	0.285846	-3.04254	0.00234594	0.0202535
RAB1C	7.90667	4.59129	8.2976	-0.817597	0.268759	-3.04212	0.00234919	0.0202702
SCDP1	6.56562	3.48076	6.92937	-0.910119	0.299208	-3.04177	0.00235194	0.0202702
RPL36P16	3.42756	1.94753	3.60208	-0.813821	0.267646	-3.04066	0.0023606	0.0203197
HIST1H2BJ	66.1719	46.1459	68.5333	-0.681779	0.224488	-3.03704	0.0023891	0.0205044
DOCK11P1	0.77952	0.298764	0.836208	-1.325	0.436376	-3.03637	0.00239443	0.0205349
GDI2P1	1.36754	0.518605	1.46764	-1.35689	0.447189	-3.03427	0.00241117	0.0206101
CBLN4	3.20676	1.68925	3.38569	-1.18158	0.389399	-3.03438	0.00241034	0.0206101
TRNP1	238.887	188.234	244.86	-0.702339	0.231511	-3.03371	0.00241563	0.020633
BTF3P7	10.1814	5.5344	10.7293	-0.861596	0.284223	-3.03141	0.00243416	0.0207609
LIX1	3.36011	2.17676	3.49965	-1.13824	0.375565	-3.03073	0.00243962	0.0207757
SMARCA5-AS1	1.78245	0.893588	1.88725	-0.935567	0.308703	-3.03064	0.00244036	0.0207757
IDO1	358.438	245.149	371.797	-0.739093	0.244056	-3.02837	0.00245877	0.020912
GPR62	1.99698	1.13226	2.09894	-0.878417	0.290066	-3.02833	0.00245908	0.020912
PLEK	478.61	334.274	495.629	-0.595626	0.196951	-3.02423	0.00249264	0.021128
IGLV2-33	5.41845	2.77786	5.72981	-1.09348	0.362106	-3.01978	0.00252958	0.0213711
DRC1	4.82447	2.44053	5.10557	-0.835048	0.27649	-3.02017	0.00252629	0.0213711
PHBP7	1.71765	0.814248	1.82417	-1.13467	0.375862	-3.01884	0.00253741	0.0214216
C1QL1	30.7775	18.0756	32.2753	-0.651515	0.215853	-3.01834	0.00254168	0.0214498
IGHV3-42	4.87948	2.38399	5.17373	-1.1623	0.385114	-3.01807	0.00254387	0.0214605
ACTL8	64.8979	37.0367	68.1831	-0.948877	0.314488	-3.01722	0.00255108	0.021498
LAIR2	18.5902	13.6361	19.1744	-0.716606	0.237648	-3.01541	0.00256631	0.0215873
IGKV2-4	4.21534	2.10373	4.46433	-1.30727	0.433565	-3.01516	0.00256842	0.0215891
IL13RA2	40.9682	25.0833	42.8412	-0.638956	0.212102	-3.01249	0.00259115	0.0217569
ALDH1A2	152.126	99.6992	158.308	-1.12097	0.372469	-3.00956	0.00261629	0.0219047
VLDLR-AS1	9.30701	5.84675	9.71502	-0.705142	0.234411	-3.00815	0.00262844	0.021959
HS3ST6	2.38291	1.02007	2.5436	-1.34876	0.448751	-3.00559	0.0026507	0.0220804
TIFAB	19.1051	13.0549	19.8185	-0.649135	0.216216	-3.00225	0.00267995	0.0222774
RPS4XP1	10.4911	6.85943	10.9193	-0.602035	0.200675	-3.00005	0.00269935	0.0223667
ANO3	5.21784	2.95255	5.48495	-1.24361	0.415019	-2.99651	0.00273091	0.022516
SMN2	88.4925	62.424	91.5664	-0.608326	0.2034	-2.99079	0.00278253	0.0228283
HCG4P8	1.01043	0.320193	1.09181	-1.28231	0.428773	-2.99066	0.00278375	0.0228302
COX11P1	0.894333	0.278871	0.966905	-1.3847	0.463078	-2.9902	0.00278794	0.0228537
IGHV7-56	7.71272	4.04016	8.14576	-1.14883	0.384302	-2.9894	0.0027953	0.0228928
WT1-AS	5.94093	2.04635	6.40015	-1.47853	0.49484	-2.9879	0.00280904	0.0229511
DDX18P5	1.65834	0.82788	1.75626	-1.0943	0.366535	-2.98553	0.00283085	0.0230791
LETM1P2	1.58429	0.723285	1.68581	-0.997166	0.334013	-2.98541	0.00283194	0.0230791
RPL10AP1	5.01882	2.70891	5.2912	-0.897398	0.300892	-2.98246	0.0028594	0.0232296
CCKAR	0.896446	0.383015	0.956986	-1.8327	0.61476	-2.98117	0.00287152	0.0232712
GBP1P1	31.8267	22.0026	32.985	-0.62722	0.210389	-2.98124	0.00287085	0.0232712
BSN	41.3422	27.5402	42.9696	-0.631834	0.212309	-2.97601	0.00292024	0.0235839
SLC14A1	358.027	163.702	380.941	-1.12232	0.377257	-2.97494	0.00293043	0.0236252
CPS1	275.555	202.085	284.218	-1.05573	0.355031	-2.97362	0.00294312	0.0236881
GSC	4.9081	2.94624	5.13943	-0.760648	0.256178	-2.96921	0.00298564	0.0239595
CDH15	9.74675	6.52985	10.1261	-0.635174	0.213988	-2.96826	0.00299487	0.0240033
C9orf135	0.740299	0.224399	0.801131	-1.70139	0.573403	-2.96719	0.00300538	0.024071
GZMB	476.064	294.291	497.498	-0.713053	0.240342	-2.96682	0.00300896	0.0240823
KRT6B	362.144	222.566	378.602	-0.932434	0.314314	-2.96656	0.00301147	0.0240823
SLC13A1	1.04441	0.311049	1.13088	-1.97987	0.667377	-2.96665	0.00301068	0.0240823
MYH7	4.06233	2.26403	4.27438	-0.810374	0.27321	-2.96612	0.00301585	0.024105
REG3A	4709.63	2440.13	4977.23	-1.40901	0.475465	-2.96344	0.0030422	0.0242573
LINC01351	1.02171	0.388274	1.0964	-1.70068	0.57397	-2.96301	0.00304643	0.02427
HRH4	3.67748	2.14229	3.8585	-0.761276	0.257042	-2.96168	0.00305968	0.0243466
MTHFD1P1	7.85493	5.00771	8.19066	-0.609575	0.205938	-2.95999	0.00307653	0.0244473
IGKV1D-8	56.6079	36.8798	58.9341	-0.941774	0.318289	-2.95886	0.00308779	0.02452
ABCG5	20.6791	15.0002	21.3487	-0.7013	0.237012	-2.95892	0.00308716	0.02452
NUTF2P6	1.60273	0.75523	1.70266	-1.09719	0.370897	-2.95821	0.00309434	0.0245553
ZNF804A	7.41616	5.58125	7.63252	-0.67813	0.229286	-2.95758	0.00310066	0.024597
TRAV25	1.92973	1.37032	1.99569	-0.84967	0.28751	-2.95527	0.00312398	0.0247397
RPL12P29	1.28258	0.575635	1.36594	-1.25115	0.423375	-2.95517	0.00312497	0.0247397
IGLV11-55	2.65618	1.09192	2.84062	-1.46582	0.496991	-2.94938	0.00318407	0.0250961
CIDEC	89.4525	68.2247	91.9555	-0.794574	0.269807	-2.94497	0.00322981	0.0253536
IGLV2-8	396.203	244.734	414.064	-0.912496	0.309864	-2.94482	0.00323139	0.0253574
AVPR1B	0.722335	0.270384	0.775626	-1.35451	0.460275	-2.94283	0.00325229	0.0255042
DBIP1	2.7566	1.14001	2.94722	-1.30617	0.443992	-2.94189	0.00326214	0.0255556
CCL13	65.9453	37.0092	69.3573	-0.860554	0.292528	-2.94179	0.00326324	0.0255556
TPT1P6	16.3027	10.8648	16.9439	-0.6149	0.209118	-2.94045	0.00327738	0.0256529
COL26A1	7.90084	4.52537	8.29885	-0.777009	0.264367	-2.93913	0.00329133	0.0257323
MRPS16P1	0.703034	0.065686	0.778186	-1.6682	0.567615	-2.93896	0.00329314	0.0257378
KLRG2	46.8085	17.8149	50.2272	-1.02836	0.34992	-2.93885	0.00329434	0.0257385
KCNG1	86.9315	40.5698	92.3982	-0.837291	0.285089	-2.93694	0.00331464	0.0258451
STAC2	7.84707	5.00876	8.18175	-0.96158	0.327401	-2.93701	0.00331396	0.0258451
PSMA6P2	2.15718	1.15137	2.27577	-0.938356	0.319579	-2.93622	0.00332236	0.0258966
IGLV3-24	1.31374	0.499606	1.40973	-1.60918	0.54921	-2.93	0.00338967	0.0263331
CHRNB2	12.894	8.64289	13.3953	-0.73947	0.25275	-2.92569	0.0034369	0.0266076
PTPRQ	0.628725	0.195627	0.679793	-1.77581	0.60807	-2.9204	0.00349583	0.0269294
WDR38	2.06895	1.10638	2.18245	-1.03294	0.353849	-2.91916	0.00350974	0.0270132
HPN	194.355	101.282	205.33	-1.04962	0.359777	-2.91742	0.00352937	0.0271106
PRPF38AP1	1.07641	0.418892	1.15394	-1.41116	0.483883	-2.91632	0.00354188	0.0271797
LINC01446	1.6658	0.096074	1.85089	-2.99284	1.02664	-2.91519	0.00355473	0.0272603
FAM163B	8.82302	5.18121	9.25244	-0.811573	0.278987	-2.909	0.00362585	0.0276417
LYPLA2P1	6.14272	3.71512	6.42897	-0.650722	0.22386	-2.90683	0.00365109	0.0277921
HRH3	1.10279	0.308775	1.19641	-1.46255	0.503505	-2.90474	0.00367561	0.0279387
RNU5A-1	2.78856	0.694893	3.03544	-1.66051	0.571757	-2.90423	0.00368159	0.0279608
SLC25A21	13.7797	10.5565	14.1597	-0.881136	0.30357	-2.90258	0.00370106	0.0280497
FUT7	26.853	18.2399	27.8686	-0.595043	0.205102	-2.90121	0.00371725	0.0280992
EIF3LP2	7.21013	4.45025	7.53556	-0.667683	0.23016	-2.90095	0.00372034	0.0281042
C2CD4B	298.439	184.336	311.894	-0.719067	0.248109	-2.89819	0.00375318	0.0282881
VSTM1	4.91052	2.36648	5.2105	-0.977146	0.337438	-2.89577	0.00378224	0.0284886
ANKRD30B	8.09603	3.39291	8.65059	-1.34749	0.465449	-2.89503	0.0037912	0.0285377
WFDC2	1910.59	1086.03	2007.82	-0.806608	0.278822	-2.89291	0.00381685	0.0286843
RPL38P3	0.640558	0.190316	0.693648	-1.73142	0.598726	-2.89184	0.00382989	0.0287359
TRAV12-3	5.03234	3.59835	5.20142	-0.698783	0.241689	-2.89125	0.00383707	0.0287713
WWP1P1	2.99596	1.80339	3.13658	-0.757685	0.262109	-2.89072	0.00384358	0.0288108
IGKV1OR2-108	48.7419	31.4108	50.7854	-0.878922	0.30409	-2.89034	0.0038483	0.0288196
CNTD2	160.455	107.296	166.723	-0.61904	0.214184	-2.89022	0.00384972	0.0288196
EIF1P4	0.908957	0.31191	0.979358	-1.58931	0.550542	-2.88682	0.00389159	0.0290152
IGKV7-3	7.13884	3.44029	7.57495	-1.07549	0.372818	-2.88477	0.00391703	0.0291547
SERBP1P3	2.20949	1.26544	2.3208	-0.855439	0.296604	-2.88411	0.00392523	0.0292064
SNX6P1	0.984828	0.427649	1.05053	-1.15171	0.399815	-2.88061	0.00396902	0.0294732
SLC12A3	4.02179	2.47585	4.20408	-0.816799	0.283968	-2.87637	0.00402272	0.0297699
GLRA2	85.6371	43.9818	90.5489	-1.02013	0.354776	-2.87542	0.00403495	0.0298377
EEF1A1P29	34.1293	21.3932	35.631	-0.694955	0.241694	-2.87536	0.00403572	0.0298377
IGHV3-32	0.612797	0.180487	0.663772	-1.65511	0.575772	-2.8746	0.0040454	0.0298997
ALOX15B	43.0247	28.5138	44.7358	-0.663292	0.230803	-2.87384	0.00405511	0.0299437
RPL38P4	1.18985	0.487555	1.27266	-1.35932	0.473252	-2.8723	0.00407498	0.030042
RPL18AP16	5.6528	3.52682	5.90348	-0.649755	0.226246	-2.8719	0.00408012	0.0300618
RPS2P6	2.12288	1.34892	2.21414	-0.800543	0.278801	-2.87138	0.00408681	0.0300625
RNA5-8SP2	1.30836	0.121896	1.44826	-2.60555	0.907697	-2.8705	0.0040982	0.0301177
IGHV3-37	3.65432	2.13594	3.83336	-1.16123	0.404671	-2.86956	0.00411046	0.0301888
LMO3	80.346	49.2814	84.009	-0.742354	0.258786	-2.8686	0.00412291	0.030233
ELOVL3	5.93336	4.194	6.13846	-0.611194	0.213117	-2.86789	0.00413222	0.0302616
TMEM244	0.566987	0.164482	0.614448	-1.34055	0.46745	-2.8678	0.00413338	0.0302616
ATP6V0CP3	2.45434	1.49644	2.56729	-0.82055	0.286199	-2.86706	0.00414302	0.0303131
PKMP4	2.15223	1.16989	2.26807	-0.88111	0.307368	-2.86663	0.00414873	0.0303303
RPL10AP2	28.1653	18.8319	29.2659	-0.598995	0.208976	-2.86634	0.00415246	0.030344
CPE	1303.18	863.209	1355.06	-0.595371	0.207945	-2.86311	0.00419502	0.0305781
HBQ1	6.64921	4.27169	6.92955	-1.16661	0.408194	-2.85799	0.00426338	0.0309697
COPS8P2	3.2421	1.43552	3.45512	-1.03465	0.362036	-2.85787	0.00426494	0.0309714
SERPINH1P1	2.7224	1.51036	2.86532	-0.761118	0.2666	-2.8549	0.00430501	0.0311942
GSTA2	3.14524	2.03928	3.27565	-0.908698	0.31859	-2.85225	0.00434112	0.0313863
BTF3P8	0.764466	0.363203	0.811781	-0.993328	0.34864	-2.84915	0.00438358	0.0316551
PTP4A1P7	0.63535	0.169842	0.690239	-1.51379	0.531397	-2.84869	0.00438993	0.0316813
FDPSP4	1.45368	0.568098	1.5581	-1.2937	0.45461	-2.84573	0.00443093	0.0319474
STK25P1	0.639227	0.16191	0.695509	-1.19419	0.419691	-2.84541	0.00443538	0.0319696
IGHVII-51-2	1.0357	0.399363	1.11073	-1.63357	0.574524	-2.84334	0.00446438	0.0320595
PHBP11	3.08042	1.65328	3.2487	-0.859499	0.302249	-2.84368	0.0044596	0.0320595
LYPLA2P2	3.69737	2.16489	3.87807	-0.702634	0.247186	-2.84254	0.00447559	0.03213
IGHV3OR16-11	3.35153	1.84988	3.52859	-1.17188	0.412291	-2.84236	0.00447804	0.0321377
LINC01535	4.75069	2.18876	5.05278	-0.996923	0.350959	-2.84057	0.00450328	0.0322919
LINC00885	3.39474	1.79825	3.58299	-0.988359	0.347994	-2.84016	0.00450907	0.0323106
SYNGR3	103.222	79.0321	106.074	-0.60133	0.21178	-2.83941	0.00451971	0.0323769
CRABP1	19.2939	10.319	20.3521	-0.888458	0.312966	-2.83883	0.00452793	0.032411
CLDN14	58.1221	38.2132	60.4696	-0.73175	0.257831	-2.8381	0.00453831	0.0324402
RPL7P19	4.7173	3.13183	4.90425	-0.615061	0.217016	-2.83417	0.00459447	0.032711
TSPAN32	41.6697	19.6957	44.2608	-0.864943	0.305196	-2.83406	0.0045961	0.0327126
TNFSF9	229.7	158.403	238.107	-0.655039	0.231276	-2.83229	0.00462163	0.0328842
RPL15P2	7.52241	4.84194	7.83847	-0.620845	0.219281	-2.83128	0.00463617	0.0329676
LINC00648	3.67897	0.301214	4.07725	-2.45784	0.868181	-2.83103	0.00463989	0.0329839
RPS20P2	2.6553	1.63684	2.77539	-0.672427	0.237632	-2.8297	0.00465923	0.033081
CCKBR	1.81673	0.696829	1.94878	-1.4246	0.5035	-2.82939	0.00466364	0.0331022
RPL21P135	2.57328	1.53306	2.69594	-0.698725	0.247026	-2.82855	0.00467592	0.0331489
HNRNPA3P14	1.04318	0.376271	1.12182	-1.0444	0.369343	-2.82771	0.00468824	0.0331957
NKX2-1	24.2056	5.22609	26.4436	-1.84774	0.65399	-2.82533	0.00472316	0.0333922
KLK4	26.3768	17.3149	27.4454	-0.884529	0.313176	-2.82438	0.00473722	0.0334611
UBE2QL1	38.0722	24.6122	39.6593	-0.633885	0.224498	-2.82357	0.00474927	0.0335291
PABPC1P10	3.12234	1.875	3.26942	-0.702428	0.248778	-2.82352	0.00475001	0.0335291
RPL26P30	7.60495	4.9351	7.91976	-0.592058	0.209738	-2.82285	0.00475986	0.0335599
PITX3	0.740834	0.337367	0.788408	-1.14584	0.40596	-2.82254	0.00476454	0.0335725
BNIP3P1	3.26904	1.48755	3.4791	-1.02668	0.363945	-2.82097	0.00478785	0.0336947
HIST1H3I	2.2227	0.942925	2.3736	-1.03706	0.367782	-2.81978	0.00480566	0.0337437
CCL26	25.2713	17.3581	26.2043	-0.655059	0.232328	-2.81955	0.00480913	0.0337437
SEPT2P1	1.74187	0.810518	1.85168	-1.18615	0.420751	-2.81913	0.00481538	0.0337774
RPL37P15	0.753749	0.184059	0.820923	-1.47246	0.522361	-2.81885	0.00481962	0.0337969
TRBJ2-2	0.833017	0.456848	0.877373	-1.01181	0.359576	-2.81388	0.00489468	0.0341893
FSCN1P1	2.43269	1.01297	2.60009	-1.15894	0.412409	-2.81017	0.00495161	0.0344937
TPI1P3	2.53339	1.38925	2.6683	-0.811684	0.288907	-2.8095	0.00496182	0.0345363
RPL36P2	0.791368	0.329951	0.845776	-1.2772	0.454889	-2.80773	0.00498927	0.034673
OSTCP6	1.02983	0.363952	1.10835	-1.54749	0.551349	-2.80672	0.00500481	0.0347408
CLEC12A	29.774	18.91	31.055	-0.692334	0.246972	-2.80329	0.00505849	0.0349765
RAB5CP2	1.32932	0.599515	1.41538	-1.12786	0.402518	-2.80202	0.00507837	0.0350732
CD70	48.726	31.2809	50.783	-0.617582	0.220459	-2.80135	0.00508891	0.0350897
RPL21P67	4.73822	2.19328	5.0383	-1.06037	0.37853	-2.80129	0.00508994	0.0350897
PRKACG	1.08082	0.374135	1.16415	-1.10951	0.396103	-2.80106	0.0050935	0.035093
TNRC18P2	2.93753	1.45507	3.11233	-0.842246	0.300705	-2.8009	0.00509603	0.035093
PSMD12P	1.02025	0.394773	1.094	-1.2723	0.45452	-2.79921	0.00512281	0.0352119
LDLRAD1	10.2297	6.31635	10.6911	-0.852023	0.304398	-2.79904	0.00512549	0.03522
IGHD2-15	1.135	0.328966	1.23004	-1.78778	0.638878	-2.7983	0.00513716	0.0352689
SLC12A1	1.37554	0.568376	1.47072	-1.22081	0.436321	-2.79796	0.00514272	0.0352862
C17orf64	0.754038	0.427256	0.79257	-0.976313	0.349019	-2.79731	0.00515307	0.035326
SOX2-OT	5.81355	4.469	5.97209	-0.695661	0.248823	-2.7958	0.00517711	0.035449
IL37	15.6585	9.91876	16.3353	-0.875111	0.313176	-2.79431	0.00520103	0.0355373
KARSP1	0.929708	0.353196	0.997687	-1.4563	0.521138	-2.79445	0.00519875	0.0355373
DCAF12L2	1.49716	0.638199	1.59844	-1.1739	0.420293	-2.79306	0.00522119	0.035625
LRRN2	124.95	74.0634	130.951	-0.628039	0.225038	-2.79081	0.00525755	0.0357773
RNA5SP141	5.48071	0.0974231	6.11547	-3.42381	1.22773	-2.78873	0.00529158	0.0359472
EIF4A1P6	1.14668	0.591049	1.2122	-0.992766	0.356094	-2.78793	0.00530459	0.0359935
ZPLD1	1.20007	0.543199	1.27752	-1.21939	0.437614	-2.78646	0.00532874	0.0361153
SLC7A9	41.6457	31.7735	42.8098	-0.983479	0.352974	-2.78626	0.00533196	0.0361266
SIRPB1	41.4158	28.3809	42.9528	-0.633963	0.227558	-2.78594	0.00533722	0.0361517
RPL5P12	16.2883	10.5341	16.9669	-0.630469	0.226367	-2.78516	0.00535006	0.0362176
SNRPCP2	8.41206	4.19708	8.90906	-1.05435	0.378668	-2.78436	0.00536329	0.0362649
SYNGR4	13.9553	8.48631	14.6002	-0.748021	0.268734	-2.7835	0.00537757	0.0363509
DDX3P3	1.00622	0.360281	1.08239	-1.37577	0.494322	-2.78315	0.00538339	0.0363691
SIGLEC14	50.1116	33.9036	52.0227	-0.603068	0.216855	-2.78097	0.00541968	0.0365555
LSM6P2	0.746986	0.131934	0.819509	-1.63457	0.589002	-2.77515	0.0055176	0.0369752
GPR55	42.2601	27.9395	43.9487	-0.741452	0.267242	-2.77446	0.00552938	0.0370032
UGT2B10	11.7732	5.39013	12.5259	-1.04495	0.376766	-2.77347	0.00554624	0.0370923
MT1E	991.501	729.088	1022.44	-0.634927	0.228968	-2.773	0.00555424	0.0371352
KRT84	1.82041	0.545049	1.9708	-1.48509	0.536004	-2.77066	0.00559426	0.037317
MRPL2P1	1.35482	0.333054	1.4753	-1.74698	0.631575	-2.76607	0.00567367	0.0377074
RPLP0P11	0.997323	0.388918	1.06906	-1.28868	0.466233	-2.76404	0.00570913	0.0378574
RNASE7	12.2575	7.54951	12.8126	-0.812091	0.293923	-2.76294	0.0057283	0.037938
LINC01348	48.9057	34.1069	50.6507	-0.65741	0.237996	-2.76228	0.00574	0.037995
AHCYP2	3.80451	1.82981	4.03736	-0.957302	0.346586	-2.76209	0.00574329	0.038006
TRAV3	4.33076	3.39631	4.44094	-0.682405	0.247454	-2.75771	0.00582086	0.0384206
RPL21P12	1.40541	0.614645	1.49865	-1.04459	0.379141	-2.75516	0.00586634	0.0386226
IFNG-AS1	3.51599	2.32093	3.65691	-0.903444	0.327993	-2.75446	0.00587883	0.0386829
SLC18A1	90.5545	61.011	94.0381	-0.899533	0.326684	-2.75352	0.00589573	0.0387722
ZDHHC8P1	260.377	157.833	272.469	-0.712339	0.258946	-2.75092	0.00594285	0.0390269
FOXE3	10.8841	6.80515	11.3651	-0.711943	0.258937	-2.74948	0.00596902	0.0391325
TMEM213	4.02475	2.48869	4.20587	-1.01517	0.370343	-2.74117	0.00612214	0.0399226
FCN1	89.8839	60.7	93.3251	-0.664038	0.242337	-2.74014	0.00614122	0.0400134
IGLV9-49	64.7356	34.9592	68.2466	-1.00189	0.365805	-2.73887	0.00616505	0.0401237
ZDHHC19	4.25243	2.66613	4.43947	-0.666997	0.243567	-2.73845	0.00617287	0.0401297
HCG17	2.48913	1.88884	2.55992	-0.623682	0.227748	-2.73848	0.00617237	0.0401297
DPP3P2	1.00194	0.46715	1.065	-1.37672	0.502824	-2.73797	0.006182	0.0401666
CRIP1P2	1.96117	0.540366	2.12871	-1.41512	0.516962	-2.73737	0.00619318	0.040209
ZP1	3.99141	2.47297	4.17045	-0.627621	0.229381	-2.73615	0.00621636	0.040311
KCNH5	1.16832	0.445787	1.25352	-1.7686	0.646614	-2.73518	0.00623471	0.0403513
C9orf24	39.3991	22.6195	41.3777	-0.622532	0.228152	-2.72859	0.00636064	0.0410066
CLEC18C	0.873878	0.335922	0.93731	-1.16899	0.428756	-2.72648	0.00640145	0.0412127
AMBN	1.12855	0.57422	1.19391	-1.68541	0.618373	-2.72555	0.00641936	0.0412742
IGHD3-16	0.721907	0.145458	0.789878	-1.63017	0.598258	-2.72486	0.00643296	0.0413469
HTR6	1.85604	0.926111	1.96569	-0.759839	0.279111	-2.72235	0.00648185	0.0415807
RNF126P1	4.2739	2.5419	4.47813	-0.972133	0.35727	-2.721	0.00650846	0.0417014
TPT1P13	0.652397	0.377186	0.684848	-1.11035	0.408372	-2.71897	0.00654853	0.0419045
TRBV6-5	6.75448	5.24391	6.9326	-0.614187	0.226194	-2.71532	0.00662126	0.0422578
IGKV2D-26	0.904708	0.420604	0.96179	-1.54072	0.567462	-2.7151	0.00662553	0.0422578
BANCR	1.3676	0.842004	1.42957	-0.95239	0.351078	-2.71276	0.00667253	0.042476
CYP3A4	18.6011	14.6483	19.0672	-0.685755	0.252978	-2.71073	0.00671344	0.0426361
DSCAM-AS1	2.15946	0.126814	2.39914	-3.31685	1.22361	-2.71072	0.00671375	0.0426361
RPL30P2	1.30822	0.589558	1.39296	-1.04905	0.387075	-2.7102	0.00672432	0.0426656
CYP4B1	11.5943	7.55402	12.0707	-0.688731	0.254429	-2.70696	0.00679015	0.0429078
ESRG	2.22326	0.607665	2.41376	-1.80974	0.668908	-2.70551	0.00681998	0.0430261
RPS4XP19	1.28009	0.622755	1.35759	-0.986665	0.364911	-2.70385	0.00685416	0.0431569
MTRNR2L8	41.5924	26.7041	43.348	-0.755011	0.279476	-2.70153	0.00690215	0.0433718
HSPA9P1	13.0718	8.42716	13.6194	-0.626135	0.231827	-2.70087	0.00691583	0.0434307
XRCC6P4	2.58408	1.15533	2.75255	-1.00424	0.372092	-2.69891	0.00695668	0.0436203
MESTP3	2.05039	1.25905	2.1437	-0.759015	0.281298	-2.69826	0.00697035	0.0436891
OSBPL9P2	0.629628	0.121639	0.689527	-1.50088	0.556311	-2.69791	0.00697763	0.0436891
C2orf91	1.5316	0.726176	1.62657	-1.05329	0.390492	-2.69734	0.00698968	0.0437409
RIMBP3	3.12786	2.4961	3.20236	-0.594927	0.220685	-2.69582	0.00702156	0.0438579
PAX2	4.60638	2.68158	4.83334	-1.0622	0.394064	-2.6955	0.0070283	0.0438817
ATP6V1E1P1	3.00448	1.51761	3.1798	-0.975323	0.361839	-2.69546	0.00702914	0.0438817
PHEX	22.8231	16.9292	23.5181	-0.603601	0.224017	-2.69445	0.00705057	0.0439918
IGHV3-75	3.70792	2.23672	3.8814	-1.06647	0.395798	-2.69448	0.00704981	0.0439918
SLC31A1P1	0.997247	0.464742	1.06004	-1.00808	0.374181	-2.69409	0.00705811	0.0440271
SPTBN4	20.2421	15.1143	20.8467	-0.609734	0.226442	-2.69267	0.00708828	0.0441561
IFNL1	1.17534	0.587967	1.2446	-1.15707	0.429803	-2.6921	0.00710037	0.0442196
GFAP	10.6278	8.10876	10.9248	-0.64095	0.23833	-2.68934	0.00715938	0.044457
RASD1	427.771	280.353	445.154	-0.660574	0.245707	-2.68846	0.00717829	0.0445429
MIR3661	1.05543	0.373092	1.13588	-1.59751	0.594424	-2.68749	0.00719914	0.044596
CST1	1191.53	786.348	1239.31	-0.803086	0.299017	-2.68575	0.00723675	0.0447218
NUTF2P7	1.09005	0.568121	1.15159	-0.873002	0.325068	-2.6856	0.00724001	0.04473
PSAPL1	2.2021	0.911178	2.35431	-1.38352	0.515225	-2.68528	0.00724684	0.0447448
LINC00052	0.749125	0.0707054	0.82912	-2.08893	0.778254	-2.68412	0.00727213	0.044857
IGHD3-9	1.17867	0.715191	1.23332	-1.21659	0.453388	-2.68333	0.00728931	0.0449273
RAET1E-AS1	32.6135	15.097	34.6789	-0.784218	0.292254	-2.68334	0.00728898	0.0449273
GRIK4	11.2405	7.80363	11.6457	-0.623383	0.232569	-2.68042	0.00735308	0.0451767
PGC	48.7217	26.9953	51.2835	-0.75553	0.281869	-2.68043	0.00735284	0.0451767
RNF225	1.6856	0.746385	1.79635	-1.06686	0.398178	-2.67937	0.00737616	0.0452706
CCL17	14.6616	9.78895	15.2361	-0.635356	0.237374	-2.6766	0.00743733	0.045514
SEZ6	5.94306	3.78099	6.198	-0.828187	0.309416	-2.67662	0.00743696	0.045514
FAM136BP	3.5982	1.38129	3.85961	-1.11171	0.415926	-2.67286	0.00752074	0.0458839
ADH5P3	0.999128	0.483599	1.05992	-1.11725	0.418177	-2.67172	0.00754645	0.0460004
SCUBE3	171.313	106.932	178.904	-0.647615	0.242625	-2.6692	0.00760326	0.0462497
KRT2	2.3154	1.22448	2.44404	-1.03211	0.386952	-2.66728	0.00764683	0.0464419
SOD3	3951.18	2802.63	4086.61	-0.58944	0.221016	-2.66696	0.00765408	0.0464617
PRR18	3.87998	1.89706	4.1138	-1.10249	0.414081	-2.66249	0.00775644	0.0468994
IGKV2OR22-4	14.0578	9.68221	14.5737	-0.959102	0.360347	-2.66161	0.0077769	0.0469743
IGHGP	798.704	529.617	830.433	-0.808561	0.303831	-2.66122	0.0077859	0.0470134
C1orf61	6.13803	3.54941	6.44327	-0.783788	0.294632	-2.66023	0.00780871	0.0471053
IGHA1	42360.6	28952.8	43941.6	-0.806628	0.303252	-2.65993	0.00781565	0.0471259
EIF3KP3	2.61355	0.876956	2.81832	-1.64454	0.618507	-2.65889	0.0078398	0.0472194
SLC25A38P1	1.54189	0.769297	1.63299	-0.841366	0.316537	-2.65803	0.00785992	0.0473161
TRAV14DV4	2.7426	2.04809	2.82449	-0.746131	0.280985	-2.65541	0.00792115	0.0475985
SDHCP4	1.17877	0.569265	1.25064	-0.987472	0.37221	-2.65299	0.00797813	0.047886
CAMP	2.4079	1.5264	2.51184	-0.820181	0.309368	-2.65115	0.0080217	0.0480291
RPS18P6	1.84816	0.821222	1.96925	-1.21349	0.457858	-2.65036	0.00804052	0.048117
MTUS2	10.9268	8.63337	11.1973	-0.614543	0.232012	-2.64876	0.00807883	0.0482224
BCL2L12P1	1.09107	0.434462	1.16849	-1.02005	0.385226	-2.64793	0.00809874	0.048311
KRT8P41	8.22771	5.3839	8.56304	-0.623732	0.235622	-2.64717	0.00811679	0.0483372
CLGN	47.4604	28.6808	49.6747	-0.781892	0.29554	-2.64564	0.00815364	0.0484946
IGKV2D-18	0.962075	0.438787	1.02378	-1.37763	0.521263	-2.64287	0.00822057	0.0487892
CCL7	7.7235	4.72143	8.07749	-0.812526	0.307586	-2.64162	0.008251	0.0488986
PLA2G2D	61.6655	51.1009	62.9112	-0.785842	0.297682	-2.63987	0.00829371	0.0490336
VDAC1P3	0.920153	0.54988	0.963813	-0.918662	0.348244	-2.63798	0.00834008	0.0491885
TCF3P1	1.90824	0.894894	2.02772	-0.854699	0.32421	-2.63625	0.00838274	0.049365
RPL12P8	10.6972	6.83653	11.1524	-0.661262	0.250865	-2.63593	0.00839076	0.0493997
HIST1H3C	3.99149	2.14336	4.20941	-0.782234	0.296889	-2.63477	0.00841942	0.0495559
VENTX	228.979	124.833	241.259	-0.901259	0.342117	-2.63436	0.00842956	0.0496031
SOX21	1.55524	0.725376	1.65309	-1.35837	0.515774	-2.63366	0.00844703	0.0496556
CAPSL	1.03377	0.444721	1.10323	-1.35149	0.513536	-2.63173	0.00849521	0.0498633
NLRP6	103.543	61.0176	108.558	-0.786964	0.299064	-2.63143	0.00850274	0.0498697
CBLN1	83.9662	46.8833	88.3388	-0.778289	0.295786	-2.63126	0.00850696	0.0498749
