# Supplementary material for: Master Transcription Regulators and Transcription Factors Regulate Immune-Associated Differences Between Patients of African and European Ancestry With Colorectal Cancer
Source: Gastro Hep Adv. 2022 Mar 30;1(3):328–41. doi: 10.1016/j.gastha.2022.01.004 (PMC9151447; doi:10.1016/j.gastha.2022.01.004)
Supplement: Table A2 [file mmc2.xlsx]

## Sheet: KEGG Pathway analysis - Upregu 
Category	Term	Count	%	PValue	Genes	List Total	Pop Hits	Pop Total	Fold Enrichment	Bonferroni	Benjamini	FDR
KEGG_PATHWAY	hsa00140:Steroid hormone biosynthesis	5	0.0161077	0.00652607	SRD5A2, HSD17B3, UGT2B4, CYP3A5, UGT1A7	90	58	6879	6.58908	0.578639	0.861441	0.861441
KEGG_PATHWAY	hsa05016:Huntington's disease	7	0.0225508	0.0375913	POLR2J3, DNAH1, POLR2J2, DNAH10, DNAH17, DNAH6, COX6B2	90	192	6879	2.78663	0.99364	1	1
KEGG_PATHWAY	hsa00982:Drug metabolism - cytochrome P450	4	0.0128862	0.0574962	UGT2B4, GSTT2B, CYP3A5, UGT1A7	90	68	6879	4.49608	0.999597	1	1
KEGG_PATHWAY	hsa00980:Metabolism of xenobiotics by cytochrome P450	4	0.0128862	0.0704355	UGT2B4, GSTT2B, CYP3A5, UGT1A7	90	74	6879	4.13153	0.999935	1	1
KEGG_PATHWAY	hsa05204:Chemical carcinogenesis	4	0.0128862	0.0845675	UGT2B4, GSTT2B, CYP3A5, UGT1A7	90	80	6879	3.82167	0.999991	1	1

## Sheet: GO analysis upregulated
Category	Term	Count	%	PValue	Genes	List Total	Pop Hits	Pop Total	Fold Enrichment	Bonferroni	Benjamini	FDR
GOTERM_BP_ALL	GO:0003351~epithelial cilium movement	5	0.0161077	0.000172726	CCDC39, SPAG17, DNAH1, STK36, CCDC40	244	20	16792	17.2049	0.397697	0.447581	0.447581
GOTERM_BP_ALL	GO:0001539~cilium or flagellum-dependent cell motility	5	0.0161077	0.000305099	CCDC39, DNAH1, DNAH17, DNAH6, CFAP44	244	23	16792	14.9608	0.591639	0.447581	0.447581
GOTERM_MF_ALL	GO:0008201~heparin binding	10	0.0322155	0.000386292	VTN, MSTN, SERPIND1, LIPI, SERPINC1, OGN, LPA, ADAMTS8, HRG, AGER	234	160	16881	4.50881	0.212103	0.105262	0.103899
GOTERM_MF_ALL	GO:1901681~sulfur compound binding	12	0.0386585	0.000408107	VTN, MSTN, SERPIND1, LIPI, SERPINC1, OGN, GPC2, ACAD11, LPA, ADAMTS8, HRG, AGER	234	233	16881	3.71542	0.222641	0.105262	0.103899
GOTERM_MF_ALL	GO:0005539~glycosaminoglycan binding	11	0.035437	0.000642225	CHODL, VTN, MSTN, SERPIND1, LIPI, SERPINC1, OGN, LPA, ADAMTS8, HRG, AGER	234	208	16881	3.81515	0.327249	0.105262	0.103899
GOTERM_BP_ALL	GO:0007017~microtubule-based process	21	0.0676525	0.000684915	SPAG17, CCDC39, LRGUK, RAB6C, DNAH1, DNAH10, CROCCP3, DNAH17, CCDC78, CROCCP2, DNAH6, STARD9, DNHD1, TUBB8, TUBA3E, KLC3, TTLL3, STK36, NINL, MAP9, CCDC40	244	618	16792	2.33853	0.866134	0.5823	0.5823
GOTERM_MF_ALL	GO:0003777~microtubule motor activity	7	0.0225508	0.000831585	KLC3, DNAH1, DNAH10, DNAH17, DNAH6, STARD9, DNHD1	234	80	16881	6.31234	0.401483	0.105262	0.103899
GOTERM_BP_ALL	GO:0010466~negative regulation of peptidase activity	12	0.0386585	0.00097139	FABP1, R3HDML, VTN, NR4A1, CST11, SERPIND1, SERPINC1, ITIH1, LPA, HRG, CSTL1, RAG1	244	247	16792	3.34347	0.942295	0.5823	0.5823
GOTERM_BP_ALL	GO:0035082~axoneme assembly	6	0.0193293	0.000992331	CCDC39, SPAG17, DNAH1, LRGUK, TTLL3, CCDC40	244	53	16792	7.79091	0.945738	0.5823	0.5823
GOTERM_MF_ALL	GO:0097367~carbohydrate derivative binding	49	0.157856	0.00115792	EIF4A1, LRGUK, MSTN, DDX47, ACSM1, DDX12P, CBWD3, TUBB8, RNF112, LIPI, ADAMTS8, MSH5-SAPCD1, RAB6C, STARD9, AARSD1, ABCA10, DDX39B, MYO3A, MSH5, SIK1, LPA, CHODL, RTEL1, DNAH1, SERPINC1, TXK, DNAH6, AGER, PTGES3L-AARSD1, TTN, VTN, TUBA3E, STK36, SGK494, CARNS1, GPC2, TTLL13P, DNAH10, CHKB, ABCA5, DNAH17, SERPIND1, NEK5, P2RX5, TTLL3, CDK3, OGN, TDRD12, HRG	234	2241	16881	1.57738	0.510735	0.105262	0.103899
GOTERM_MF_ALL	GO:0016887~ATPase activity	16	0.0515447	0.0011818	EIF4A1, RTEL1, DNAH1, DNAH10, ABCA5, DNAH17, DDX47, DNAH6, STARD9, DDX12P, GTF2H4, ABCA10, DDX39B, CARNS1, MYO3A, TDRD12	234	439	16881	2.62929	0.517898	0.105262	0.103899
GOTERM_MF_ALL	GO:0017111~nucleoside-triphosphatase activity	23	0.0740956	0.00119229	EIF4A1, RTEL1, RAB6C, DNAH1, DNAH10, ABCA5, DNAH17, DDX47, DNAH6, STARD9, DDX12P, DNHD1, GTF2H4, TUBB8, TUBA3E, RNF112, GNG3, ABCA10, KLC3, DDX39B, CARNS1, MYO3A, TDRD12	234	779	16881	2.12997	0.521012	0.105262	0.103899
GOTERM_CC_ALL	GO:0005929~cilium	18	0.0579878	0.00149194	ROPN1B, SPAG17, CCDC39, SPTBN5, DNAH1, DNAH10, CROCCP3, DNAH17, CROCCP2, CEP295, DNAH6, SLC9C1, ALS2CR12, KLC3, TTLL3, STRC, INHA, CCDC40	265	517	18224	2.39431	0.455384	0.316799	0.312907
GOTERM_BP_ALL	GO:0007018~microtubule-based movement	11	0.035437	0.00171834	CCDC39, SPAG17, KLC3, DNAH1, DNAH10, DNAH17, STK36, DNAH6, STARD9, DNHD1, CCDC40	244	226	16792	3.34963	0.993576	0.840267	0.840267
GOTERM_MF_ALL	GO:0016787~hydrolase activity	54	0.173963	0.00192869	EIF4A1, AMY2A, GUSBP11, DDX47, AMY2B, FOLH1B, DDX12P, DNHD1, TUBB8, RNF112, CAPN8, CASP12, LIPI, MEIOB, ADAMTS8, RAG1, RAB6C, CELA2B, MME, SLX1B, PLA2G4C, STARD9, AARSD1, CES4A, ABCA10, DDX39B, PNLDC1, JMJD7-PLA2G4B, MYO3A, LPA, TMPRSS9, RTEL1, DNAH1, DNAH6, PROZ, HPR, PRSS45, PRSS42, PTGES3L-AARSD1, ACMSD, TUBA3E, GNG3, KLC3, CARNS1, NAALAD2, DNAH10, ABCA5, DNAH17, TREX1, PSPHP1, GTF2H4, AADAC, …	234	2603	16881	1.49659	0.696129	0.143147	0.141294
GOTERM_BP_ALL	GO:0010951~negative regulation of endopeptidase activity	11	0.035437	0.00228736	FABP1, VTN, NR4A1, CST11, SERPIND1, SERPINC1, ITIH1, LPA, HRG, CSTL1, RAG1	244	235	16792	3.22135	0.998795	0.95873	0.95873
GOTERM_MF_ALL	GO:0016462~pyrophosphatase activity	23	0.0740956	0.00240101	EIF4A1, RTEL1, RAB6C, DNAH1, DNAH10, ABCA5, DNAH17, DDX47, DNAH6, STARD9, DDX12P, DNHD1, GTF2H4, TUBB8, TUBA3E, RNF112, GNG3, ABCA10, KLC3, DDX39B, CARNS1, MYO3A, TDRD12	234	824	16881	2.01365	0.77309	0.143147	0.141294
GOTERM_MF_ALL	GO:0016818~hydrolase activity, acting on acid anhydrides, in phosphorus-containing anhydrides	23	0.0740956	0.00247368	EIF4A1, RTEL1, RAB6C, DNAH1, DNAH10, ABCA5, DNAH17, DDX47, DNAH6, STARD9, DDX12P, DNHD1, GTF2H4, TUBB8, TUBA3E, RNF112, GNG3, ABCA10, KLC3, DDX39B, CARNS1, MYO3A, TDRD12	234	826	16881	2.00877	0.783064	0.143147	0.141294
GOTERM_MF_ALL	GO:0016817~hydrolase activity, acting on acid anhydrides	23	0.0740956	0.00254792	EIF4A1, RTEL1, RAB6C, DNAH1, DNAH10, ABCA5, DNAH17, DDX47, DNAH6, STARD9, DDX12P, DNHD1, GTF2H4, TUBB8, TUBA3E, RNF112, GNG3, ABCA10, KLC3, DDX39B, CARNS1, MYO3A, TDRD12	234	828	16881	2.00392	0.7928	0.143147	0.141294
GOTERM_CC_ALL	GO:0005930~axoneme	7	0.0225508	0.00287357	CCDC39, SPAG17, DNAH1, DNAH17, TTLL3, DNAH6, CCDC40	265	97	18224	4.96277	0.690013	0.316799	0.312907
GOTERM_CC_ALL	GO:0097014~ciliary plasm	7	0.0225508	0.00287357	CCDC39, SPAG17, DNAH1, DNAH17, TTLL3, DNAH6, CCDC40	265	97	18224	4.96277	0.690013	0.316799	0.312907
GOTERM_BP_ALL	GO:1900164~nodal signaling pathway involved in determination of lateral mesoderm left/right asymmetry	3	0.00966464	0.00301065	FOXH1, DAND5, CER1	244	6	16792	34.4098	0.999857	1	1
GOTERM_MF_ALL	GO:0003774~motor activity	8	0.0257724	0.00306517	KLC3, DNAH1, DNAH10, DNAH17, MYO3A, DNAH6, STARD9, DNHD1	234	138	16881	4.18209	0.849548	0.147921	0.146007
GOTERM_MF_ALL	GO:0070035~purine NTP-dependent helicase activity	7	0.0225508	0.00335097	EIF4A1, RTEL1, DDX39B, DDX47, DDX12P, TDRD12, GTF2H4	234	105	16881	4.8094	0.873943	0.147921	0.146007
GOTERM_MF_ALL	GO:0008026~ATP-dependent helicase activity	7	0.0225508	0.00335097	EIF4A1, RTEL1, DDX39B, DDX47, DDX12P, TDRD12, GTF2H4	234	105	16881	4.8094	0.873943	0.147921	0.146007
GOTERM_CC_ALL	GO:0030286~dynein complex	5	0.0161077	0.00340901	DNAH1, DNAH10, DNAH17, DNAH6, DNHD1	265	43	18224	7.99649	0.750884	0.316799	0.312907
GOTERM_BP_ALL	GO:0060285~cilium-dependent cell motility	4	0.0128862	0.00376128	CCDC39, DNAH1, DNAH17, CFAP44	244	22	16792	12.5127	0.999984	1	1
GOTERM_BP_ALL	GO:1900094~regulation of transcription from RNA polymerase II promoter involved in determination of left/right symmetry	3	0.00966464	0.00417476	FOXH1, DAND5, CER1	244	7	16792	29.4941	0.999995	1	1
GOTERM_BP_ALL	GO:0038107~nodal signaling pathway involved in determination of left/right asymmetry	3	0.00966464	0.00417476	FOXH1, DAND5, CER1	244	7	16792	29.4941	0.999995	1	1
GOTERM_BP_ALL	GO:0001578~microtubule bundle formation	6	0.0193293	0.00545476	CCDC39, SPAG17, DNAH1, LRGUK, TTLL3, CCDC40	244	78	16792	5.29382	1	1	1
GOTERM_BP_ALL	GO:0003140~determination of left/right asymmetry in lateral mesoderm	3	0.00966464	0.00551339	FOXH1, DAND5, CER1	244	8	16792	25.8074	1	1	1
GOTERM_CC_ALL	GO:0044430~cytoskeletal part	36	0.115976	0.00555518	SPAG17, SPTBN5, LRGUK, DNAH1, DNAH6, DNHD1, WASH2P, TTN, TUBB8, TUBA3E, KLC3, KRTAP5-2, TNNI3, TTLL13P, NINL, MAP9, CCDC39, RAB6C, DNAH10, CROCCP3, DNAH17, CCDC78, CROCCP2, CCDC14, CEP295, STARD9, SCTR, KRT13, KRT76, ALS2CR12, KRT39, TTLL3, TNNT2, MYO3A, KRT14, CCDC40	265	1547	18224	1.60033	0.896404	0.316799	0.312907
GOTERM_BP_ALL	GO:0051346~negative regulation of hydrolase activity	14	0.0451016	0.00580025	R3HDML, SERPIND1, SERPINC1, ITIH1, FABP1, VTN, NR4A1, CST11, TNNT2, TNNI3, HRG, LPA, CSTL1, RAG1	244	401	16792	2.40268	1	1	1
GOTERM_CC_ALL	GO:0005615~extracellular space	34	0.109533	0.00609906	CCL14, PRR4, AMY2A, MSTN, SERPINC1, ACSM1, PROZ, HPR, CHRDL2, ITIH1, CLEC18A, PRH1, VTN, CST11, LIPI, GPC2, MROH7, CER1, CSTL1, IL33, EDN1, CELA2B, SERPIND1, PPBP, CES4A, COLQ, FGF17, IGFL4, OGN, HRG, INHA, LPA, KLKB1, DAND5	265	1444	18224	1.61923	0.917083	0.316799	0.312907
GOTERM_CC_ALL	GO:0044447~axoneme part	4	0.0128862	0.00610817	SPAG17, DNAH1, DNAH17, DNAH6	265	26	18224	10.58	0.917392	0.316799	0.312907
GOTERM_BP_ALL	GO:0003341~cilium movement	5	0.0161077	0.00627756	CCDC39, SPAG17, DNAH1, STK36, CCDC40	244	51	16792	6.74703	1	1	1
GOTERM_BP_ALL	GO:0045861~negative regulation of proteolysis	12	0.0386585	0.00663274	FABP1, R3HDML, VTN, NR4A1, CST11, SERPIND1, SERPINC1, ITIH1, LPA, HRG, CSTL1, RAG1	244	317	16792	2.60516	1	1	1
GOTERM_CC_ALL	GO:0099512~supramolecular fiber	20	0.0644309	0.00700538	SPAG17, DNAH1, DNAH10, DNAH17, DNAH6, SCTR, KRT13, KRT76, TUBB8, TUBA3E, ALS2CR12, KLC3, KRT39, TTLL3, MYO3A, KRT14, KRTAP5-2, TTLL13P, NINL, MAP9	265	704	18224	1.95369	0.942801	0.316799	0.312907
GOTERM_CC_ALL	GO:0099513~polymeric cytoskeletal fiber	20	0.0644309	0.00700538	SPAG17, DNAH1, DNAH10, DNAH17, DNAH6, SCTR, KRT13, KRT76, TUBB8, TUBA3E, ALS2CR12, KLC3, KRT39, TTLL3, MYO3A, KRT14, KRTAP5-2, TTLL13P, NINL, MAP9	265	704	18224	1.95369	0.942801	0.316799	0.312907
GOTERM_BP_ALL	GO:0030193~regulation of blood coagulation	6	0.0193293	0.00744093	VTN, EDN1, SERPINC1, TXK, HRG, KLKB1	244	84	16792	4.91569	1	1	1
GOTERM_BP_ALL	GO:1900046~regulation of hemostasis	6	0.0193293	0.00744093	VTN, EDN1, SERPINC1, TXK, HRG, KLKB1	244	84	16792	4.91569	1	1	1
GOTERM_MF_ALL	GO:0005524~ATP binding	33	0.106311	0.00844835	EIF4A1, LRGUK, RTEL1, DNAH1, DDX47, ACSM1, TXK, DDX12P, DNAH6, CBWD3, PTGES3L-AARSD1, TTN, STK36, SGK494, CARNS1, TTLL13P, MSH5-SAPCD1, CHKB, DNAH10, ABCA5, DNAH17, NEK5, STARD9, AARSD1, P2RX5, ABCA10, TTLL3, DDX39B, CDK3, MYO3A, MSH5, TDRD12, SIK1	234	1495	16881	1.59241	0.994672	0.348072	0.343566
GOTERM_CC_ALL	GO:0035253~ciliary rootlet	3	0.00966464	0.0087133	KLC3, CROCCP3, CROCCP2	265	10	18224	20.6309	0.971614	0.354631	0.350275
GOTERM_BP_ALL	GO:0019752~carboxylic acid metabolic process	22	0.070874	0.0088775	EDN1, SRD5A2, FOLH1B, ELOVL2, ACSM1, PLA2G4C, AARSD1, CSAD, CPT1B, PTGES3L-AARSD1, ACMSD, FABP1, BHMT, PDXDC2P, JMJD7-PLA2G4B, CARNS1, UGT2B4, NAALAD2, UGT3A2, BCO2, ACAD11, UGT1A7	244	826	16792	1.83297	1	1	1
GOTERM_BP_ALL	GO:0050818~regulation of coagulation	6	0.0193293	0.00944221	VTN, EDN1, SERPINC1, TXK, HRG, KLKB1	244	89	16792	4.63953	1	1	1
GOTERM_BP_ALL	GO:0043436~oxoacid metabolic process	22	0.070874	0.00948335	EDN1, SRD5A2, FOLH1B, ELOVL2, ACSM1, PLA2G4C, AARSD1, CSAD, CPT1B, PTGES3L-AARSD1, ACMSD, FABP1, BHMT, PDXDC2P, JMJD7-PLA2G4B, CARNS1, UGT2B4, NAALAD2, UGT3A2, BCO2, ACAD11, UGT1A7	244	831	16792	1.82194	1	1	1
GOTERM_BP_ALL	GO:0061041~regulation of wound healing	7	0.0225508	0.0108301	VTN, EDN1, SERPINC1, TXK, HRG, AGER, KLKB1	244	128	16792	3.76358	1	1	1
GOTERM_BP_ALL	GO:0061045~negative regulation of wound healing	5	0.0161077	0.0110768	VTN, EDN1, HRG, AGER, KLKB1	244	60	16792	5.73497	1	1	1
GOTERM_MF_ALL	GO:0032559~adenyl ribonucleotide binding	33	0.106311	0.0117298	EIF4A1, LRGUK, RTEL1, DNAH1, DDX47, ACSM1, TXK, DDX12P, DNAH6, CBWD3, PTGES3L-AARSD1, TTN, STK36, SGK494, CARNS1, TTLL13P, MSH5-SAPCD1, CHKB, DNAH10, ABCA5, DNAH17, NEK5, STARD9, AARSD1, P2RX5, ABCA10, TTLL3, DDX39B, CDK3, MYO3A, MSH5, TDRD12, SIK1	234	1531	16881	1.55497	0.999311	0.453062	0.447197
GOTERM_CC_ALL	GO:0031514~motile cilium	7	0.0225508	0.012131	ROPN1B, SPAG17, KLC3, DNAH1, ALS2CR12, CEP295, SLC9C1	265	131	18224	3.67472	0.99304	0.448848	0.443334
GOTERM_BP_ALL	GO:0070475~rRNA base methylation	3	0.00966464	0.0125098	NSUN5P1, NSUN5P2, METTL15P1	244	12	16792	17.2049	1	1	1
GOTERM_MF_ALL	GO:0030554~adenyl nucleotide binding	33	0.106311	0.0129194	EIF4A1, LRGUK, RTEL1, DNAH1, DDX47, ACSM1, TXK, DDX12P, DNAH6, CBWD3, PTGES3L-AARSD1, TTN, STK36, SGK494, CARNS1, TTLL13P, MSH5-SAPCD1, CHKB, DNAH10, ABCA5, DNAH17, NEK5, STARD9, AARSD1, P2RX5, ABCA10, TTLL3, DDX39B, CDK3, MYO3A, MSH5, TDRD12, SIK1	234	1542	16881	1.54387	0.999672	0.469659	0.463579
GOTERM_BP_ALL	GO:0052547~regulation of peptidase activity	13	0.0418801	0.0129282	R3HDML, SERPIND1, NEK5, SERPINC1, ITIH1, FABP1, VTN, NR4A1, CST11, HRG, LPA, CSTL1, RAG1	244	396	16792	2.25923	1	1	1
GOTERM_BP_ALL	GO:0014706~striated muscle tissue development	12	0.0386585	0.0132732	MEG3, NR4A1, EDN1, MEGF10, MSTN, DDX39B, PAX7, TNNT2, FOXH1, TNNI3, SIK1, TTN	244	350	16792	2.35953	1	1	1
GOTERM_CC_ALL	GO:0044441~ciliary part	12	0.0386585	0.0134506	CCDC39, SPAG17, SPTBN5, KLC3, DNAH1, ALS2CR12, CROCCP3, DNAH17, TTLL3, CROCCP2, DNAH6, CCDC40	265	350	18224	2.35782	0.99596	0.456201	0.450596
GOTERM_MF_ALL	GO:0030414~peptidase inhibitor activity	8	0.0257724	0.013709	R3HDML, CST11, SERPIND1, SERPINC1, ITIH1, LPA, HRG, CSTL1	234	183	16881	3.15371	0.9998	0.470676	0.464583
GOTERM_BP_ALL	GO:0038092~nodal signaling pathway	3	0.00966464	0.0146444	FOXH1, DAND5, CER1	244	13	16792	15.8815	1	1	1
GOTERM_BP_ALL	GO:0036159~inner dynein arm assembly	3	0.00966464	0.0146444	CCDC39, DNAH1, CCDC40	244	13	16792	15.8815	1	1	1
GOTERM_CC_ALL	GO:0005874~microtubule	13	0.0418801	0.0150461	SPAG17, DNAH1, DNAH10, DNAH17, DNAH6, SCTR, TUBB8, TUBA3E, KLC3, TTLL3, TTLL13P, NINL, MAP9	265	404	18224	2.21289	0.997909	0.471059	0.465272
GOTERM_BP_ALL	GO:0030317~sperm motility	5	0.0161077	0.015313	ROPN1B, CCDC39, DNAH1, SLC9C1, CCDC40	244	66	16792	5.21361	1	1	1
GOTERM_BP_ALL	GO:0061371~determination of heart left/right asymmetry	5	0.0161077	0.015313	CCDC39, FOXH1, DAND5, CER1, CCDC40	244	66	16792	5.21361	1	1	1
GOTERM_MF_ALL	GO:0052689~carboxylic ester hydrolase activity	7	0.0225508	0.015896	AADAC, LIPI, JMJD7-PLA2G4B, PLA2G4C, AARSD1, PTGES3L-AARSD1, CES4A	234	146	16881	3.45882	0.999949	0.517038	0.510345
GOTERM_BP_ALL	GO:1903035~negative regulation of response to wounding	5	0.0161077	0.0169227	VTN, EDN1, HRG, AGER, KLKB1	244	68	16792	5.06027	1	1	1
GOTERM_BP_ALL	GO:0048368~lateral mesoderm development	3	0.00966464	0.0169238	FOXH1, DAND5, CER1	244	14	16792	14.7471	1	1	1
GOTERM_CC_ALL	GO:0005858~axonemal dynein complex	3	0.00966464	0.0169616	DNAH1, DNAH17, DNAH6	265	14	18224	14.7364	0.999053	0.493099	0.487042
GOTERM_MF_ALL	GO:0017171~serine hydrolase activity	10	0.0322155	0.017756	TMPRSS9, CELA2B, AADAC, PROZ, NAALAD2, HPR, LPA, PRSS45, KLKB1, PRSS42	234	285	16881	2.53126	0.999984	0.54866	0.541558
GOTERM_BP_ALL	GO:0007517~muscle organ development	12	0.0386585	0.0178126	CHODL, MEG3, NR4A1, EDN1, MEGF10, MSTN, DDX39B, PAX7, TNNT2, FOXH1, TNNI3, TTN	244	366	16792	2.25638	1	1	1
GOTERM_BP_ALL	GO:0060537~muscle tissue development	12	0.0386585	0.0182999	MEG3, NR4A1, EDN1, MEGF10, MSTN, DDX39B, PAX7, TNNT2, FOXH1, TNNI3, SIK1, TTN	244	367	16792	2.25023	1	1	1
GOTERM_BP_ALL	GO:0052548~regulation of endopeptidase activity	12	0.0386585	0.0198526	FABP1, VTN, NR4A1, CST11, SERPIND1, NEK5, SERPINC1, ITIH1, LPA, HRG, CSTL1, RAG1	244	372	16792	2.21999	1	1	1
GOTERM_MF_ALL	GO:0035639~purine ribonucleoside triphosphate binding	37	0.119197	0.0199214	EIF4A1, LRGUK, RTEL1, DNAH1, DDX47, ACSM1, TXK, DDX12P, DNAH6, CBWD3, PTGES3L-AARSD1, TTN, TUBB8, TUBA3E, RNF112, STK36, SGK494, CARNS1, TTLL13P, MSH5-SAPCD1, RAB6C, CHKB, DNAH10, ABCA5, DNAH17, NEK5, STARD9, AARSD1, P2RX5, ABCA10, TTLL3, DDX39B, CDK3, MYO3A, MSH5, TDRD12, SIK1	234	1841	16881	1.44987	0.999996	0.549724	0.542608
GOTERM_BP_ALL	GO:1903034~regulation of response to wounding	7	0.0225508	0.0201777	VTN, EDN1, SERPINC1, TXK, HRG, AGER, KLKB1	244	147	16792	3.27713	1	1	1
GOTERM_MF_ALL	GO:0032550~purine ribonucleoside binding	37	0.119197	0.0212984	EIF4A1, LRGUK, RTEL1, DNAH1, DDX47, ACSM1, TXK, DDX12P, DNAH6, CBWD3, PTGES3L-AARSD1, TTN, TUBB8, TUBA3E, RNF112, STK36, SGK494, CARNS1, TTLL13P, MSH5-SAPCD1, RAB6C, CHKB, DNAH10, ABCA5, DNAH17, NEK5, STARD9, AARSD1, P2RX5, ABCA10, TTLL3, DDX39B, CDK3, MYO3A, MSH5, TDRD12, SIK1	234	1850	16881	1.44282	0.999998	0.549724	0.542608
GOTERM_BP_ALL	GO:0060415~muscle tissue morphogenesis	5	0.0161077	0.0213969	PAX7, TNNT2, FOXH1, TNNI3, TTN	244	73	16792	4.71368	1	1	1
GOTERM_CC_ALL	GO:0005875~microtubule associated complex	7	0.0225508	0.0215456	KLC3, DNAH1, DNAH10, DNAH17, DNAH6, STARD9, DNHD1	265	149	18224	3.2308	0.999859	0.584605	0.577423
GOTERM_MF_ALL	GO:0001883~purine nucleoside binding	37	0.119197	0.021774	EIF4A1, LRGUK, RTEL1, DNAH1, DDX47, ACSM1, TXK, DDX12P, DNAH6, CBWD3, PTGES3L-AARSD1, TTN, TUBB8, TUBA3E, RNF112, STK36, SGK494, CARNS1, TTLL13P, MSH5-SAPCD1, RAB6C, CHKB, DNAH10, ABCA5, DNAH17, NEK5, STARD9, AARSD1, P2RX5, ABCA10, TTLL3, DDX39B, CDK3, MYO3A, MSH5, TDRD12, SIK1	234	1853	16881	1.44048	0.999999	0.549724	0.542608
GOTERM_MF_ALL	GO:0032549~ribonucleoside binding	37	0.119197	0.021774	EIF4A1, LRGUK, RTEL1, DNAH1, DDX47, ACSM1, TXK, DDX12P, DNAH6, CBWD3, PTGES3L-AARSD1, TTN, TUBB8, TUBA3E, RNF112, STK36, SGK494, CARNS1, TTLL13P, MSH5-SAPCD1, RAB6C, CHKB, DNAH10, ABCA5, DNAH17, NEK5, STARD9, AARSD1, P2RX5, ABCA10, TTLL3, DDX39B, CDK3, MYO3A, MSH5, TDRD12, SIK1	234	1853	16881	1.44048	0.999999	0.549724	0.542608
GOTERM_BP_ALL	GO:0000226~microtubule cytoskeleton organization	13	0.0418801	0.022129	SPAG17, CCDC39, LRGUK, RAB6C, DNAH1, CROCCP3, CROCCP2, STARD9, TUBB8, TTLL3, NINL, MAP9, CCDC40	244	428	16792	2.09032	1	1	1
GOTERM_BP_ALL	GO:0006082~organic acid metabolic process	22	0.070874	0.0229135	EDN1, SRD5A2, FOLH1B, ELOVL2, ACSM1, PLA2G4C, AARSD1, CSAD, CPT1B, PTGES3L-AARSD1, ACMSD, FABP1, BHMT, PDXDC2P, JMJD7-PLA2G4B, CARNS1, UGT2B4, NAALAD2, UGT3A2, BCO2, ACAD11, UGT1A7	244	907	16792	1.66928	1	1	1
GOTERM_MF_ALL	GO:0001882~nucleoside binding	37	0.119197	0.0229167	EIF4A1, LRGUK, RTEL1, DNAH1, DDX47, ACSM1, TXK, DDX12P, DNAH6, CBWD3, PTGES3L-AARSD1, TTN, TUBB8, TUBA3E, RNF112, STK36, SGK494, CARNS1, TTLL13P, MSH5-SAPCD1, RAB6C, CHKB, DNAH10, ABCA5, DNAH17, NEK5, STARD9, AARSD1, P2RX5, ABCA10, TTLL3, DDX39B, CDK3, MYO3A, MSH5, TDRD12, SIK1	234	1860	16881	1.43506	0.999999	0.549724	0.542608
GOTERM_MF_ALL	GO:0004386~helicase activity	7	0.0225508	0.0231275	EIF4A1, RTEL1, DDX39B, DDX47, DDX12P, TDRD12, GTF2H4	234	159	16881	3.17602	0.999999	0.549724	0.542608
GOTERM_BP_ALL	GO:0010501~RNA secondary structure unwinding	4	0.0128862	0.0256445	EIF4A1, DDX39B, DDX47, TDRD12	244	44	16792	6.25633	1	1	1
GOTERM_BP_ALL	GO:0007368~determination of left/right symmetry	6	0.0193293	0.0267512	CCDC39, RIPPLY2, FOXH1, DAND5, CER1, CCDC40	244	116	16792	3.55964	1	1	1
GOTERM_MF_ALL	GO:0032555~purine ribonucleotide binding	37	0.119197	0.0272016	EIF4A1, LRGUK, RTEL1, DNAH1, DDX47, ACSM1, TXK, DDX12P, DNAH6, CBWD3, PTGES3L-AARSD1, TTN, TUBB8, TUBA3E, RNF112, STK36, SGK494, CARNS1, TTLL13P, MSH5-SAPCD1, RAB6C, CHKB, DNAH10, ABCA5, DNAH17, NEK5, STARD9, AARSD1, P2RX5, ABCA10, TTLL3, DDX39B, CDK3, MYO3A, MSH5, TDRD12, SIK1	234	1884	16881	1.41678	1	0.584229	0.576667
GOTERM_BP_ALL	GO:0007567~parturition	3	0.00966464	0.0273976	EDN1, JMJD7-PLA2G4B, PLA2G4C	244	18	16792	11.4699	1	1	1
GOTERM_MF_ALL	GO:0002196~Ser-tRNA(Ala) hydrolase activity	2	0.00644309	0.0274153	AARSD1, PTGES3L-AARSD1	234	2	16881	72.141	1	0.584229	0.576667
GOTERM_MF_ALL	GO:0001632~leukotriene B4 receptor activity	2	0.00644309	0.0274153	LTB4R2, LTB4R	234	2	16881	72.141	1	0.584229	0.576667
GOTERM_BP_ALL	GO:0010927~cellular component assembly involved in morphogenesis	10	0.0322155	0.0277294	CCDC39, SPAG17, EDN1, DNAH1, LRGUK, TTLL3, STK36, CEP295, TTN, CCDC40	244	294	16792	2.34081	1	1	1
GOTERM_BP_ALL	GO:1900176~negative regulation of nodal signaling pathway involved in determination of lateral mesoderm left/right asymmetry	2	0.00644309	0.0287338	DAND5, CER1	244	2	16792	68.8197	1	1	1
GOTERM_BP_ALL	GO:1900146~negative regulation of nodal signaling pathway involved in determination of left/right asymmetry	2	0.00644309	0.0287338	DAND5, CER1	244	2	16792	68.8197	1	1	1
GOTERM_BP_ALL	GO:0048644~muscle organ morphogenesis	5	0.0161077	0.0287756	PAX7, TNNT2, FOXH1, TNNI3, TTN	244	80	16792	4.30123	1	1	1
GOTERM_BP_ALL	GO:0030195~negative regulation of blood coagulation	4	0.0128862	0.0287847	VTN, EDN1, HRG, KLKB1	244	46	16792	5.98432	1	1	1
GOTERM_BP_ALL	GO:1900047~negative regulation of hemostasis	4	0.0128862	0.0287847	VTN, EDN1, HRG, KLKB1	244	46	16792	5.98432	1	1	1
GOTERM_MF_ALL	GO:0017076~purine nucleotide binding	37	0.119197	0.029773	EIF4A1, LRGUK, RTEL1, DNAH1, DDX47, ACSM1, TXK, DDX12P, DNAH6, CBWD3, PTGES3L-AARSD1, TTN, TUBB8, TUBA3E, RNF112, STK36, SGK494, CARNS1, TTLL13P, MSH5-SAPCD1, RAB6C, CHKB, DNAH10, ABCA5, DNAH17, NEK5, STARD9, AARSD1, P2RX5, ABCA10, TTLL3, DDX39B, CDK3, MYO3A, MSH5, TDRD12, SIK1	234	1897	16881	1.40707	1	0.605891	0.598048
GOTERM_MF_ALL	GO:0032553~ribonucleotide binding	37	0.119197	0.0303926	EIF4A1, LRGUK, RTEL1, DNAH1, DDX47, ACSM1, TXK, DDX12P, DNAH6, CBWD3, PTGES3L-AARSD1, TTN, TUBB8, TUBA3E, RNF112, STK36, SGK494, CARNS1, TTLL13P, MSH5-SAPCD1, RAB6C, CHKB, DNAH10, ABCA5, DNAH17, NEK5, STARD9, AARSD1, P2RX5, ABCA10, TTLL3, DDX39B, CDK3, MYO3A, MSH5, TDRD12, SIK1	234	1900	16881	1.40485	1	0.605891	0.598048
GOTERM_BP_ALL	GO:0042384~cilium assembly	8	0.0257724	0.0305291	CCDC39, SPAG17, DNAH1, LRGUK, TTLL3, STK36, CEP295, CCDC40	244	206	16792	2.67261	1	1	1
GOTERM_BP_ALL	GO:0007586~digestion	7	0.0225508	0.0313726	FABP1, CAPN8, AMY2A, AMY2B, LIPI, SCTR, AQP5	244	163	16792	2.95545	1	1	1
GOTERM_MF_ALL	GO:0003824~catalytic activity	98	0.315711	0.0330957	EIF4A1, AMY2A, GUSBP11, AMY2B, ACSM1, FOLH1B, DNHD1, CHKB-CPT1B, TUBB8, RNF112, CAPN8, LIPI, PI4KAP2, MEIOB, ACAD11, RAG1, SLX1B, KCNH8, STARD9, AARSD1, COX6B2, CPT1B, ABCA10, DDX39B, PNLDC1, SIK1, LPA, RTEL1, TXK, PROZ, HPR, PTGES3L-AARSD1, ACMSD, KLC3, STK36, METTL15P1, NAALAD2, UGT3A2, TTLL13P, GSTT2B, NXNL2, NSUN5P1, DNAH10, CHKB, NSUN5P2, SRD5A2, ABCA5, DNAH17, NEK5, TREX1, PSPHP1, FGF17, BH…	234	6018	16881	1.17478	1	0.61598	0.608006
GOTERM_MF_ALL	GO:0061134~peptidase regulator activity	8	0.0257724	0.0333444	R3HDML, CST11, SERPIND1, SERPINC1, ITIH1, LPA, HRG, CSTL1	234	220	16881	2.62331	1	0.61598	0.608006
GOTERM_BP_ALL	GO:0009813~flavonoid biosynthetic process	3	0.00966464	0.0333877	UGT2B4, UGT3A2, UGT1A7	244	20	16792	10.323	1	1	1
GOTERM_MF_ALL	GO:0004866~endopeptidase inhibitor activity	7	0.0225508	0.0338889	CST11, SERPIND1, SERPINC1, ITIH1, LPA, HRG, CSTL1	234	174	16881	2.90223	1	0.61598	0.608006
GOTERM_BP_ALL	GO:0051147~regulation of muscle cell differentiation	7	0.0225508	0.0339446	MEG3, EDN1, MEGF10, MSTN, DDX39B, NEK5, SIK1	244	166	16792	2.90203	1	1	1
GOTERM_BP_ALL	GO:0009855~determination of bilateral symmetry	6	0.0193293	0.0353	CCDC39, RIPPLY2, FOXH1, DAND5, CER1, CCDC40	244	125	16792	3.30334	1	1	1
GOTERM_BP_ALL	GO:0046503~glycerolipid catabolic process	4	0.0128862	0.0356469	FABP1, AADAC, JMJD7-PLA2G4B, PLA2G4C	244	50	16792	5.50557	1	1	1
GOTERM_BP_ALL	GO:0050819~negative regulation of coagulation	4	0.0128862	0.0356469	VTN, EDN1, HRG, KLKB1	244	50	16792	5.50557	1	1	1
GOTERM_MF_ALL	GO:0015103~inorganic anion transmembrane transporter activity	6	0.0193293	0.0362665	GABRR2, SLC4A9, SLC13A4, ADAMTS8, SLC4A3, SLC26A5	234	132	16881	3.27914	1	0.640363	0.632073
GOTERM_BP_ALL	GO:0009799~specification of symmetry	6	0.0193293	0.0363426	CCDC39, RIPPLY2, FOXH1, DAND5, CER1, CCDC40	244	126	16792	3.27713	1	1	1
GOTERM_MF_ALL	GO:0042623~ATPase activity, coupled	10	0.0322155	0.0375747	EIF4A1, RTEL1, ABCA10, ABCA5, DDX39B, DDX47, MYO3A, DDX12P, TDRD12, GTF2H4	234	326	16881	2.21291	1	0.645032	0.636682
GOTERM_MF_ALL	GO:0061135~endopeptidase regulator activity	7	0.0225508	0.0389749	CST11, SERPIND1, SERPINC1, ITIH1, LPA, HRG, CSTL1	234	180	16881	2.80548	1	0.650985	0.642558
GOTERM_BP_ALL	GO:0052696~flavonoid glucuronidation	3	0.00966464	0.0398361	UGT2B4, UGT3A2, UGT1A7	244	22	16792	9.3845	1	1	1
GOTERM_CC_ALL	GO:0005865~striated muscle thin filament	3	0.00966464	0.0399203	TNNT2, TNNI3, TTN	265	22	18224	9.3777	1	1	0.990148
GOTERM_MF_ALL	GO:0030172~troponin C binding	2	0.00644309	0.040841	TNNT2, TNNI3	234	3	16881	48.094	1	0.654126	0.645658
GOTERM_BP_ALL	GO:0006928~movement of cell or subcellular component	36	0.115976	0.0415085	ROPN1B, CCL14, MEG3, SPAG17, SPTBN5, DNAH1, DNAH6, DNHD1, SLC9C1, LTB4R, TTN, VTN, CDH4, KLC3, ZNF280A, STK36, HOXA2, TNNI3, CER1, CFAP44, CCDC39, IL33, EDN1, DNAH10, DNAH17, STARD9, PPBP, GCSAM, GP6, NR4A1, LTB4R2, TNNT2, OGN, HRG, CCDC40, SLC26A5	244	1795	16792	1.38023	1	1	1
GOTERM_MF_ALL	GO:0099516~ion antiporter activity	4	0.0128862	0.0421518	SLC4A9, SLC4A3, SLC9C1, SLC26A5	234	56	16881	5.15293	1	0.654126	0.645658
GOTERM_MF_ALL	GO:0008236~serine-type peptidase activity	9	0.0289939	0.0423382	TMPRSS9, CELA2B, PROZ, NAALAD2, HPR, LPA, PRSS45, KLKB1, PRSS42	234	282	16881	2.30237	1	0.654126	0.645658
GOTERM_BP_ALL	GO:1900108~negative regulation of nodal signaling pathway	2	0.00644309	0.0427908	DAND5, CER1	244	3	16792	45.8798	1	1	1
GOTERM_CC_ALL	GO:0048237~rough endoplasmic reticulum lumen	2	0.00644309	0.042835	VTN, EDN1	265	3	18224	45.8465	1	1	0.990148
GOTERM_BP_ALL	GO:0097164~ammonium ion metabolic process	5	0.0161077	0.0430843	BHMT, CHKB, JMJD7-PLA2G4B, PLA2G4C, COLQ	244	91	16792	3.7813	1	1	1
GOTERM_BP_ALL	GO:0051153~regulation of striated muscle cell differentiation	5	0.0161077	0.0460464	MEG3, EDN1, DDX39B, NEK5, SIK1	244	93	16792	3.69998	1	1	1
GOTERM_BP_ALL	GO:0052695~cellular glucuronidation	3	0.00966464	0.0467118	UGT2B4, UGT3A2, UGT1A7	244	24	16792	8.60246	1	1	1
GOTERM_BP_ALL	GO:0044782~cilium organization	8	0.0257724	0.0474083	CCDC39, SPAG17, DNAH1, LRGUK, TTLL3, STK36, CEP295, CCDC40	244	227	16792	2.42536	1	1	1
GOTERM_BP_ALL	GO:0044242~cellular lipid catabolic process	7	0.0225508	0.0492042	FABP1, AADAC, JMJD7-PLA2G4B, PLA2G4C, BCO2, ACAD11, CPT1B	244	182	16792	2.64691	1	1	1
GOTERM_BP_ALL	GO:0051155~positive regulation of striated muscle cell differentiation	4	0.0128862	0.0494833	MEG3, EDN1, DDX39B, NEK5	244	57	16792	4.82945	1	1	1
GOTERM_CC_ALL	GO:0036379~myofilament	3	0.00966464	0.0504046	TNNT2, TNNI3, TTN	265	25	18224	8.25238	1	1	0.990148
GOTERM_BP_ALL	GO:0006885~regulation of pH	5	0.0161077	0.052303	SLC4A9, EDN1, SLC4A3, SLC9C1, SLC26A5	244	97	16792	3.54741	1	1	1
GOTERM_BP_ALL	GO:0048738~cardiac muscle tissue development	7	0.0225508	0.0537119	EDN1, DDX39B, TNNT2, FOXH1, TNNI3, SIK1, TTN	244	186	16792	2.58999	1	1	1
GOTERM_BP_ALL	GO:0006805~xenobiotic metabolic process	5	0.0161077	0.0539362	AADAC, ACSM1, UGT2B4, CYP3A5, UGT1A7	244	98	16792	3.51121	1	1	1
GOTERM_BP_ALL	GO:0031167~rRNA methylation	3	0.00966464	0.0539851	NSUN5P1, NSUN5P2, METTL15P1	244	26	16792	7.94073	1	1	1
GOTERM_MF_ALL	GO:0004813~alanine-tRNA ligase activity	2	0.00644309	0.0540821	AARSD1, PTGES3L-AARSD1	234	4	16881	36.0705	1	0.815189	0.804637
GOTERM_BP_ALL	GO:0006419~alanyl-tRNA aminoacylation	2	0.00644309	0.0566452	AARSD1, PTGES3L-AARSD1	244	4	16792	34.4098	1	1	1
GOTERM_BP_ALL	GO:0014841~skeletal muscle satellite cell proliferation	2	0.00644309	0.0566452	MEGF10, MSTN	244	4	16792	34.4098	1	1	1
GOTERM_MF_ALL	GO:0015301~anion:anion antiporter activity	3	0.00966464	0.0566933	SLC4A9, SLC4A3, SLC26A5	234	28	16881	7.7294	1	0.834202	0.823403
GOTERM_BP_ALL	GO:2000117~negative regulation of cysteine-type endopeptidase activity	5	0.0161077	0.0572846	FABP1, NR4A1, CST11, CSTL1, RAG1	244	100	16792	3.44098	1	1	1
GOTERM_BP_ALL	GO:0070286~axonemal dynein complex assembly	3	0.00966464	0.0577619	CCDC39, DNAH1, CCDC40	244	27	16792	7.64663	1	1	1
GOTERM_BP_ALL	GO:0006935~chemotaxis	14	0.0451016	0.0586755	CCL14, MEG3, SPTBN5, EDN1, SERPIND1, PPBP, AGER, NR4A1, CDH4, LTB4R2, ZNF280A, OGN, HOXA2, HRG	244	552	16792	1.74543	1	1	1
GOTERM_BP_ALL	GO:0042330~taxis	14	0.0451016	0.0600361	CCL14, MEG3, SPTBN5, EDN1, SERPIND1, PPBP, AGER, NR4A1, CDH4, LTB4R2, ZNF280A, OGN, HOXA2, HRG	244	553	16792	1.74227	1	1	1
GOTERM_BP_ALL	GO:0055008~cardiac muscle tissue morphogenesis	4	0.0128862	0.0607376	TNNT2, FOXH1, TNNI3, TTN	244	62	16792	4.43998	1	1	1
GOTERM_BP_ALL	GO:0007596~blood coagulation	10	0.0322155	0.0621465	VTN, EDN1, P2RX5, SERPIND1, SERPINC1, TXK, PROZ, GP6, HRG, KLKB1	244	342	16792	2.01227	1	1	1
GOTERM_BP_ALL	GO:0071466~cellular response to xenobiotic stimulus	5	0.0161077	0.0625118	AADAC, ACSM1, UGT2B4, CYP3A5, UGT1A7	244	103	16792	3.34076	1	1	1
GOTERM_MF_ALL	GO:0004004~ATP-dependent RNA helicase activity	4	0.0128862	0.0630484	EIF4A1, DDX39B, DDX47, TDRD12	234	66	16881	4.37218	1	0.871735	0.86045
GOTERM_BP_ALL	GO:0035914~skeletal muscle cell differentiation	4	0.0128862	0.0631202	NR4A1, MEGF10, MSTN, PAX7	244	63	16792	4.3695	1	1	1
GOTERM_MF_ALL	GO:0004252~serine-type endopeptidase activity	8	0.0257724	0.0640569	TMPRSS9, CELA2B, PROZ, HPR, LPA, PRSS45, KLKB1, PRSS42	234	255	16881	2.26325	1	0.871735	0.86045
GOTERM_BP_ALL	GO:0016042~lipid catabolic process	9	0.0289939	0.0646871	FABP1, SRD5A2, AADAC, LIPI, JMJD7-PLA2G4B, PLA2G4C, BCO2, ACAD11, CPT1B	244	294	16792	2.10672	1	1	1
GOTERM_MF_ALL	GO:0008186~RNA-dependent ATPase activity	4	0.0128862	0.0653587	EIF4A1, DDX39B, DDX47, TDRD12	234	67	16881	4.30693	1	0.871735	0.86045
GOTERM_BP_ALL	GO:0019585~glucuronate metabolic process	3	0.00966464	0.0655789	UGT2B4, UGT3A2, UGT1A7	244	29	16792	7.11928	1	1	1
GOTERM_BP_ALL	GO:0006063~uronic acid metabolic process	3	0.00966464	0.0655789	UGT2B4, UGT3A2, UGT1A7	244	29	16792	7.11928	1	1	1
GOTERM_BP_ALL	GO:0015698~inorganic anion transport	6	0.0193293	0.0655872	GABRR2, SLC4A9, SLC13A4, ADAMTS8, SLC4A3, SLC26A5	244	149	16792	2.77126	1	1	1
GOTERM_MF_ALL	GO:0004974~leukotriene receptor activity	2	0.00644309	0.0671413	LTB4R2, LTB4R	234	5	16881	28.8564	1	0.871735	0.86045
GOTERM_MF_ALL	GO:0004556~alpha-amylase activity	2	0.00644309	0.0671413	AMY2A, AMY2B	234	5	16881	28.8564	1	0.871735	0.86045
GOTERM_MF_ALL	GO:0003724~RNA helicase activity	4	0.0128862	0.0677076	EIF4A1, DDX39B, DDX47, TDRD12	234	68	16881	4.24359	1	0.871735	0.86045
GOTERM_BP_ALL	GO:0007588~excretion	4	0.0128862	0.0680134	EDN1, SCTR, AQP5, UGT1A7	244	65	16792	4.23506	1	1	1
GOTERM_CC_ALL	GO:0005856~cytoskeleton	39	0.12564	0.0680176	SPAG17, SPTBN5, LRGUK, DNAH1, DNAH6, DNHD1, CMAHP, WASH2P, TTN, TUBB8, TUBA3E, SNTG2, KLC3, KRTAP5-2, TNNI3, TTLL13P, NINL, MAP9, CCDC39, RAB6C, DNAH10, CROCCP3, DNAH17, CCDC78, CROCCP2, CCDC14, MCF2, CEP295, STARD9, SCTR, KRT13, KRT76, ALS2CR12, KRT39, TTLL3, TNNT2, MYO3A, KRT14, CCDC40	265	2054	18224	1.30576	1	1	0.990148
GOTERM_BP_ALL	GO:0060271~cilium morphogenesis	8	0.0257724	0.0681028	CCDC39, SPAG17, DNAH1, LRGUK, TTLL3, STK36, CEP295, CCDC40	244	247	16792	2.22898	1	1	1
GOTERM_CC_ALL	GO:0005576~extracellular region	79	0.254502	0.0684508	C17ORF77, PRR4, EIF4A1, AMY2A, MSTN, AMY2B, ACSM1, FOLH1B, DNHD1, CLEC18B, AQP5, CHRDL2, CLEC18A, NPIPB15, MTRNR2L4, TUBB8, CALB1, LIPI, ADAMTS8, CER1, CSTL1, EDN1, CELA2B, MME, KRT76, C1QL3, C1QTNF9B, CES4A, CLEC19A, DKK4, JMJD7-PLA2G4B, COL21A1, ZSCAN23, LPA, EGFL8, FREM1, CCL14, SPTBN5, SERPINC1, LUZP2, PROZ, NTN5, HPR, ITIH1, AGER, PRH1, PRSS42, ACMSD, TTN, VTN, CST11, GPC2, CCDC180, MROH7, N…	265	4623	18224	1.17517	1	1	0.990148
GOTERM_BP_ALL	GO:0007010~cytoskeleton organization	24	0.0773171	0.0686637	SPAG17, CCDC39, SPTBN5, LRGUK, EDN1, RAB6C, DNAH1, CROCCP3, CROCCP2, STARD9, KRT13, WASH4P, KRT76, WASH2P, TTN, TUBB8, TUBA3E, TTLL3, TNNT2, KRT14, HRG, NINL, MAP9, CCDC40	244	1144	16792	1.44377	1	1	1
GOTERM_BP_ALL	GO:0042044~fluid transport	3	0.00966464	0.0696125	EDN1, AQP12B, AQP5	244	30	16792	6.88197	1	1	1
GOTERM_BP_ALL	GO:0034754~cellular hormone metabolic process	5	0.0161077	0.0698585	SRD5A2, HSD17B3, UGT2B4, BCO2, UGT1A7	244	107	16792	3.21587	1	1	1
GOTERM_BP_ALL	GO:0035582~sequestering of BMP in extracellular matrix	2	0.00644309	0.0703	DAND5, CER1	244	5	16792	27.5279	1	1	1
GOTERM_BP_ALL	GO:1900145~regulation of nodal signaling pathway involved in determination of left/right asymmetry	2	0.00644309	0.0703	DAND5, CER1	244	5	16792	27.5279	1	1	1
GOTERM_BP_ALL	GO:1900175~regulation of nodal signaling pathway involved in determination of lateral mesoderm left/right asymmetry	2	0.00644309	0.0703	DAND5, CER1	244	5	16792	27.5279	1	1	1
GOTERM_BP_ALL	GO:0035469~determination of pancreatic left/right asymmetry	2	0.00644309	0.0703	CCDC39, CCDC40	244	5	16792	27.5279	1	1	1
GOTERM_BP_ALL	GO:0014816~skeletal muscle satellite cell differentiation	2	0.00644309	0.0703	MEGF10, PAX7	244	5	16792	27.5279	1	1	1
GOTERM_BP_ALL	GO:0014896~muscle hypertrophy	4	0.0128862	0.0705229	EDN1, MSTN, DDX39B, TTN	244	66	16792	4.17089	1	1	1
GOTERM_CC_ALL	GO:0072562~blood microparticle	6	0.0193293	0.0736144	VTN, SERPINC1, ACSM1, HPR, ITIH1, HRG	265	154	18224	2.67934	1	1	0.990148
GOTERM_BP_ALL	GO:0009812~flavonoid metabolic process	3	0.00966464	0.0737251	UGT2B4, UGT3A2, UGT1A7	244	31	16792	6.65997	1	1	1
GOTERM_BP_ALL	GO:0007599~hemostasis	10	0.0322155	0.0771345	VTN, EDN1, P2RX5, SERPIND1, SERPINC1, TXK, PROZ, GP6, HRG, KLKB1	244	358	16792	1.92234	1	1	1
GOTERM_BP_ALL	GO:0050817~coagulation	10	0.0322155	0.0771345	VTN, EDN1, P2RX5, SERPIND1, SERPINC1, TXK, PROZ, GP6, HRG, KLKB1	244	358	16792	1.92234	1	1	1
GOTERM_BP_ALL	GO:0009410~response to xenobiotic stimulus	5	0.0161077	0.0776287	AADAC, ACSM1, UGT2B4, CYP3A5, UGT1A7	244	111	16792	3.09999	1	1	1
GOTERM_MF_ALL	GO:0016160~amylase activity	2	0.00644309	0.0800209	AMY2A, AMY2B	234	6	16881	24.047	1	1	0.988655
GOTERM_BP_ALL	GO:0030818~negative regulation of cAMP biosynthetic process	3	0.00966464	0.0821753	EDN1, GABBR1, LTB4R2	244	33	16792	6.25633	1	1	1
GOTERM_MF_ALL	GO:0004175~endopeptidase activity	12	0.0386585	0.0826456	TMPRSS9, CAPN8, CELA2B, CASP12, MME, PROZ, HPR, LPA, ADAMTS8, PRSS45, KLKB1, PRSS42	234	495	16881	1.74887	1	1	0.988655
GOTERM_BP_ALL	GO:0061737~leukotriene signaling pathway	2	0.00644309	0.0837578	LTB4R2, LTB4R	244	6	16792	22.9399	1	1	1
GOTERM_BP_ALL	GO:0071910~determination of liver left/right asymmetry	2	0.00644309	0.0837578	CCDC39, CCDC40	244	6	16792	22.9399	1	1	1
GOTERM_MF_ALL	GO:0015020~glucuronosyltransferase activity	3	0.00966464	0.083872	UGT2B4, UGT3A2, UGT1A7	234	35	16881	6.18352	1	1	0.988655
GOTERM_BP_ALL	GO:0007601~visual perception	7	0.0225508	0.0849768	OCLM, PRR4, GABRR2, MYO3A, HSF4, CRYBB2, NXNL2	244	210	16792	2.29399	1	1	1
GOTERM_BP_ALL	GO:0000154~rRNA modification	3	0.00966464	0.0865069	NSUN5P1, NSUN5P2, METTL15P1	244	34	16792	6.07232	1	1	1
GOTERM_BP_ALL	GO:0061061~muscle structure development	14	0.0451016	0.0872167	CHODL, MEG3, EDN1, MSTN, MEGF10, NEK5, FOXH1, TTN, NR4A1, DDX39B, PAX7, TNNT2, TNNI3, SIK1	244	589	16792	1.63578	1	1	1
GOTERM_MF_ALL	GO:0005125~cytokine activity	7	0.0225508	0.0877647	CCL14, IL33, EDN1, MSTN, PPBP, INHA, CER1	234	222	16881	2.27472	1	1	0.988655
GOTERM_BP_ALL	GO:0016202~regulation of striated muscle tissue development	5	0.0161077	0.087922	MEG3, EDN1, MEGF10, MSTN, DDX39B	244	116	16792	2.96637	1	1	1
GOTERM_BP_ALL	GO:0050953~sensory perception of light stimulus	7	0.0225508	0.0894933	OCLM, PRR4, GABRR2, MYO3A, HSF4, CRYBB2, NXNL2	244	213	16792	2.26168	1	1	1
GOTERM_BP_ALL	GO:0030803~negative regulation of cyclic nucleotide biosynthetic process	3	0.00966464	0.0909055	EDN1, GABBR1, LTB4R2	244	35	16792	5.89883	1	1	1
GOTERM_BP_ALL	GO:0003231~cardiac ventricle development	5	0.0161077	0.0922153	TNNT2, SALL4, FOXH1, TNNI3, DAND5	244	118	16792	2.91609	1	1	1
GOTERM_BP_ALL	GO:0048634~regulation of muscle organ development	5	0.0161077	0.0922153	MEG3, EDN1, MEGF10, MSTN, DDX39B	244	118	16792	2.91609	1	1	1
GOTERM_MF_ALL	GO:0016831~carboxy-lyase activity	3	0.00966464	0.0922401	PDXDC2P, CSAD, ACMSD	234	37	16881	5.84927	1	1	0.988655
GOTERM_BP_ALL	GO:0043414~macromolecule methylation	8	0.0257724	0.0923155	MEG3, NSUN5P1, BHMT, DNMT3L, NSUN5P2, PAX7, METTL15P1, TDRD12	244	266	16792	2.06976	1	1	1
GOTERM_BP_ALL	GO:0070925~organelle assembly	15	0.0483232	0.0927511	SPAG17, CCDC39, LRGUK, EDN1, DNAH1, CCDC78, CEP295, STARD9, PWP2, TTN, TUBB8, TTLL3, STK36, MAP9, CCDC40	244	653	16792	1.58085	1	1	1
GOTERM_BP_ALL	GO:1901861~regulation of muscle tissue development	5	0.0161077	0.094399	MEG3, EDN1, MEGF10, MSTN, DDX39B	244	119	16792	2.89158	1	1	1
GOTERM_BP_ALL	GO:0033574~response to testosterone	3	0.00966464	0.0953684	EDN1, MSTN, SRD5A2	244	36	16792	5.73497	1	1	1
GOTERM_BP_ALL	GO:0042060~wound healing	13	0.0418801	0.0958267	EDN1, MSTN, SERPIND1, SERPINC1, TXK, PROZ, GP6, AGER, VTN, P2RX5, PAX7, HRG, KLKB1	244	542	16792	1.65066	1	1	1
GOTERM_MF_ALL	GO:0004003~ATP-dependent DNA helicase activity	3	0.00966464	0.0965118	RTEL1, DDX12P, GTF2H4	234	38	16881	5.69534	1	1	0.988655
GOTERM_BP_ALL	GO:1904429~regulation of t-circle formation	2	0.00644309	0.0970217	RTEL1, SLX1B	244	7	16792	19.6628	1	1	1
GOTERM_BP_ALL	GO:0071692~protein localization to extracellular region	2	0.00644309	0.0970217	DAND5, CER1	244	7	16792	19.6628	1	1	1
GOTERM_BP_ALL	GO:0071694~maintenance of protein location in extracellular region	2	0.00644309	0.0970217	DAND5, CER1	244	7	16792	19.6628	1	1	1
GOTERM_BP_ALL	GO:0061051~positive regulation of cell growth involved in cardiac muscle cell development	2	0.00644309	0.0970217	EDN1, DDX39B	244	7	16792	19.6628	1	1	1
GOTERM_BP_ALL	GO:0071907~determination of digestive tract left/right asymmetry	2	0.00644309	0.0970217	CCDC39, CCDC40	244	7	16792	19.6628	1	1	1
GOTERM_BP_ALL	GO:0046486~glycerolipid metabolic process	10	0.0322155	0.098813	FGF17, FABP1, CHKB, AADAC, JMJD7-PLA2G4B, PI4KAP2, PLA2G4C, SIK1, CHKB-CPT1B, AGPAT4	244	379	16792	1.81582	1	1	1
GOTERM_BP_ALL	GO:0032924~activin receptor signaling pathway	3	0.00966464	0.0998928	FOXH1, DAND5, CER1	244	37	16792	5.57997	1	1	1
GOTERM_BP_ALL	GO:0030815~negative regulation of cAMP metabolic process	3	0.00966464	0.0998928	EDN1, GABBR1, LTB4R2	244	37	16792	5.57997	1	1	1

## Sheet: KEGG pathway analysis -Downregu
Category	Term	Count	%	PValue	Genes	List Total	Pop Hits	Pop Total	Fold Enrichment	Bonferroni	Benjamini	FDR
KEGG_PATHWAY	hsa04060:Cytokine-cytokine receptor interaction	28	0.0463108	8.37985e-10	CCL13, CSF3, CXCL9, CSF2, CXCL8, FASLG, CXCL5, CCL8, IFNL1, CCL7, CXCR1, CCL5, CXCR3, CCL4, CCL3, AMH, CCL17, CCR2, CD70, TNFRSF18, OSM, CXCL10, CXCL11, IFNG, IL1B, TNFSF9, IL9R, CCL26	197	243	6879	4.02356	1.81843e-07	1.81843e-07	1.80167e-07
KEGG_PATHWAY	hsa04062:Chemokine signaling pathway	17	0.0281173	7.22935e-05	CCL13, CXCL9, CXCL8, CXCL5, CXCL10, CXCL11, CCL8, CCL7, CXCR1, PRKACG, CCL5, CXCR3, CCL4, CCL3, CCL17, CCR2, CCL26	197	186	6879	3.1915	0.0155658	0.00784384	0.00777155
KEGG_PATHWAY	hsa04978:Mineral absorption	8	0.0132317	0.0002145	SLC6A19, MT1M, MT1F, MT1G, MT1H, SLC26A9, SLC39A4, MT1E	197	44	6879	6.34887	0.0454846	0.0155155	0.0153725
KEGG_PATHWAY	hsa05322:Systemic lupus erythematosus	11	0.0181935	0.00476695	C1QB, FCGR3B, HIST3H2A, IFNG, HIST1H2BJ, H3F3C, HIST1H4H, HIST1H3I, HIST1H3C, HLA-DPA1, C1QC	197	134	6879	2.86647	0.645448	0.258607	0.256223
KEGG_PATHWAY	hsa04940:Type I diabetes mellitus	6	0.00992375	0.00644701	IFNG, IL1B, CPE, GZMB, FASLG, HLA-DPA1	197	42	6879	4.9884	0.754272	0.2798	0.277221
KEGG_PATHWAY	hsa04080:Neuroactive ligand-receptor interaction	16	0.0264633	0.0123921	CHRNB2, P2RY13, AVPR1B, PTGER1, GRIK4, ADRB1, SSTR5, MAS1, HTR6, GLRA2, GRM4, CCKAR, CCKBR, HRH3, CHRNE, HRH4	197	277	6879	2.01697	0.933189	0.329682	0.326643
KEGG_PATHWAY	hsa05323:Rheumatoid arthritis	8	0.0132317	0.0124208	CXCL8, CSF2, IFNG, CCL5, IL1B, CCL3, CXCL5, HLA-DPA1	197	88	6879	3.17443	0.933609	0.329682	0.326643
KEGG_PATHWAY	hsa04020:Calcium signaling pathway	12	0.0198475	0.012889	RYR1, HTR6, CCKAR, CCKBR, AVPR1B, PTGER1, PRKACG, CACNA1B, CACNA1A, ADRB1, CACNA1E, SLC25A6	197	179	6879	2.34092	0.940101	0.329682	0.326643
KEGG_PATHWAY	hsa05332:Graft-versus-host disease	5	0.00826979	0.0137035	IFNG, IL1B, GZMB, FASLG, HLA-DPA1	197	33	6879	5.29072	0.949924	0.329682	0.326643
KEGG_PATHWAY	hsa05020:Prion diseases	5	0.00826979	0.0151927	C1QB, PRKACG, CCL5, IL1B, C1QC	197	34	6879	5.13511	0.963924	0.329682	0.326643
KEGG_PATHWAY	hsa00980:Metabolism of xenobiotics by cytochrome P450	7	0.0115777	0.0184465	UGT2B10, ALDH3B2, AKR7A3, GSTO2, GSTA2, CYP1A1, CYP3A4	197	74	6879	3.30313	0.982407	0.363899	0.360545
KEGG_PATHWAY	hsa00380:Tryptophan metabolism	5	0.00826979	0.0262504	IL4I1, HAAO, CYP1A1, OGDHL, IDO1	197	40	6879	4.36485	0.996888	0.451331	0.447171
KEGG_PATHWAY	hsa05142:Chagas disease (American trypanosomiasis)	8	0.0132317	0.0285023	C1QB, CXCL8, IFNG, CCL5, IL1B, CCL3, FASLG, C1QC	197	104	6879	2.68606	0.998117	0.451331	0.447171
KEGG_PATHWAY	hsa05132:Salmonella infection	7	0.0115777	0.0305186	CXCL8, CSF2, IFNG, IL1B, CCL4, CASP1, CCL3	197	83	6879	2.94496	0.9988	0.451331	0.447171
KEGG_PATHWAY	hsa04620:Toll-like receptor signaling pathway	8	0.0132317	0.031198	CXCL10, CXCL11, CXCL9, CXCL8, CCL5, IL1B, CCL4, CCL3	197	106	6879	2.63538	0.99897	0.451331	0.447171
KEGG_PATHWAY	hsa00830:Retinol metabolism	6	0.00992375	0.0350677	UGT2B10, CYP26B1, ALDH1A2, CYP1A1, DHRS4L1, CYP3A4	197	64	6879	3.27364	0.999568	0.475605	0.471222
KEGG_PATHWAY	hsa00982:Drug metabolism - cytochrome P450	6	0.00992375	0.0438233	UGT2B10, ALDH3B2, GSTO2, GSTA2, FMO2, CYP3A4	197	68	6879	3.08107	0.99994	0.509561	0.504864
KEGG_PATHWAY	hsa04976:Bile secretion	6	0.00992375	0.0461995	ABCG5, PRKACG, AQP4, NR0B2, SLC27A5, ABCG2	197	69	6879	3.03642	0.999965	0.509561	0.504864
KEGG_PATHWAY	hsa04610:Complement and coagulation cascades	6	0.00992375	0.0461995	C1QB, CFD, SERPINA1, F12, F11, C1QC	197	69	6879	3.03642	0.999965	0.509561	0.504864
KEGG_PATHWAY	hsa04930:Type II diabetes mellitus	5	0.00826979	0.0469641	SOCS1, CACNA1B, CACNA1A, CACNA1E, GCK	197	48	6879	3.63737	0.999971	0.509561	0.504864
KEGG_PATHWAY	hsa05133:Pertussis	6	0.00992375	0.0620455	C1QB, CXCL8, IL1B, CASP1, CXCL5, C1QC	197	75	6879	2.7935	0.999999	0.606339	0.60075
KEGG_PATHWAY	hsa05143:African trypanosomiasis	4	0.00661584	0.06653	IFNG, IL1B, FASLG, IDO1	197	33	6879	4.23258	1	0.606339	0.60075
KEGG_PATHWAY	hsa05134:Legionellosis	5	0.00826979	0.0670605	CXCL8, IL1B, EEF1A2, CASP1, HSPA2	197	54	6879	3.23322	1	0.606339	0.60075
KEGG_PATHWAY	hsa05150:Staphylococcus aureus infection	5	0.00826979	0.0670605	C1QB, CFD, FCGR3B, HLA-DPA1, C1QC	197	54	6879	3.23322	1	0.606339	0.60075
KEGG_PATHWAY	hsa05204:Chemical carcinogenesis	6	0.00992375	0.077325	UGT2B10, ALDH3B2, GSTO2, GSTA2, CYP1A1, CYP3A4	197	80	6879	2.61891	1	0.671181	0.664995
KEGG_PATHWAY	hsa05330:Allograft rejection	4	0.00661584	0.0873556	IFNG, GZMB, FASLG, HLA-DPA1	197	37	6879	3.775	1	0.729083	0.722363
KEGG_PATHWAY	hsa04975:Fat digestion and absorption	4	0.00661584	0.0986777	PLA2G2F, ABCG5, PLA2G2D, CLPS	197	39	6879	3.58141	1	0.788956	0.781684

## Sheet: GO analysis downregulated
Category	Term	Count	%	PValue	Genes	List Total	Pop Hits	Pop Total	Fold Enrichment	Bonferroni	Benjamini	FDR
GOTERM_BP_ALL	GO:0006955~immune response	92	0.152164	1.29407e-13	FCN1, IGHM, CSF3, CXCL9, CSF2, IFITM2, CXCL8, CITED1, PTGDR2, IGHV3-23, FASLG, AQP4, CTSW, SIRPB1, CXCL5, IGLV2-8, IGHG4, FCRLB, VPREB1, FCGR3B, SIT1, PRKACG, FFAR2, IL13RA2, CAMP, CCR2, HLA-DPA1, EOMES, TRGV3, ZNF683, LAG3, IGHV3-30, IGHV3-33, TNFRSF18, CYBA, PGC, IFNG, CD8A, IL1B, IDO1, SLC25A6, CFD, C1QB, CCL13, HIST1H2BJ, IGHV1-69, LILRA2, CD1A, PSMB10, IGLV2-11, SOCS1, CCL8, FUT7, IFNL1, CCL…	442	1551	16792	2.25349	6.36774e-10	6.36423e-10	6.25036e-10
GOTERM_CC_ALL	GO:0005615~extracellular space	89	0.147202	7.31786e-13	PCSK1, IGHM, ORM1, CSF3, CXCL9, SERPINA1, CSF2, CXCL8, IGHV3-23, OXT, FASLG, CTSW, SERPINA6, ELFN2, ORM2, WFDC2, CXCL5, IGHG4, VPREB1, GNLY, VSTM1, POTEF, AMH, IL13RA2, CAMP, HABP2, IGFBP1, SFTPB, CPA2, IGHV3-30, SERPINB2, KRT2, ANXA13, HBE1, SERPINB7, MMP8, PGC, MUC5AC, IFNG, IL1B, TFF3, TFF2, S100A4, TFF1, IL9R, CFD, C1QB, REG3A, CCL13, CPB1, HIST1H2BJ, SEZ6, LYPD8, CST2, CST1, CCL8, IFNL1, CCL…	501	1444	18224	2.24196	3.71728e-10	3.71747e-10	3.62234e-10
GOTERM_BP_ALL	GO:0002376~immune system process	122	0.201783	1.55948e-12	FCN1, CSF3, IFITM2, CSF2, IGHV3-23, AQP4, AQP3, IGLV2-8, RPS14, IGHG4, VPREB1, SIT1, PRKACG, VSTM1, IL13RA2, TRGV3, ZNF683, CHRNB2, EOMES, LAG3, IGHV3-30, IGHV3-33, CYBA, PGC, CD8A, MT1G, CD300C, IDO1, CFD, IGHV1-69, CD1A, HCAR2, IGLV2-11, SOCS1, FUT7, NLRP6, NLRP2, S100A12, SLAMF7, IGHA1, NKX2-5, WNT4, SIGLEC14, SIVA1, DEFA6, APOBEC3H, DEFA5, IGHV3-13, BST2, CXCL10, MARCO, CXCL11, BPIFB1, CD209,…	442	2465	16792	1.88028	7.67133e-09	3.83477e-09	3.76615e-09
GOTERM_BP_ALL	GO:0006952~defense response	85	0.140586	3.04045e-11	FCN1, IGHM, ORM1, CXCL9, SERPINA1, IFITM2, CXCL8, CITED1, IGHV3-23, AQP4, ORM2, SIRPB1, CXCL5, IGHG4, CYP26B1, CREB3L3, GNLY, PRKACG, CASP1, FFAR2, CAMP, CCR2, HLA-DPA1, ZNF683, LAG3, TNFRSF18, CYBA, PGC, IFNG, CD8A, IL1B, TFF3, CD300C, IDO1, SLC25A6, CFD, C1QB, REG3A, CCL13, HIST1H2BJ, PTGER1, LILRA2, PSMB10, TSPAN32, LYPD8, SOCS1, CCL8, IFNL1, CCL7, CXCR1, NLRP6, CXCR3, CCL5, RNASE7, HRH4, CCL4…	442	1518	16792	2.12729	1.4956e-07	4.98431e-08	4.89512e-08
GOTERM_BP_ALL	GO:0070098~chemokine-mediated signaling pathway	17	0.0281173	3.33026e-10	CCL13, CXCL9, CXCL8, CXCL5, CXCL10, CXCL11, CCL8, CCL7, CXCR1, CCL5, CXCR3, CCL4, CCL3, TFF2, CCL17, CCR2, CCL26	442	82	16792	7.87617	1.63816e-06	4.09456e-07	4.02129e-07
GOTERM_MF_ALL	GO:0042379~chemokine receptor binding	15	0.0248094	5.46514e-10	CCL13, CXCL9, CXCL8, CXCL5, CXCL10, CXCL11, CCL8, CCL7, CCL5, CCL4, CCL3, TFF2, CCL17, CCR2, CCL26	436	63	16881	9.21855	4.94048e-07	4.94595e-07	4.88037e-07
GOTERM_BP_ALL	GO:0002682~regulation of immune system process	76	0.125701	9.06791e-10	FCN1, IGHM, ORM1, CSF3, CXCL9, CXCL8, IGHV3-23, ORM2, AQP3, CXCL5, IGLV2-8, IGHG4, FCRLB, CYP26B1, SIT1, PRKACG, FFAR2, IL13RA2, CCR2, HLA-DPA1, ZNF683, CHRNB2, LAG3, IGHV3-30, IGHV3-33, TNFRSF18, CYBA, PGC, IFNG, CD8A, IL1B, CLDN18, CD300C, HCST, IDO1, SLC25A6, CFD, C1QB, IGHV1-69, CD1A, PSMB10, TSPAN32, HCAR2, IGLV2-11, SOCS1, CCL8, IFNL1, CCL7, NLRP6, CXCR3, TBX21, CCL5, CCL4, CCL3, LAIR2, SLA…	442	1378	16792	2.09529	4.46049e-06	8.91919e-07	8.7596e-07
GOTERM_MF_ALL	GO:0008009~chemokine activity	13	0.0215015	2.86849e-09	CCL13, CXCL9, CXCL8, CXCL5, CXCL10, CXCL11, CCL8, CCL7, CCL5, CCL4, CCL3, CCL17, CCL26	436	49	16881	10.2721	2.59312e-06	1.29799e-06	1.28078e-06
GOTERM_BP_ALL	GO:0006959~humoral immune response	26	0.0430029	9.4359e-09	C1QB, CFD, FCN1, IGHM, HIST1H2BJ, IGHV3-23, IGHV1-69, PSMB10, IGLV2-11, IGLV2-8, IGHG4, RNASE7, IGHA1, CAMP, IGHV3-30, IGHV3-53, DEFA6, IGLC7, IGHV3-33, DEFA5, IGHV3-13, PGC, BST2, IFNG, PDCD1, C1QC	442	248	16792	3.98292	4.64141e-05	7.73429e-06	7.5959e-06
GOTERM_MF_ALL	GO:0005126~cytokine receptor binding	27	0.0446569	1.05533e-08	CCL13, CSF3, CXCL9, CSF2, CXCL8, FASLG, CXCL5, CCL8, IFNL1, CCL7, CCL5, CCL4, CCL3, AMH, CCL17, CCR2, SIVA1, CD70, IL37, OSM, CXCL10, CXCL11, IFNG, IL1B, TNFSF9, TFF2, CCL26	436	273	16881	3.82924	9.54018e-06	3.18359e-06	3.14138e-06
GOTERM_MF_ALL	GO:0005125~cytokine activity	24	0.039695	1.56844e-08	CCL13, CSF3, CXCL9, CXCL8, CSF2, CD70, IL37, OSM, FASLG, CXCL5, CXCL10, CXCL11, CCL8, IFNL1, IFNG, CCL7, IL1B, CCL5, CCL4, CCL3, TNFSF9, VSTM1, CCL17, CCL26	436	222	16881	4.18572	1.41786e-05	3.5486e-06	3.50155e-06
GOTERM_CC_ALL	GO:0005576~extracellular region	182	0.30102	3.44566e-08	FCN1, KCNG2, CDA, LY6K, CSF3, CSF2, CPNE4, IGHV3-23, CLEC18C, IGLV2-8, RPS14, IGHG4, IL4I1, VPREB1, AKR7A3, SIT1, VSTM1, POTEF, NME2P1, IL13RA2, KRT6B, SLC39A4, TGM3, HABP2, IGFBP1, CPA2, SLC6A19, IGHV3-30, KRT2, IGHV3-33, RPS5, ANXA13, HBE1, KRT7, PGC, CLPS, CD8A, S100A4, SCG3, CFD, SPTBN4, REG3A, CPB1, HPN, AK1, KLK4, IGHV1-69, LYPD8, IGLV2-11, SCUBE3, LCN15, S100A12, HIST1H3I, IGHA1, ARSE, HIS…	501	4623	18224	1.43203	1.75038e-05	8.75196e-06	8.528e-06
GOTERM_BP_ALL	GO:0045087~innate immune response	51	0.0843519	4.64282e-08	FCN1, IGHM, IFITM2, CITED1, IGHV3-23, AQP4, SIRPB1, IGHG4, PRKACG, FFAR2, CAMP, HLA-DPA1, ZNF683, LAG3, CYBA, IFNG, CFD, C1QB, CCL13, HIST1H2BJ, PSMB10, SOCS1, CCL8, IFNL1, CCL7, NLRP6, CCL5, RNASE7, CCL4, CCL3, NLRP2, S100A12, SLAMF7, IGHA1, CCL17, SIGLEC14, DEFA6, IGLC7, APOBEC3H, F12, DEFA5, GZMB, BST2, MARCO, GZMM, BPIFB1, CD209, CLEC6A, CD244, C1QC, CCL26	442	836	16792	2.31763	0.000228354	3.26191e-05	3.20355e-05
GOTERM_MF_ALL	GO:0004252~serine-type endopeptidase activity	25	0.041349	4.92289e-08	C1QB, CFD, FCN1, PCSK1, IGHV3-23, HPN, KLK4, IGHV1-69, IGLV2-11, IGLV2-8, IGHG4, HABP2, IGHV3-30, IGHV3-53, IGLC7, IGHV3-33, F12, F11, IGHV3-13, GZMB, MMP8, TMPRSS11E, GZMH, GZMM, C1QC	436	255	16881	3.79587	4.45019e-05	8.91042e-06	8.79227e-06
GOTERM_MF_ALL	GO:0003823~antigen binding	19	0.0314252	6.2142e-08	TRGV3, IGHM, LAG3, IGHV3-30, IGLC7, IGHV3-53, IGHV3-33, IGHV3-23, IGHV3-13, IGHV1-69, LILRA2, CD1A, IGLV2-11, IGLV2-8, IGHG4, SLC7A9, CD209, IGHA1, HLA-DPA1	436	150	16881	4.90427	5.61748e-05	9.37309e-06	9.2488e-06
GOTERM_MF_ALL	GO:0008236~serine-type peptidase activity	26	0.0430029	8.36681e-08	C1QB, CFD, FCN1, PCSK1, IGHV3-23, HPN, KLK4, IGHV1-69, IGLV2-11, IGLV2-8, IGHG4, HABP2, IGHV3-30, IGHV3-53, IGLC7, IGHV3-33, F12, F11, IGHV3-13, GZMB, MMP8, TMPRSS11E, GZMH, GZMM, CPE, C1QC	436	282	16881	3.56973	7.56331e-05	1.08171e-05	1.06737e-05
GOTERM_MF_ALL	GO:0017171~serine hydrolase activity	26	0.0430029	1.02752e-07	C1QB, CFD, FCN1, PCSK1, IGHV3-23, HPN, KLK4, IGHV1-69, IGLV2-11, IGLV2-8, IGHG4, HABP2, IGHV3-30, IGHV3-53, IGLC7, IGHV3-33, F12, F11, IGHV3-13, GZMB, MMP8, TMPRSS11E, GZMH, GZMM, CPE, C1QC	436	285	16881	3.53216	9.28832e-05	1.16238e-05	1.14697e-05
GOTERM_BP_ALL	GO:0048247~lymphocyte chemotaxis	12	0.0198475	1.85848e-07	CCL13, CXCL10, CXCL11, CCL8, CCL7, CCL5, CXCR3, CCL4, CCL3, CCL17, CCR2, CCL26	442	56	16792	8.14092	0.000913767	0.00011425	0.000112206
GOTERM_BP_ALL	GO:0072376~protein activation cascade	18	0.0297713	2.93569e-07	C1QB, CFD, FCN1, IGHM, IGHV3-30, IGLC7, IGHV3-53, F12, IGHV3-33, F11, IGHV3-23, IGHV3-13, IGHV1-69, IGLV2-11, IGLV2-8, IGHG4, IGHA1, C1QC	442	146	16792	4.68382	0.00144302	0.000160419	0.000157549
GOTERM_BP_ALL	GO:0006956~complement activation	16	0.0264633	4.19747e-07	C1QB, CFD, FCN1, IGHM, IGHV3-30, IGLC7, IGHV3-53, IGHV3-33, IGHV3-23, IGHV3-13, IGHV1-69, IGLV2-11, IGLV2-8, IGHG4, IGHA1, C1QC	442	117	16792	5.19534	0.00206261	0.000206432	0.000202738
GOTERM_BP_ALL	GO:0002684~positive regulation of immune system process	53	0.0876598	5.55899e-07	FCN1, IGHM, CSF3, CXCL9, CXCL8, IGHV3-23, AQP3, CXCL5, IGLV2-8, IGHG4, PRKACG, FFAR2, IL13RA2, CCR2, HLA-DPA1, CHRNB2, LAG3, IGHV3-30, IGHV3-33, TNFRSF18, CYBA, PGC, IFNG, IL1B, IDO1, CFD, C1QB, IGHV1-69, PSMB10, HCAR2, IGLV2-11, CCL8, IFNL1, CCL7, NLRP6, TBX21, CCL5, CCL4, CCL3, IGHA1, IGHV3-53, IGLC7, IGHV3-13, CXCL10, MARCO, CXCL11, BPIFB1, CD209, CLEC6A, TNFSF9, PDCD1, CD244, C1QC	442	960	16792	2.09742	0.00273073	0.000216523	0.000212648
GOTERM_BP_ALL	GO:0043207~response to external biotic stimulus	48	0.07939	5.72346e-07	IGHM, CSF3, CXCL9, IFITM2, CSF2, CXCL8, HIST1H2BJ, CITED1, PTGER1, IGHV3-23, FASLG, TSPAN32, CXCL5, LYPD8, IGHG4, CCL8, IFNL1, NLRP6, GNLY, CCL5, TBX21, CCL4, RNASE7, CASP1, CCL3, S100A12, ROMO1, IGHA1, CAMP, BTBD17, DEFA6, IGLC7, APOBEC3H, TNFRSF18, DEFA5, CYBA, PGC, BST2, CXCL10, CXCL11, IFNG, CPS1, CD8A, CLEC6A, IL1B, CYP1A1, IDO1, SLC25A6	442	829	16792	2.19972	0.00281141	0.000216523	0.000212648
GOTERM_BP_ALL	GO:0051707~response to other organism	48	0.07939	5.72346e-07	IGHM, CSF3, CXCL9, IFITM2, CSF2, CXCL8, HIST1H2BJ, CITED1, PTGER1, IGHV3-23, FASLG, TSPAN32, CXCL5, LYPD8, IGHG4, CCL8, IFNL1, NLRP6, GNLY, CCL5, TBX21, CCL4, RNASE7, CASP1, CCL3, S100A12, ROMO1, IGHA1, CAMP, BTBD17, DEFA6, IGLC7, APOBEC3H, TNFRSF18, DEFA5, CYBA, PGC, BST2, CXCL10, CXCL11, IFNG, CPS1, CD8A, CLEC6A, IL1B, CYP1A1, IDO1, SLC25A6	442	829	16792	2.19972	0.00281141	0.000216523	0.000212648
GOTERM_MF_ALL	GO:0004175~endopeptidase activity	34	0.0562346	6.47692e-07	C1QB, CFD, FCN1, PCSK1, IGHV3-23, HPN, KLK4, CTSW, IGHV1-69, PHEX, PSMB10, IGLV2-11, IGLV2-8, IGHG4, CASP1, CTSE, HABP2, IGHV3-30, IGHV3-53, IGLC7, IGHV3-33, F12, ECEL1, F11, IGHV3-13, GZMB, MMEL1, MMP8, TMPRSS11E, PGC, GZMH, GZMM, CPS1, C1QC	436	495	16881	2.65941	0.000585342	6.5129e-05	6.42654e-05
GOTERM_BP_ALL	GO:0044765~single-organism transport	133	0.219977	8.2575e-07	FCN1, KCNG1, KCNG2, CSF3, CSF2, IGHV3-23, AQP4, ATP12A, AQP3, RPS15, IGLV2-8, RPS14, IGHG4, SLC25A48, SLN, RPL18A, IL13RA2, SLC39A4, CHRNB2, KCNH3, SLC6A19, ABCG5, IGHV3-30, G6PC, KCNH5, KCNH6, IGHV3-33, RPS5, ANXA13, HBE1, SLC6A12, CYBA, ANK1, COX7A2P2, KCNQ2, SCG3, SLC27A5, ABCG2, CFD, SPTBN4, HPN, CACNA1B, CACNA1A, C2CD4B, IGHV1-69, C2CD4C, CACNA1E, SLC1A7, HCAR2, NKAIN2, IGLV2-11, NKAIN1, SOC…	442	3415	16792	1.47959	0.00405363	0.000290074	0.000284884
GOTERM_BP_ALL	GO:0030595~leukocyte chemotaxis	20	0.0330792	8.95896e-07	CCL13, CXCL9, CXCL8, CXCL5, CXCL10, CXCL11, CCL8, IFNG, CCL7, CXCR1, IL1B, CCL5, CXCR3, CCL4, CCL3, S100A12, FFAR2, CCL17, CCR2, CCL26	442	194	16792	3.91659	0.00439722	0.000293734	0.000288479
GOTERM_BP_ALL	GO:0009617~response to bacterium	36	0.0595425	1.04125e-06	IGHM, CSF3, CXCL9, CSF2, CXCL8, HIST1H2BJ, CITED1, PTGER1, IGHV3-23, FASLG, CXCL5, LYPD8, IGHG4, NLRP6, GNLY, CCL5, RNASE7, CASP1, CCL3, S100A12, ROMO1, IGHA1, CAMP, DEFA6, IGLC7, TNFRSF18, DEFA5, CYBA, PGC, CXCL10, CXCL11, IFNG, CPS1, IL1B, CYP1A1, IDO1	442	544	16792	2.51411	0.00510884	0.000320055	0.000314329
GOTERM_BP_ALL	GO:0072676~lymphocyte migration	13	0.0215015	1.10965e-06	CCL13, CXCL10, CXCL11, CCL8, CCL7, CCL5, CXCR3, TBX21, CCL4, CCL3, CCL17, CCR2, CCL26	442	80	16792	6.17353	0.00544352	0.000321016	0.000315272
GOTERM_BP_ALL	GO:0006958~complement activation, classical pathway	14	0.0231554	1.88388e-06	C1QB, IGHM, IGHV3-30, IGLC7, IGHV3-53, IGHV3-33, IGHV3-23, IGHV3-13, IGHV1-69, IGLV2-11, IGLV2-8, IGHG4, IGHA1, C1QC	442	99	16792	5.37246	0.00922402	0.000514719	0.000505508
GOTERM_BP_ALL	GO:0032103~positive regulation of response to external stimulus	23	0.0380411	2.35612e-06	CCL13, CXCL9, CXCL8, F12, OSM, CYBA, PGC, CXCL5, CXCL10, CXCL11, CCL8, CCL7, CREB3L3, IL1B, CCL5, CXCR3, CCL4, CCL3, S100A12, FFAR2, IDO1, CCR2, CCL26	442	267	16792	3.27263	0.0115228	0.000561705	0.000551654
GOTERM_BP_ALL	GO:0050729~positive regulation of inflammatory response	15	0.0248094	2.36237e-06	CCL13, F12, OSM, CCL8, CCL7, CREB3L3, IL1B, CCL5, CCL4, CCL3, S100A12, FFAR2, IDO1, CCR2, CCL26	442	117	16792	4.87063	0.0115532	0.000561705	0.000551654
GOTERM_BP_ALL	GO:0009607~response to biotic stimulus	48	0.07939	2.39849e-06	IGHM, CSF3, CXCL9, IFITM2, CSF2, CXCL8, HIST1H2BJ, CITED1, PTGER1, IGHV3-23, FASLG, TSPAN32, CXCL5, LYPD8, IGHG4, CCL8, IFNL1, NLRP6, GNLY, CCL5, TBX21, CCL4, RNASE7, CASP1, CCL3, S100A12, ROMO1, IGHA1, CAMP, BTBD17, DEFA6, IGLC7, APOBEC3H, TNFRSF18, DEFA5, CYBA, PGC, BST2, CXCL10, CXCL11, IFNG, CPS1, CD8A, CLEC6A, IL1B, CYP1A1, IDO1, SLC25A6	442	873	16792	2.08885	0.0117289	0.000561705	0.000551654
GOTERM_MF_ALL	GO:0001664~G-protein coupled receptor binding	22	0.0363871	3.39492e-06	FCN1, SFTPB, CCL13, CXCL9, PSAPL1, CXCL8, ADRB1, OXT, CXCL5, CXCL10, CXCL11, CCL8, CCL7, CCKBR, CCL5, CCL4, CCL3, TFF2, CCL17, CCR2, CCL26, WNT4	436	257	16881	3.31437	0.0030643	0.00030724	0.000303166
GOTERM_BP_ALL	GO:0002548~monocyte chemotaxis	11	0.0181935	3.83535e-06	CCL13, CXCL10, CCL8, CCL7, CCL5, CCL4, CCL3, S100A12, CCL17, CCR2, CCL26	442	61	16792	6.85083	0.0186893	0.000842512	0.000827437
GOTERM_BP_ALL	GO:1902578~single-organism localization	136	0.224938	3.94466e-06	FCN1, KCNG1, KCNG2, CSF3, CSF2, IGHV3-23, AQP4, ATP12A, AQP3, RPS15, IGLV2-8, RPS14, IGHG4, SLC25A48, SLN, RPL18A, IL13RA2, SLC39A4, CHRNB2, KCNH3, SLC6A19, ABCG5, IGHV3-30, G6PC, KCNH5, KCNH6, IGHV3-33, RPS5, ANXA13, HBE1, SLC6A12, CYBA, ANK1, COX7A2P2, KCNQ2, SCG3, SLC27A5, ABCG2, CFD, SPTBN4, HPN, CACNA1B, CACNA1A, C2CD4B, IGHV1-69, C2CD4C, CACNA1E, SLC1A7, HCAR2, NKAIN2, IGLV2-11, NKAIN1, SOC…	442	3614	16792	1.42965	0.0192168	0.000842512	0.000827437
GOTERM_BP_ALL	GO:0048584~positive regulation of response to stimulus	87	0.143894	4.11149e-06	GPR27, FCN1, IGHM, MESP1, CSF3, CXCL9, CSF2, CXCL8, CITED1, PTGDR2, IGHV3-23, PLEK, FASLG, CXCL5, SOX2, IGLV2-8, IGHG4, HTR6, GRM4, CREB3L3, PRKACG, CASP1, FFAR2, CCR2, HLA-DPA1, LAG3, IGHV3-30, ENDOG, EPHA8, IGHV3-33, LMO3, TNFRSF18, CYBA, PGC, IFNG, CD8A, IL1B, S100A4, HCST, IDO1, SLC25A6, CFD, C1QB, REG3A, CCL13, ADRB1, IGHV1-69, PSMB10, IGLV2-11, SOCS1, CCL8, IFNL1, CCL7, NLRP6, CXCR3, TBX21,…	442	2030	16792	1.62818	0.0200213	0.000842512	0.000827437
GOTERM_BP_ALL	GO:0009605~response to external stimulus	88	0.145548	5.23565e-06	IGHM, CSF3, CXCL9, CSF2, IFITM2, CXCL8, CITED1, PTPRQ, PTGDR2, IGHV3-23, PLEK, OXT, FASLG, AQP3, CXCL5, IGHG4, CCKAR, CREB3L3, GNLY, CASP1, FFAR2, CAMP, SLC39A4, CCR2, SLC6A19, ABCG5, SERPINB2, ENDOG, G6PC, UNC5A, EPHA8, TNFRSF18, CYBA, PGC, PAX2, ANO3, CLPS, IFNG, CD8A, ALDH1A2, IL1B, IDO1, SLC25A6, SPTBN4, CCL13, HIST1H2BJ, PTGER1, HPN, CACNA1A, ADRB1, TSPAN32, LYPD8, CCL8, IFNL1, CCL7, CXCR1, …	442	2073	16792	1.61274	0.0254254	0.00102996	0.00101153
GOTERM_CC_ALL	GO:0044421~extracellular region part	149	0.24644	5.68314e-06	KCNG2, CSF3, CSF2, CPNE4, IGHV3-23, RPS14, IGHG4, VPREB1, AKR7A3, SIT1, VSTM1, POTEF, NME2P1, IL13RA2, KRT6B, SLC39A4, TGM3, HABP2, IGFBP1, CPA2, SLC6A19, IGHV3-30, KRT2, IGHV3-33, RPS5, ANXA13, HBE1, KRT7, PGC, CLPS, S100A4, CFD, SPTBN4, REG3A, CPB1, HPN, AK1, LYPD8, IGLV2-11, HIST1H3I, IGHA1, ARSE, HIST1H3C, WNT4, SLC37A2, PSAPL1, MUC16, DEFA6, AMBN, RARRES1, DEFA5, IGHV3-13, GP2, PXDNL, HSPA2,…	501	3878	18224	1.3976	0.00288288	0.000962345	0.000937718
GOTERM_BP_ALL	GO:0002250~adaptive immune response	29	0.0479648	6.65208e-06	C1QB, IGHM, IGHV3-23, IGHV1-69, LILRA2, CD1A, IGLV2-11, IGLV2-8, IGHG4, SIT1, TBX21, SLAMF7, IL13RA2, IGHA1, CCR2, EOMES, ZNF683, IGHV3-30, IGHV3-53, IGLC7, IGHV3-33, IGHV3-13, IFNG, CD8A, CD209, CLEC6A, IL1B, CD244, C1QC	442	420	16792	2.62318	0.0321921	0.00125827	0.00123575
GOTERM_MF_ALL	GO:0048020~CCR chemokine receptor binding	9	0.0148856	6.79696e-06	CCL13, CCL8, CCL7, CCL5, CCL4, CCL3, CCL17, CCR2, CCL26	436	40	16881	8.71153	0.00612564	0.000559205	0.00055179
GOTERM_BP_ALL	GO:0002455~humoral immune response mediated by circulating immunoglobulin	14	0.0231554	7.59598e-06	C1QB, IGHM, IGHV3-30, IGLC7, IGHV3-53, IGHV3-33, IGHV3-23, IGHV3-13, IGHV1-69, IGLV2-11, IGLV2-8, IGHG4, IGHA1, C1QC	442	112	16792	4.74887	0.0366753	0.00138359	0.00135884
GOTERM_BP_ALL	GO:0002443~leukocyte mediated immunity	26	0.0430029	8.57818e-06	C1QB, IGHM, IGHV3-23, IGHV1-69, CXCL5, IGLV2-11, IGLV2-8, IGHG4, TBX21, CCL3, SLAMF7, IL13RA2, IGHA1, CCR2, LAG3, IGHV3-30, IGHV3-53, IGLC7, IGHV3-33, IGHV3-13, GZMB, BST2, IFNG, CD8A, IL1B, C1QC	442	356	16792	2.77462	0.0413184	0.0015067	0.00147974
GOTERM_BP_ALL	GO:0016064~immunoglobulin mediated immune response	17	0.0281173	1.16573e-05	C1QB, IGHM, IGHV3-30, IGLC7, IGHV3-53, IGHV3-33, IGHV3-23, IGHV3-13, IGHV1-69, IGLV2-11, IGLV2-8, IGHG4, IFNG, TBX21, IGHA1, IL13RA2, C1QC	442	171	16792	3.77688	0.0557296	0.00196356	0.00192842
GOTERM_BP_ALL	GO:0030593~neutrophil chemotaxis	12	0.0198475	1.19778e-05	CCL13, CCL8, CXCL8, IFNG, CCL7, CCL5, IL1B, CCL4, CCL3, S100A12, CCL17, CCL26	442	84	16792	5.42728	0.0572169	0.00196356	0.00192842
GOTERM_BP_ALL	GO:0019724~B cell mediated immunity	17	0.0281173	1.35006e-05	C1QB, IGHM, IGHV3-30, IGLC7, IGHV3-53, IGHV3-33, IGHV3-23, IGHV3-13, IGHV1-69, IGLV2-11, IGLV2-8, IGHG4, IFNG, TBX21, IGHA1, IL13RA2, C1QC	442	173	16792	3.73321	0.0642526	0.00211616	0.0020783
GOTERM_BP_ALL	GO:0006954~inflammatory response	37	0.0611965	1.37693e-05	REG3A, CCL13, ORM1, CXCL9, SERPINA1, CXCL8, PTGER1, ORM2, CXCL5, CYP26B1, CCL8, CCL7, CREB3L3, CXCR1, NLRP6, CCL5, CXCR3, HRH4, CCL4, CCL3, NLRP2, S100A12, FFAR2, CCL17, CAMP, CCR2, PLA2G2D, IL37, TNFRSF18, F12, OSM, CYBA, CXCL10, CXCL11, IL1B, IDO1, CCL26	442	637	16792	2.2067	0.0654886	0.00211616	0.0020783
GOTERM_BP_ALL	GO:0007267~cell-cell signaling	68	0.112469	1.57391e-05	GPR27, PCSK1, KCNG2, MESP1, CXCL9, CITED1, PTGDR2, GRIK4, OXT, FASLG, TPGS1, PHEX, CXCL5, SOX2, HTR6, GRM4, FFAR2, AMH, BSN, SLC18A1, IGFBP1, CHRNB2, SLC6A12, SSTR5, IFNG, IL1B, KCNQ2, SLC25A6, CCL13, AMER3, CACNA1B, SEZ6, CACNA1A, C2CD4B, ADRB1, C2CD4C, CACNA1E, PSMB10, TSPAN32, HCAR2, GLRA2, CCL8, CCL7, HRH3, CCL5, GSC, CHRNE, HRH4, CCL4, CCL3, NKX2-5, CCL17, WNT4, PDE6G, CD70, OSM, NR0B2, GCK,…	442	1517	16792	1.70296	0.0745001	0.0023456	0.00230363
GOTERM_BP_ALL	GO:0050776~regulation of immune response	47	0.0777361	1.68435e-05	C1QB, CFD, FCN1, IGHM, IGHV3-23, IGHV1-69, PSMB10, CD1A, IGLV2-11, IGLV2-8, FCRLB, IGHG4, SOCS1, IFNL1, NLRP6, PRKACG, CCL5, TBX21, LAIR2, SLAMF7, FFAR2, IL13RA2, IGHA1, CCR2, HLA-DPA1, ZNF683, LAG3, IGHV3-30, IGHV3-53, IGLC7, IGHV3-33, IGHV3-13, CYBA, PGC, BST2, MARCO, BPIFB1, IFNG, CD8A, CD209, CLEC6A, IL1B, CD300C, HCST, C1QC, IDO1, SLC25A6	442	912	16792	1.95787	0.0795143	0.00243636	0.00239277
GOTERM_BP_ALL	GO:0051704~multi-organism process	94	0.155472	2.14764e-05	FCN1, PIWIL2, IGHM, HMX3, LY6K, CSF3, CXCL9, CSF2, GAL3ST1, IFITM2, CXCL8, CITED1, MEI1, PTGDR2, IGHV3-23, OXT, FASLG, TPGS1, WFDC2, CXCL5, CLGN, RPS15, IGHG4, RPS14, CYP26B1, RPL18A, GNLY, PRKACG, CASP1, HORMAD1, AMH, CAMP, CCR2, CHRNB2, RPS5, TNFRSF18, KRT7, C9ORF24, CYBA, PGC, CLDN6, THEG, IFNG, CD8A, IL1B, ZP1, GTSF1, IDO1, SLC25A6, SPTBN4, HIST1H2BJ, PTGER1, SPESP1, HPN, AKAP3, PSMB10, TSPAN…	442	2341	16792	1.52548	0.100254	0.00301773	0.00296374
GOTERM_BP_ALL	GO:0002449~lymphocyte mediated immunity	22	0.0363871	2.21152e-05	C1QB, IGHM, LAG3, IGHV3-30, IGLC7, IGHV3-53, IGHV3-33, IGHV3-23, IGHV3-13, GZMB, IGHV1-69, IGLV2-11, IGLV2-8, IGHG4, IFNG, CD8A, IL1B, TBX21, SLAMF7, IGHA1, IL13RA2, C1QC	442	285	16792	2.93263	0.103077	0.00302118	0.00296712
GOTERM_BP_ALL	GO:0031349~positive regulation of defense response	27	0.0446569	2.38801e-05	FCN1, CCL13, PSMB10, CCL8, CCL7, CREB3L3, NLRP6, PRKACG, CCL5, CCL4, CCL3, S100A12, FFAR2, CCR2, LAG3, F12, OSM, CYBA, PGC, MARCO, BPIFB1, CD209, CLEC6A, IL1B, IDO1, SLC25A6, CCL26	442	402	16792	2.55163	0.110831	0.00317412	0.00311733
GOTERM_BP_ALL	GO:0046903~secretion	53	0.0876598	2.59178e-05	GPR27, FCN1, TRIM72, KCNG2, ORM1, SERPINA1, CSF2, PLEK, OXT, CTSW, ORM2, GRM4, CCKAR, CASP1, FFAR2, IL13RA2, CAMP, CCR2, CHRNB2, CYBA, ANK1, SSTR5, IFNG, CCKBR, IL1B, SCG3, SLC25A6, CFD, CACNA1B, CACNA1A, C2CD4B, C2CD4C, CACNA1E, SLC1A7, HCAR2, SOCS1, CCL8, HRH3, NLRP6, CCL5, CCL3, NLRP2, S100A12, PLA2G2F, PLA2G2D, OSM, NR0B2, ALOX15B, GCK, CLEC6A, CBLN4, CD244, CBLN1	442	1098	16792	1.83381	0.119699	0.00335431	0.00329429
GOTERM_BP_ALL	GO:0019221~cytokine-mediated signaling pathway	33	0.0545806	2.71967e-05	CCL13, CSF3, CXCL9, IFITM2, CXCL8, FASLG, PSMB10, CXCL5, SOCS1, CCL8, CCL7, CXCR1, CCL5, CXCR3, CCL4, CCL3, IL13RA2, CCL17, CCR2, HLA-DPA1, CD70, IL37, TNFRSF18, OSM, BST2, CXCL10, CXCL11, IFNG, IL1B, CLDN18, TFF2, IL9R, CCL26	442	554	16792	2.263	0.125219	0.00342957	0.0033682
GOTERM_BP_ALL	GO:0002252~immune effector process	40	0.0661584	3.14096e-05	C1QB, CFD, FCN1, IGHM, CXCL9, IFITM2, IGHV3-23, IGHV1-69, TSPAN32, CXCL5, IGLV2-11, IGLV2-8, IGHG4, FUT7, IFNL1, TBX21, CCL3, SLAMF7, FFAR2, IL13RA2, IGHA1, CCR2, EOMES, ZNF683, LAG3, IGHV3-30, IGHV3-53, IGLC7, APOBEC3H, IGHV3-33, IGHV3-13, GZMB, PGC, BST2, CXCL10, IFNG, CD8A, IL1B, CD244, C1QC	442	742	16792	2.04803	0.143162	0.00386181	0.00379271
GOTERM_BP_ALL	GO:1990266~neutrophil migration	12	0.0198475	3.51939e-05	CCL13, CCL8, CXCL8, IFNG, CCL7, CCL5, IL1B, CCL4, CCL3, S100A12, CCL17, CCL26	442	94	16792	4.84991	0.158965	0.00422156	0.00414602
GOTERM_BP_ALL	GO:0060326~cell chemotaxis	20	0.0330792	3.74766e-05	CCL13, CXCL9, CXCL8, CXCL5, CXCL10, CXCL11, CCL8, IFNG, CCL7, CXCR1, IL1B, CCL5, CXCR3, CCL4, CCL3, S100A12, FFAR2, CCL17, CCR2, CCL26	442	251	16792	3.02717	0.168356	0.00436397	0.00428588
GOTERM_CC_ALL	GO:0044459~plasma membrane part	106	0.17532	3.76362e-05	FCN1, KCNG1, KCNG2, IGHV3-23, AQP4, ATP12A, AQP3, IGHG4, HTR6, SIT1, SLC39A4, TGM3, RGS6, CHRNB2, KCNH3, SLC6A19, LAG3, ABCG5, KCNH5, KCNH6, UNC5A, EPHA8, ANXA13, SLC6A12, CYBA, ANK1, CLDN6, CD8A, KCNQ2, CD300C, SLC27A5, HPN, CACNA1B, CACNA1A, ADRB1, CACNA1E, CD1A, HCAR3, HRH3, PCDHA5, PCDHA4, IGHA1, SLC14A1, NKG7, HSPA2, BST2, CXCL10, MARCO, CPE, SLC26A9, RYR1, IGHM, GPR25, PRR7, CXCL9, GAL3ST1,…	501	2635	18224	1.46329	0.0189379	0.0047798	0.00465748
GOTERM_BP_ALL	GO:0035821~modification of morphology or physiology of other organism	13	0.0215015	3.81559e-05	DEFA6, DEFA5, HPN, IFNG, GNLY, CD209, CCL5, CCL4, RNASE7, CCL3, S100A12, CAMP, SLC25A6	442	112	16792	4.40966	0.17113	0.00436397	0.00428588
GOTERM_BP_ALL	GO:0044699~single-organism process	384	0.63512	4.49749e-05	CDA, IFITM2, IGHV3-23, FOXI1, AQP4, ALKBH7, TPGS1, AQP3, SOX21, SOX2, RPS15, IGLV2-8, RPS14, IL4I1, HTR6, CREB3L3, RPL18A, PEG10, PRKACG, DHRS4L1, NME2P1, BSN, HES7, SLC6A19, IGHV3-30, ENDOG, UNC5A, EPHA8, KRT2, IGHV3-33, SLC6A12, TM4SF4, ANK1, CLDN6, THEG, CLPS, COX7A2P2, KCNQ2, PADI3, MT1G, GTSF1, IDO1, CFD, SPTBN4, HPN, CRABP1, KLK4, C2CD4B, C2CD4C, IGHV1-69, ANAPC11, NKAIN2, NHLH2, NKAIN1, OR…	442	13377	16792	1.09057	0.198473	0.00502697	0.00493702
GOTERM_MF_ALL	GO:0045236~CXCR chemokine receptor binding	6	0.00992375	5.31808e-05	CXCL10, CXCL11, CXCL9, CXCL8, TFF2, CXCL5	436	17	16881	13.6651	0.0469393	0.00401072	0.00395754
GOTERM_BP_ALL	GO:0050900~leukocyte migration	25	0.041349	6.05982e-05	CCL13, CXCL9, CXCL8, CXCL5, CCL8, FUT7, CCL7, CXCR1, CCL5, CXCR3, TBX21, CCL4, CCL3, S100A12, FFAR2, CCL17, CCR2, TNFRSF18, CXCL10, CXCL11, IFNG, SLC7A9, IL1B, CD244, CCL26	442	376	16792	2.52599	0.257767	0.00662271	0.00650421
GOTERM_BP_ALL	GO:0032940~secretion by cell	47	0.0777361	6.85815e-05	CFD, GPR27, FCN1, TRIM72, KCNG2, ORM1, SERPINA1, PLEK, CACNA1B, CACNA1A, C2CD4B, OXT, CTSW, C2CD4C, CACNA1E, ORM2, SLC1A7, HCAR2, SOCS1, CCL8, GRM4, CCKAR, HRH3, CCL5, CASP1, CCL3, NLRP2, S100A12, FFAR2, IL13RA2, CAMP, CCR2, CHRNB2, OSM, ANK1, NR0B2, ALOX15B, GCK, SSTR5, IFNG, CLEC6A, IL1B, SCG3, CBLN4, CD244, SLC25A6, CBLN1	442	966	16792	1.84842	0.286351	0.00733225	0.00720105
GOTERM_CC_ALL	GO:0031226~intrinsic component of plasma membrane	74	0.122393	7.80424e-05	KCNG1, RYR1, KCNG2, GPR25, GAL3ST1, PTGDR2, GRIK4, FASLG, AQP4, ATP12A, AQP3, PHEX, SIRPB1, HTR6, GRM4, CCKAR, SIT1, FFAR2, SLC18A1, SLC39A4, CCR2, HLA-DPA1, SLC13A1, CHRNB2, SLC13A2, KCNH3, SLC6A19, KCNH5, KCNH6, UNC5A, AVPR1B, EPHA8, TNFRSF18, SLC6A12, CYBA, RGMB, TMPRSS11E, SSTR5, CCKBR, SLC7A9, CD8A, KCNQ2, CD300C, IL9R, PTGER1, HPN, NOXO1, ADRB1, CD1A, TSPAN32, HCAR3, GLRA2, IFNL1, HRH3, CXC…	501	1701	18224	1.58246	0.0388714	0.00792911	0.0077262
GOTERM_BP_ALL	GO:0010818~T cell chemotaxis	6	0.00992375	7.88574e-05	CXCL10, CXCL11, CCL5, CXCR3, CCL3, CCR2	442	18	16792	12.6637	0.32153	0.0082515	0.00810386
GOTERM_BP_ALL	GO:0071621~granulocyte chemotaxis	12	0.0198475	8.23079e-05	CCL13, CCL8, CXCL8, IFNG, CCL7, CCL5, IL1B, CCL4, CCL3, S100A12, CCL17, CCL26	442	103	16792	4.42613	0.332949	0.00843313	0.00828224
GOTERM_MF_ALL	GO:0070011~peptidase activity, acting on L-amino acid peptides	37	0.0611965	8.46931e-05	C1QB, CFD, FCN1, PCSK1, CPB1, IGHV3-23, HPN, KLK4, CTSW, IGHV1-69, PHEX, PSMB10, IGLV2-11, IGLV2-8, IGHG4, CASP1, CTSE, HABP2, CPA2, IGHV3-30, IGHV3-53, IGLC7, IGHV3-33, F12, ECEL1, F11, IGHV3-13, GZMB, MMEL1, MMP8, TMPRSS11E, PGC, GZMH, GZMM, CPS1, CPE, C1QC	436	708	16881	2.02339	0.073708	0.00589594	0.00581776
GOTERM_BP_ALL	GO:0034341~response to interferon-gamma	15	0.0248094	9.08401e-05	CCL13, IFITM2, CITED1, AQP4, BST2, SOCS1, CCL8, IFNG, CCL7, CCL5, CCL4, CCL3, CCL17, CCL26, HLA-DPA1	442	161	16792	3.53953	0.360368	0.00911738	0.00895424
GOTERM_BP_ALL	GO:0071294~cellular response to zinc ion	6	0.00992375	0.000104722	GLRA2, MT1M, MT1F, MT1G, MT1H, MT1E	442	19	16792	11.9971	0.402593	0.0103005	0.0101162
GOTERM_CC_ALL	GO:0005887~integral component of plasma membrane	71	0.117431	0.000118695	KCNG1, RYR1, KCNG2, GPR25, GAL3ST1, PTGDR2, GRIK4, FASLG, AQP4, ATP12A, AQP3, PHEX, SIRPB1, HTR6, GRM4, CCKAR, SIT1, FFAR2, SLC18A1, SLC39A4, CCR2, HLA-DPA1, SLC13A1, CHRNB2, SLC13A2, KCNH3, SLC6A19, KCNH5, KCNH6, AVPR1B, EPHA8, TNFRSF18, SLC6A12, CYBA, TMPRSS11E, SSTR5, CCKBR, SLC7A9, CD8A, KCNQ2, CD300C, IL9R, PTGER1, HPN, NOXO1, ADRB1, CD1A, TSPAN32, HCAR3, GLRA2, IFNL1, HRH3, CXCR3, CHRNE, KI…	501	1635	18224	1.5796	0.0585186	0.0100495	0.00979234
GOTERM_BP_ALL	GO:0002687~positive regulation of leukocyte migration	12	0.0198475	0.000137567	CXCL10, CXCL11, CXCL9, CCL8, CXCL8, CCL7, CCL5, TNFRSF18, CCL4, CCL3, CXCL5, CCR2	442	109	16792	4.18249	0.491729	0.0132658	0.0130284
GOTERM_MF_ALL	GO:0008233~peptidase activity	37	0.0611965	0.000166712	C1QB, CFD, FCN1, PCSK1, CPB1, IGHV3-23, HPN, KLK4, CTSW, IGHV1-69, PHEX, PSMB10, IGLV2-11, IGLV2-8, IGHG4, CASP1, CTSE, HABP2, CPA2, IGHV3-30, IGHV3-53, IGLC7, IGHV3-33, F12, ECEL1, F11, IGHV3-13, GZMB, MMEL1, MMP8, TMPRSS11E, PGC, GZMH, GZMM, CPS1, CPE, C1QC	436	733	16881	1.95438	0.139912	0.0107768	0.0106339
GOTERM_BP_ALL	GO:0045321~leukocyte activation	38	0.0628504	0.000167112	IGHM, CSF2, CXCL8, IGHV3-23, PSMB10, TSPAN32, IGHG4, CYP26B1, FUT7, IFNL1, SIT1, CCL5, TBX21, CCL3, S100A12, SLAMF7, IL13RA2, IGHA1, CCR2, WNT4, HLA-DPA1, EOMES, ZNF683, PLA2G2F, CHRNB2, PLA2G2D, LAG3, IGLC7, BST2, IFNG, CD8A, CD209, IL1B, MT1G, TNFSF9, PDCD1, CD244, IDO1	442	747	16792	1.93261	0.560488	0.0158049	0.0155221
GOTERM_BP_ALL	GO:1901623~regulation of lymphocyte chemotaxis	6	0.00992375	0.000175485	CXCL10, CCL7, CCL5, CCL4, CCL3, CCR2	442	21	16792	10.8546	0.578226	0.0162837	0.0159923
GOTERM_BP_ALL	GO:0050896~response to stimulus	257	0.425067	0.000189756	CDA, HSP90AA4P, IFITM2, IGHV3-23, MT1M, AQP4, ALKBH7, AQP3, SOX2, IGLV2-8, VPREB1, HTR6, CREB3L3, RPL18A, PEG10, PRKACG, HES7, SLC6A19, IGHV3-30, ENDOG, UNC5A, EPHA8, IGHV3-33, TM4SF4, ANK1, CLPS, MT1F, MT1G, MT1H, IDO1, MT1E, CFD, SPTBN4, HPN, CRABP1, IGHV1-69, CD1A, LYPD8, OR2I1P, NKX2-1, S100A12, SLAMF7, HIST1H3I, IGHA1, NKX2-5, HIST1H3C, F8A1, SIGLEC14, BTBD17, SIVA1, LRRN2, APOBEC3H, IGHV3-1…	442	8329	16792	1.17225	0.606825	0.0172819	0.0169727
GOTERM_BP_ALL	GO:0043950~positive regulation of cAMP-mediated signaling	5	0.00826979	0.000196464	CXCL10, CXCL11, CXCL9, CXCR3, ADRB1	442	12	16792	15.8296	0.619589	0.0175675	0.0172531
GOTERM_BP_ALL	GO:0070555~response to interleukin-1	12	0.0198475	0.000205204	CCL13, CCL8, CXCL8, CCL7, CITED1, CCL5, CCL4, CCL3, CYBA, CCL17, CAMP, CCL26	442	114	16792	3.99905	0.635599	0.0177051	0.0173883
GOTERM_BP_ALL	GO:0097530~granulocyte migration	12	0.0198475	0.000205204	CCL13, CCL8, CXCL8, IFNG, CCL7, CCL5, IL1B, CCL4, CCL3, S100A12, CCL17, CCL26	442	114	16792	3.99905	0.635599	0.0177051	0.0173883
GOTERM_BP_ALL	GO:0002460~adaptive immune response based on somatic recombination of immune receptors built from immunoglobulin superfamily domains	20	0.0330792	0.000210819	C1QB, IGHM, IGHV3-30, IGLC7, IGHV3-53, IGHV3-33, IGHV3-23, IGHV3-13, IGHV1-69, IGLV2-11, IGLV2-8, IGHG4, IFNG, CD8A, IL1B, TBX21, IGHA1, IL13RA2, CCR2, C1QC	442	286	16792	2.65671	0.645529	0.017876	0.0175562
GOTERM_BP_ALL	GO:0050715~positive regulation of cytokine secretion	11	0.0181935	0.000230839	FCN1, IFNG, IL1B, CLEC6A, CASP1, NLRP2, CCL3, FFAR2, ALOX15B, CD244, CAMP	442	97	16792	4.30825	0.67878	0.0192418	0.0188975
GOTERM_BP_ALL	GO:0071345~cellular response to cytokine stimulus	36	0.0595425	0.000247349	CCL13, CSF3, CXCL9, IFITM2, CXCL8, FASLG, AQP4, PSMB10, CXCL5, SOCS1, CCL8, CCL7, CXCR1, CCL5, CXCR3, CCL4, CCL3, IL13RA2, CCL17, CAMP, CCR2, HLA-DPA1, CD70, IL37, TNFRSF18, OSM, CYBA, BST2, CXCL10, CXCL11, IFNG, IL1B, CLDN18, TFF2, IL9R, CCL26	442	706	16792	1.93722	0.703842	0.0202744	0.0199116
GOTERM_BP_ALL	GO:0001775~cell activation	43	0.0711202	0.00027906	IGHM, CSF2, CXCL8, IGHV3-23, PLEK, PSMB10, TSPAN32, IGHG4, CYP26B1, FUT7, IFNL1, SIT1, CCL5, TBX21, CCL3, S100A12, SLAMF7, IL13RA2, IGHA1, CCR2, WNT4, HLA-DPA1, EOMES, ZNF683, PLA2G2F, CHRNB2, F8A1, PLA2G2D, LAG3, IGLC7, KRT2, BST2, CXCL10, IFNG, CD8A, CD209, IL1B, MT1G, TNFSF9, PDCD1, DGKK, CD244, IDO1	442	910	16792	1.79518	0.746625	0.0224986	0.022096
GOTERM_BP_ALL	GO:0050778~positive regulation of immune response	35	0.0578886	0.000289916	C1QB, CFD, FCN1, IGHM, IGHV3-23, IGHV1-69, PSMB10, IGLV2-11, IGLV2-8, IGHG4, IFNL1, NLRP6, PRKACG, CCL5, TBX21, FFAR2, IGHA1, CCR2, HLA-DPA1, LAG3, IGHV3-30, IGHV3-53, IGLC7, IGHV3-33, IGHV3-13, CYBA, PGC, MARCO, BPIFB1, IFNG, CD209, CLEC6A, IL1B, C1QC, IDO1	442	684	16792	1.94398	0.759805	0.0227281	0.0223215
GOTERM_BP_ALL	GO:0002690~positive regulation of leukocyte chemotaxis	10	0.0165396	0.000294288	CXCL10, CXCL11, CXCL9, CXCL8, CCL7, CCL5, CCL4, CCL3, CXCL5, CCR2	442	82	16792	4.63304	0.764917	0.0227281	0.0223215
GOTERM_BP_ALL	GO:0097529~myeloid leukocyte migration	14	0.0231554	0.000295771	CCL13, CXCL8, CXCL10, CCL8, IFNG, CCL7, IL1B, CCL5, CCL4, CCL3, S100A12, CCL17, CCR2, CCL26	442	159	16792	3.34512	0.766626	0.0227281	0.0223215
GOTERM_BP_ALL	GO:0034097~response to cytokine	39	0.0645044	0.000334548	CCL13, CSF3, CXCL9, IFITM2, CXCL8, CITED1, FASLG, AQP4, PSMB10, CXCL5, SOCS1, CCL8, CCL7, CXCR1, CCL5, CXCR3, CCL4, CCL3, IL13RA2, CCL17, CAMP, CCR2, HLA-DPA1, ENDOG, CD70, IL37, TNFRSF18, OSM, CYBA, BST2, CXCL10, CXCL11, IFNG, ALDH1A2, IL1B, CLDN18, TFF2, IL9R, CCL26	442	802	16792	1.84744	0.807164	0.0253124	0.0248595
GOTERM_BP_ALL	GO:0006950~response to stress	128	0.211707	0.000346068	FCN1, HSP90AA4P, IFITM2, CSF2, IGHV3-23, AQP4, ALKBH7, SOX2, IGHG4, CREB3L3, PRKACG, SLC39A4, ZNF683, CHRNB2, IGFBP1, LAG3, ENDOG, HBE1, CYBA, TM4SF4, PGC, CD8A, CD300C, DGKK, IDO1, CFD, REG3A, CACNA1B, CACNA1A, ADRB1, LYPD8, SOCS1, NLRP6, HRH4, NLRP2, EIF4EBP1, S100A12, SLAMF7, HIST1H3I, IGHA1, HIST1H3C, WNT4, F8A1, SIGLEC14, SDF2L1, DEFA6, APOBEC3H, DEFA5, PXDNL, HSPA2, GFAP, GADD45G, BST2, CXC…	442	3677	16792	1.3225	0.817792	0.0257873	0.0253259
GOTERM_CC_ALL	GO:0031224~intrinsic component of membrane	201	0.332446	0.000374525	IFITM2, LDLRAD1, AQP4, AQP3, RPS14, SYNPR, COMTD1, HTR6, CREB3L3, VSTM1, C9ORF135, SLC6A19, UNC5A, EPHA8, SLC6A12, MCEMP1, UNC93A, TM4SF4, CLDN6, KCNQ2, HPN, CD1A, LYPD8, NKAIN2, NKAIN1, OR2I1P, SLAMF9, PCDHA5, PCDHA4, GSG1L, SLAMF7, ARSE, C19ORF38, SIGLEC14, LRRN2, GP2, BST2, MARCO, RNF225, XKR9, VNN2, CD209, TNFSF9, LRRN1, GALNTL6, RYR1, GPR27, IGHM, GPR25, CLIC3, SLC35F3, PTPRQ, PTGDR2, GRIK4,…	501	5981	18224	1.22244	0.173284	0.0271798	0.0264842
GOTERM_BP_ALL	GO:0032496~response to lipopolysaccharide	20	0.0330792	0.000413448	CSF3, CXCL9, CXCL8, CSF2, CITED1, PTGER1, TNFRSF18, FASLG, CXCL5, CXCL10, CXCL11, IFNG, CPS1, IL1B, CCL5, CASP1, CYP1A1, CCL3, CAMP, IDO1	442	302	16792	2.51596	0.869211	0.0303484	0.0298053
GOTERM_CC_ALL	GO:0009897~external side of plasma membrane	18	0.0297713	0.000473254	FCN1, CHRNB2, IGHM, CXCL9, LAG3, IGLC7, FCRL6, IGHV3-23, FASLG, AQP4, CXCL10, IGHG4, IFNG, CD8A, CXCR3, PDCD1, IGHA1, CD244	501	246	18224	2.6616	0.213742	0.0300516	0.0292826
GOTERM_BP_ALL	GO:0071347~cellular response to interleukin-1	10	0.0165396	0.000499683	CCL13, CCL8, CXCL8, CCL7, CCL5, CCL4, CCL3, CCL17, CAMP, CCL26	442	88	16792	4.31715	0.914441	0.0357148	0.0350757
GOTERM_BP_ALL	GO:0010043~response to zinc ion	8	0.0132317	0.000501082	GLRA2, CPS1, HAAO, MT1M, MT1F, MT1G, MT1H, MT1E	442	54	16792	5.62829	0.915028	0.0357148	0.0350757
GOTERM_BP_ALL	GO:2000403~positive regulation of lymphocyte migration	6	0.00992375	0.000509097	CXCL10, CCL7, CCL5, CCL4, CCL3, CCR2	442	26	16792	8.76714	0.918315	0.0357677	0.0351277
GOTERM_MF_ALL	GO:0031726~CCR1 chemokine receptor binding	4	0.00661584	0.000550567	CCL7, CCL5, CCL4, CCL3	436	7	16881	22.1245	0.392163	0.0332175	0.0327771
GOTERM_BP_ALL	GO:0019731~antibacterial humoral response	8	0.0132317	0.000561382	IGHM, DEFA6, HIST1H2BJ, RNASE7, DEFA5, IGHA1, PGC, CAMP	442	55	16792	5.52596	0.936848	0.0388856	0.0381898
GOTERM_BP_ALL	GO:0051249~regulation of lymphocyte activation	24	0.039695	0.000572204	ZNF683, CHRNB2, PLA2G2F, IGHM, PLA2G2D, LAG3, IGLC7, IGHV3-23, IGHG4, CYP26B1, IFNL1, IFNG, SIT1, CD209, IL1B, CCL5, TBX21, TNFSF9, PDCD1, IGHA1, CD244, IDO1, CCR2, HLA-DPA1	442	411	16792	2.21845	0.940124	0.0390847	0.0383854
GOTERM_BP_ALL	GO:2000503~positive regulation of natural killer cell chemotaxis	4	0.00661584	0.000582015	CCL7, CCL5, CCL4, CCL3	442	7	16792	21.7091	0.942946	0.0392102	0.0385086
GOTERM_BP_ALL	GO:0002694~regulation of leukocyte activation	26	0.0430029	0.000660126	IGHM, IGHV3-23, TSPAN32, IGHG4, CYP26B1, IFNL1, SIT1, CCL5, TBX21, IL13RA2, IGHA1, CCR2, HLA-DPA1, ZNF683, PLA2G2F, CHRNB2, PLA2G2D, LAG3, IGLC7, IFNG, CD209, IL1B, TNFSF9, PDCD1, CD244, IDO1	442	468	16792	2.11061	0.961157	0.0438716	0.0430866
GOTERM_BP_ALL	GO:0009306~protein secretion	26	0.0430029	0.000679455	GPR27, FCN1, KCNG2, PLEK, CACNA1A, CACNA1E, HCAR2, SOCS1, CCL5, CASP1, CCL3, NLRP2, S100A12, FFAR2, CAMP, NR0B2, ALOX15B, GCK, SSTR5, IFNG, CLEC6A, IL1B, CBLN4, CD244, SLC25A6, CBLN1	442	469	16792	2.10611	0.964682	0.0445541	0.0437569
GOTERM_BP_ALL	GO:0002237~response to molecule of bacterial origin	20	0.0330792	0.000726087	CSF3, CXCL9, CXCL8, CSF2, CITED1, PTGER1, TNFRSF18, FASLG, CXCL5, CXCL10, CXCL11, IFNG, CPS1, IL1B, CCL5, CASP1, CYP1A1, CCL3, CAMP, IDO1	442	316	16792	2.40449	0.971926	0.0469854	0.0461447
GOTERM_BP_ALL	GO:0006775~fat-soluble vitamin metabolic process	7	0.0115777	0.000746375	CYP26B1, IFNG, IL1B, ALDH1A2, CRABP1, CYP1A1, CYP3A4	442	42	16792	6.33183	0.974595	0.0474565	0.0466074
GOTERM_BP_ALL	GO:0043269~regulation of ion transport	29	0.0479648	0.000752666	KCNG1, SPTBN4, KCNG2, CXCL9, CLIC3, CACNA1B, CACNA1A, OXT, CACNA1E, NKAIN2, NKAIN1, HRH3, SLN, CCL5, CXCR3, CCL4, CCL3, NKX2-5, KCNH3, KCNH5, KCNH6, CYBA, HSPA2, GCK, CXCL10, CXCL11, IL1B, KCNQ2, HCN2	442	554	16792	1.9887	0.975369	0.0474565	0.0466074
GOTERM_BP_ALL	GO:0050865~regulation of cell activation	27	0.0446569	0.000778906	IGHM, IGHV3-23, PLEK, TSPAN32, IGHG4, CYP26B1, IFNL1, SIT1, CCL5, TBX21, IL13RA2, IGHA1, CCR2, HLA-DPA1, ZNF683, PLA2G2F, CHRNB2, PLA2G2D, LAG3, IGLC7, IFNG, CD209, IL1B, TNFSF9, PDCD1, CD244, IDO1	442	501	16792	2.04742	0.978354	0.0484893	0.0476217
GOTERM_BP_ALL	GO:0002685~regulation of leukocyte migration	13	0.0215015	0.000862281	CXCL9, CXCL8, TNFRSF18, CXCL5, CXCL10, CXCL11, CCL8, CCL7, CCL5, CXCR3, CCL4, CCL3, CCR2	442	156	16792	3.16591	0.985641	0.0530087	0.0520602
GOTERM_CC_ALL	GO:0044425~membrane part	229	0.378757	0.000875248	IFITM2, IGHV3-23, LDLRAD1, AQP4, AQP3, RPS14, SYNPR, COMTD1, HTR6, CREB3L3, VSTM1, C9ORF135, SLC6A19, UNC5A, EPHA8, SLC6A12, MCEMP1, UNC93A, TM4SF4, ANK1, CLDN6, COX7A2P2, KCNQ2, HPN, CD1A, LYPD8, NKAIN2, NKAIN1, OR2I1P, SLAMF9, PCDHA5, PCDHA4, GSG1L, SLAMF7, IGHA1, ARSE, C19ORF38, SIGLEC14, LRRN2, GP2, ALOX15B, BST2, MARCO, RNF225, XKR9, VNN2, CD209, CYP1A1, TNFSF9, LRRN1, GALNTL6, RYR1, GPR27, …	501	7057	18224	1.18038	0.359061	0.0489475	0.0476949
GOTERM_BP_ALL	GO:0006811~ion transport	59	0.0975836	0.000930221	KCNG1, RYR1, KCNG2, CXCL9, CLIC3, GRIK4, OXT, AQP4, ATP12A, AQP3, SLN, UQCRFS1P1, SLC39A4, SLC13A1, CHRNB2, SLC13A2, KCNH3, SLC6A19, KCNH5, KCNH6, SLC6A12, CYBA, ANO3, COX7A2P2, SLC7A9, IL1B, KCNQ2, SLC27A5, SPTBN4, HPN, CACNA1B, CACNA1A, CACNA1E, SLC1A7, NKAIN2, NKAIN1, GLRA2, CCL8, HRH3, CXCR3, CCL5, CHRNE, CCL4, CCL3, SLC25A21, NKX2-5, PLA2G2F, SLC12A3, LRRC26, PLA2G2D, SLC37A2, SLC12A1, HSPA2…	442	1458	16792	1.53736	0.989723	0.0564794	0.0554687
GOTERM_BP_ALL	GO:0019730~antimicrobial humoral response	8	0.0132317	0.000954856	IGHM, DEFA6, HIST1H2BJ, RNASE7, DEFA5, IGHA1, PGC, CAMP	442	60	16792	5.06546	0.990897	0.0572681	0.0562433
GOTERM_CC_ALL	GO:0016021~integral component of membrane	195	0.322522	0.000963534	IFITM2, LDLRAD1, AQP4, AQP3, RPS14, SYNPR, COMTD1, HTR6, CREB3L3, VSTM1, C9ORF135, SLC6A19, UNC5A, EPHA8, SLC6A12, MCEMP1, UNC93A, TM4SF4, CLDN6, KCNQ2, HPN, CD1A, NKAIN2, NKAIN1, OR2I1P, SLAMF9, PCDHA5, PCDHA4, GSG1L, SLAMF7, ARSE, C19ORF38, SIGLEC14, LRRN2, GP2, BST2, MARCO, RNF225, XKR9, CD209, TNFSF9, LRRN1, GALNTL6, RYR1, GPR27, IGHM, GPR25, CLIC3, SLC35F3, PTPRQ, PTGDR2, GRIK4, HRCT1, PHEX,…	501	5872	18224	1.20797	0.387197	0.0489475	0.0476949
GOTERM_BP_ALL	GO:0031640~killing of cells of other organism	6	0.00992375	0.00101172	IFNG, DEFA6, GNLY, DEFA5, S100A12, CAMP	442	30	16792	7.59819	0.99312	0.0592335	0.0581736
GOTERM_BP_ALL	GO:0044364~disruption of cells of other organism	6	0.00992375	0.00101172	IFNG, DEFA6, GNLY, DEFA5, S100A12, CAMP	442	30	16792	7.59819	0.99312	0.0592335	0.0581736
GOTERM_CC_ALL	GO:0072562~blood microparticle	13	0.0215015	0.00112771	C1QB, IGHM, ORM1, IGLC7, HBE1, IGHV3-23, IGHV3-13, HSPA2, ORM2, IGHG4, POTEF, IGHA1, C1QC	501	154	18224	3.07064	0.436281	0.0508736	0.0495717
GOTERM_BP_ALL	GO:0051046~regulation of secretion	33	0.0545806	0.00116674	GPR27, FCN1, KCNG2, CACNA1A, C2CD4B, OXT, C2CD4C, CACNA1E, HCAR2, SOCS1, CCKAR, HRH3, NLRP6, CCL5, CASP1, CCL3, NLRP2, FFAR2, IL13RA2, CAMP, CCR2, CHRNB2, OSM, CYBA, NR0B2, ALOX15B, GCK, SSTR5, IFNG, CLEC6A, IL1B, CD244, SLC25A6	442	683	16792	1.83558	0.996793	0.0675064	0.0662984
GOTERM_CC_ALL	GO:0099503~secretory vesicle	26	0.0430029	0.00120174	CFD, PCSK1, ORM1, SERPINA1, SPESP1, TEX101, OXT, CTSW, AKAP3, ORM2, SYNPR, RABAC1, SLC18A1, CAMP, SFTPB, ATP8B3, DEFA5, ANXA13, CYBA, SYNGR3, SYNGR4, IL1B, TFF3, CPE, ZP1, SCG3	501	467	18224	2.02517	0.457111	0.0508736	0.0495717
GOTERM_BP_ALL	GO:0002688~regulation of leukocyte chemotaxis	10	0.0165396	0.00126266	CXCL10, CXCL11, CXCL9, CXCL8, CCL7, CCL5, CCL4, CCL3, CXCL5, CCR2	442	100	16792	3.7991	0.998001	0.0722065	0.0709145
GOTERM_BP_ALL	GO:1903530~regulation of secretion by cell	31	0.0512727	0.00128413	GPR27, FCN1, KCNG2, CACNA1A, C2CD4B, OXT, C2CD4C, CACNA1E, HCAR2, SOCS1, CCKAR, HRH3, CCL5, CASP1, CCL3, NLRP2, FFAR2, IL13RA2, CAMP, CCR2, CHRNB2, OSM, NR0B2, ALOX15B, GCK, SSTR5, IFNG, CLEC6A, IL1B, CD244, SLC25A6	442	630	16792	1.8694	0.998201	0.0725905	0.0712916
GOTERM_BP_ALL	GO:0050921~positive regulation of chemotaxis	11	0.0181935	0.00133114	CXCL10, CXCL11, CXCL9, CXCL8, CCL7, CCL5, CXCR3, CCL4, CCL3, CXCL5, CCR2	442	121	16792	3.45372	0.998573	0.0743928	0.0730616
GOTERM_BP_ALL	GO:0098542~defense response to other organism	26	0.0430029	0.00141071	IGHM, CXCL9, IFITM2, HIST1H2BJ, IGHV3-23, TSPAN32, LYPD8, IGHG4, IFNL1, GNLY, RNASE7, S100A12, ROMO1, IGHA1, CAMP, DEFA6, IGLC7, APOBEC3H, DEFA5, CYBA, PGC, BST2, CXCL10, IFNG, CD8A, CLEC6A	442	494	16792	1.99952	0.999036	0.0779536	0.0765587
GOTERM_BP_ALL	GO:0030856~regulation of epithelial cell differentiation	11	0.0181935	0.00150701	MESP1, REG3A, FOXE3, IFNG, CITED1, IL1B, ALOX15B, AQP3, KRT84, PAX2, HES5	442	123	16792	3.39756	0.9994	0.0823495	0.080876
GOTERM_BP_ALL	GO:0050714~positive regulation of protein secretion	15	0.0248094	0.00161257	GPR27, FCN1, NR0B2, ALOX15B, GCK, HCAR2, IFNG, IL1B, CLEC6A, CASP1, NLRP2, CCL3, FFAR2, CD244, CAMP	442	214	16792	2.66292	0.999643	0.0871497	0.0855903
GOTERM_BP_ALL	GO:0034612~response to tumor necrosis factor	17	0.0281173	0.00164651	CCL13, ENDOG, CXCL8, CD70, TNFRSF18, FASLG, CYBA, PSMB10, CCL8, CCL7, CCL5, CCL4, CCL3, CLDN18, CCL17, CAMP, CCL26	442	263	16792	2.45569	0.999698	0.0880165	0.0864415
GOTERM_BP_ALL	GO:0050708~regulation of protein secretion	22	0.0363871	0.00167064	GPR27, FCN1, KCNG2, CACNA1A, CACNA1E, NR0B2, ALOX15B, GCK, SSTR5, HCAR2, SOCS1, IFNG, IL1B, CCL5, CLEC6A, CASP1, NLRP2, CCL3, FFAR2, CD244, CAMP, SLC25A6	442	392	16792	2.13215	0.999732	0.0883465	0.0867656
GOTERM_BP_ALL	GO:0046649~lymphocyte activation	31	0.0512727	0.00175388	IGHM, IGHV3-23, PSMB10, IGHG4, CYP26B1, FUT7, IFNL1, SIT1, CCL5, TBX21, SLAMF7, IGHA1, CCR2, WNT4, HLA-DPA1, EOMES, ZNF683, PLA2G2F, CHRNB2, PLA2G2D, LAG3, IGLC7, BST2, IFNG, CD8A, CD209, IL1B, TNFSF9, PDCD1, CD244, IDO1	442	643	16792	1.8316	0.999822	0.0917616	0.0901196
GOTERM_BP_ALL	GO:0042742~defense response to bacterium	17	0.0281173	0.00185589	IGHM, IGLC7, DEFA6, HIST1H2BJ, DEFA5, IGHV3-23, CYBA, PGC, LYPD8, IGHG4, IFNG, GNLY, RNASE7, S100A12, ROMO1, IGHA1, CAMP	442	266	16792	2.42799	0.999892	0.0960764	0.0943573
GOTERM_BP_ALL	GO:2000501~regulation of natural killer cell chemotaxis	4	0.00661584	0.00188135	CCL7, CCL5, CCL4, CCL3	442	10	16792	15.1964	0.999905	0.0963801	0.0946555
GOTERM_BP_ALL	GO:0031347~regulation of defense response	32	0.0529267	0.00196409	FCN1, CCL13, PSMB10, TSPAN32, SOCS1, CCL8, CCL7, CREB3L3, NLRP6, PRKACG, CCL5, CCL4, CASP1, CCL3, S100A12, FFAR2, CCR2, LAG3, F12, OSM, CYBA, PGC, MARCO, MAS1, BPIFB1, IFNG, CD209, CLEC6A, IL1B, IDO1, SLC25A6, CCL26	442	676	16792	1.79839	0.999937	0.0995812	0.0977993
GOTERM_BP_ALL	GO:0050707~regulation of cytokine secretion	12	0.0198475	0.00205009	FCN1, SOCS1, IFNG, IL1B, CLEC6A, CASP1, NLRP2, CCL3, FFAR2, ALOX15B, CD244, CAMP	442	150	16792	3.03928	0.999959	0.101788	0.0999664
GOTERM_BP_ALL	GO:0071356~cellular response to tumor necrosis factor	16	0.0264633	0.00205949	CCL13, CXCL8, CD70, TNFRSF18, FASLG, CYBA, PSMB10, CCL8, CCL7, CCL5, CCL4, CCL3, CLDN18, CCL17, CAMP, CCL26	442	244	16792	2.49121	0.999961	0.101788	0.0999664
GOTERM_BP_ALL	GO:0006910~phagocytosis, recognition	6	0.00992375	0.0020697	FCN1, IGHM, IGHG4, IGLC7, IGHV3-23, IGHA1	442	35	16792	6.51273	0.999963	0.101788	0.0999664
GOTERM_BP_ALL	GO:0042509~regulation of tyrosine phosphorylation of STAT protein	8	0.0132317	0.0021803	SOCS1, CSF2, IFNL1, IFNG, CCL5, TNFRSF18, OSM, HES5	442	69	16792	4.40475	0.999978	0.106166	0.104266
GOTERM_MF_ALL	GO:0022843~voltage-gated cation channel activity	11	0.0181935	0.00234752	RYR1, KCNG1, KCNH3, KCNG2, KCNH5, KCNH6, KCNQ2, CACNA1B, CACNA1A, CACNA1E, HCN2	436	133	16881	3.20223	0.880525	0.132781	0.131021
GOTERM_CC_ALL	GO:0005886~plasma membrane	171	0.282827	0.00238353	FCN1, KCNG1, KCNG2, LY6K, IFITM2, IGHV3-23, AQP4, GPR62, ATP12A, AQP3, IGLV2-8, IGHG4, HTR6, SIT1, SLC39A4, TGM3, RGS6, TRGV3, CHRNB2, KCNH3, SLC6A19, LAG3, ABCG5, IGHV3-30, KCNH5, KCNH6, UNC5A, EPHA8, IGHV3-33, ANXA13, SLC6A12, CYBA, UNC93A, ANK1, CLDN6, CD8A, KCNQ2, CD300C, DGKK, SLC27A5, ABCG2, SPTBN4, HPN, AK1, CACNA1B, CACNA1A, C2CD4B, ADRB1, IGHV1-69, C2CD4C, CACNA1E, SLC1A7, CD1A, LYPD8, H…	501	5141	18224	1.20991	0.702481	0.093141	0.0907574
GOTERM_BP_ALL	GO:0048245~eosinophil chemotaxis	4	0.00661584	0.0025367	CCL13, CCL7, CCL5, CCL3	442	11	16792	13.8149	0.999996	0.1216	0.119424
GOTERM_BP_ALL	GO:1990267~response to transition metal nanoparticle	11	0.0181935	0.00254673	GLRA2, CPS1, HAAO, MT1M, CYP1A1, MT1F, MT1G, MT1H, TFF1, SOD3, MT1E	442	132	16792	3.16591	0.999996	0.1216	0.119424
GOTERM_CC_ALL	GO:0071944~cell periphery	174	0.287789	0.00263083	FCN1, KCNG1, KCNG2, LY6K, IFITM2, IGHV3-23, AQP4, GPR62, ATP12A, AQP3, IGLV2-8, IGHG4, HTR6, SIT1, POTEF, BSN, SLC39A4, TGM3, RGS6, TRGV3, CHRNB2, KCNH3, SLC6A19, LAG3, ABCG5, IGHV3-30, KCNH5, KCNH6, UNC5A, EPHA8, IGHV3-33, ANXA13, SLC6A12, CYBA, UNC93A, ANK1, CLDN6, CD8A, KCNQ2, CD300C, DGKK, SLC27A5, ABCG2, SPTBN4, HPN, AK1, CACNA1B, CACNA1A, C2CD4B, ADRB1, IGHV1-69, C2CD4C, CACNA1E, SLC1A7, CD…	501	5256	18224	1.2042	0.737689	0.0954617	0.0930188
GOTERM_BP_ALL	GO:0072678~T cell migration	6	0.00992375	0.00266232	CXCL10, CXCL11, CCL5, CXCR3, CCL3, CCR2	442	37	16792	6.16069	0.999998	0.125897	0.123644
GOTERM_BP_ALL	GO:0006909~phagocytosis	17	0.0281173	0.0027737	FCN1, IGHM, IGHV3-30, IGLC7, IGHV3-53, IGHV3-33, IGHV3-23, IGHV3-13, CYBA, IGHV1-69, IGLV2-11, IGLV2-8, MARCO, IGHG4, IL1B, IGHA1, CSNK1A1L	442	277	16792	2.33157	0.999999	0.129705	0.127384
GOTERM_BP_ALL	GO:0043949~regulation of cAMP-mediated signaling	5	0.00826979	0.0027956	CXCL10, CXCL11, CXCL9, CXCR3, ADRB1	442	23	16792	8.2589	0.999999	0.129705	0.127384
GOTERM_MF_ALL	GO:0005102~receptor binding	56	0.0926217	0.00287926	FCN1, IGHM, CSF3, CXCL9, CSF2, CXCL8, IGHV3-23, OXT, FASLG, CXCL5, IGHG4, VSTM1, AMH, CCR2, IGFBP1, TRGV3, SFTPB, LAG3, C1QL1, IFNG, CCKBR, CD8A, IL1B, TFF2, S100A4, TFF1, TDGF1P3, HCST, CCL13, ADRB1, SOCS1, CCL8, IFNL1, CCL7, CCL5, CCL4, CCL3, S100A12, IGHA1, CCL17, WNT4, PSAPL1, IGLC7, SIVA1, IL37, CD70, AMBN, OSM, NR0B2, GFAP, CXCL10, CXCL11, TNFSF9, CPE, CD244, CCL26	436	1462	16881	1.48304	0.926215	0.146521	0.144579
GOTERM_BP_ALL	GO:0006810~transport	150	0.248094	0.00289432	FCN1, KCNG1, KCNG2, CSF3, CSF2, IGHV3-23, AQP4, ALKBH7, ATP12A, AQP3, RPS15, IGLV2-8, RPS14, SYNPR, IGHG4, SLC25A48, SLN, RPL18A, IL13RA2, SLC39A4, CHRNB2, KCNH3, SLC6A19, ABCG5, IGHV3-30, G6PC, KCNH5, KCNH6, IGHV3-33, RPS5, ANXA13, HBE1, SLC6A12, CYBA, ANK1, COX7A2P2, KCNQ2, SCG3, SLC27A5, ABCG2, CFD, SPTBN4, CRABP1, HPN, CACNA1B, CACNA1A, C2CD4B, IGHV1-69, C2CD4C, CACNA1E, SLC1A7, HCAR2, NKAIN2…	442	4663	16792	1.2221	0.999999	0.132849	0.130472
GOTERM_MF_ALL	GO:0020037~heme binding	11	0.0181935	0.00291424	HBZ, CYP26B1, HBE1, CYP1A1, CYP4B1, PXDNL, CYBA, HBQ1, CYP3A4, CYP4F22, IDO1	436	137	16881	3.10874	0.928519	0.146521	0.144579
GOTERM_BP_ALL	GO:0002253~activation of immune response	27	0.0446569	0.00291739	C1QB, CFD, FCN1, IGHM, IGHV3-23, IGHV1-69, PSMB10, IGLV2-11, IGLV2-8, IGHG4, NLRP6, PRKACG, FFAR2, IGHA1, HLA-DPA1, IGHV3-30, IGHV3-53, IGLC7, IGHV3-33, IGHV3-13, CYBA, MARCO, BPIFB1, IFNG, CD209, CLEC6A, C1QC	442	550	16792	1.86501	0.999999	0.132849	0.130472
GOTERM_BP_ALL	GO:0071346~cellular response to interferon-gamma	11	0.0181935	0.00299923	CCL13, CCL8, IFNG, CCL7, CCL5, CCL4, CCL3, AQP4, CCL17, CCL26, HLA-DPA1	442	135	16792	3.09556	1	0.134627	0.132218
GOTERM_BP_ALL	GO:0007260~tyrosine phosphorylation of STAT protein	8	0.0132317	0.00301117	SOCS1, CSF2, IFNL1, IFNG, CCL5, TNFRSF18, OSM, HES5	442	73	16792	4.16339	1	0.134627	0.132218
GOTERM_BP_ALL	GO:0044707~single-multicellular organism process	185	0.305982	0.0030676	FCN1, CSF3, CSF2, FOXI1, MSI1, AQP4, TPGS1, AQP3, SOX21, SOX2, RPS15, RPS14, HTR6, PEG10, PRKACG, POTEF, BSN, TGM3, PITX3, ZNF683, CHRNB2, EOMES, HES7, LAG3, SERF1A, ABCG5, ENDOG, G6PC, UNC5A, EPHA8, KRT2, HBE1, NOSIP, CYBA, PGC, THEG, CLPS, CD8A, KCNQ2, MT1G, S100A4, LMX1B, DGKK, IDO1, SPTBN4, REG3A, CRABP1, HPN, CACNA1B, CACNA1A, KLK4, ADRB1, HCAR2, NHLH2, SOCS1, FUT7, PCDHA5, NLRP2, NKX2-1, EI…	442	5943	16792	1.18262	1	0.135914	0.133482
GOTERM_CC_ALL	GO:0042571~immunoglobulin complex, circulating	5	0.00826979	0.00327509	IGHM, IGHG4, IGLC7, IGHV3-23, IGHA1	501	23	18224	7.90766	0.811089	0.110917	0.108078
GOTERM_BP_ALL	GO:0035747~natural killer cell chemotaxis	4	0.00661584	0.00331679	CCL7, CCL5, CCL4, CCL3	442	12	16792	12.6637	1	0.145642	0.143036
GOTERM_BP_ALL	GO:0050832~defense response to fungus	6	0.00992375	0.00336901	DEFA6, GNLY, CLEC6A, DEFA5, S100A12, CAMP	442	39	16792	5.84476	1	0.146627	0.144003
GOTERM_BP_ALL	GO:0007186~G-protein coupled receptor signaling pathway	50	0.0826979	0.00371248	GPR27, FCN1, GPR25, CXCL9, CXCL8, PTGDR2, PLEK, GPR62, CXCL5, HTR6, GRM4, CCKAR, FFAR2, RGS6, CCR2, AVPR1B, SSTR5, CCKBR, DGKK, CCL13, PTGER1, CACNA1A, ADRB1, HCAR2, HCAR3, GLRA2, RASD1, CCL8, OR2I1P, CCL7, HRH3, CXCR1, NLRP6, CXCR3, CCL5, HRH4, CCL4, CCL3, CCL17, OR51E1, P2RY13, PSAPL1, PDE6G, GPR55, ECEL1, CXCL10, MAS1, CXCL11, CPE, CCL26	442	1261	16792	1.50638	1	0.159712	0.156854
GOTERM_BP_ALL	GO:0010817~regulation of hormone levels	24	0.039695	0.00373462	GPR27, PCSK1, KCNG2, CRABP1, HPN, OSM, CACNA1A, CYP3A4, CACNA1E, NR0B2, GCK, SSTR5, HCAR2, CYP26B1, CCKAR, IFNG, IL1B, CCL5, ALDH1A2, CPE, GCNT4, FFAR2, SLC25A6, WNT4	442	475	16792	1.91954	1	0.159712	0.156854
GOTERM_BP_ALL	GO:2000401~regulation of lymphocyte migration	6	0.00992375	0.00376876	CXCL10, CCL7, CCL5, CCL4, CCL3, CCR2	442	40	16792	5.69864	1	0.159782	0.156923
GOTERM_BP_ALL	GO:0002429~immune response-activating cell surface receptor signaling pathway	20	0.0330792	0.00399888	FCN1, IGHM, IGHV3-30, IGLC7, IGHV3-53, IGHV3-33, IGHV3-23, IGHV3-13, IGHV1-69, PSMB10, IGLV2-11, IGLV2-8, IGHG4, IFNG, CD209, PRKACG, CLEC6A, FFAR2, IGHA1, HLA-DPA1	442	367	16792	2.07035	1	0.16809	0.165082
GOTERM_BP_ALL	GO:0050727~regulation of inflammatory response	18	0.0297713	0.00405377	CCL13, F12, OSM, MAS1, CCL8, CCL7, CREB3L3, NLRP6, IL1B, CCL5, CCL4, CASP1, CCL3, S100A12, FFAR2, IDO1, CCR2, CCL26	442	314	16792	2.17783	1	0.168953	0.16593
GOTERM_BP_ALL	GO:2000484~positive regulation of interleukin-8 secretion	4	0.00661584	0.00422845	FCN1, FFAR2, CD244, CAMP	442	13	16792	11.6895	1	0.173845	0.170734
GOTERM_BP_ALL	GO:0055082~cellular chemical homeostasis	32	0.0529267	0.00424475	GPR27, RYR1, CCL13, CXCL9, PTGER1, CACNA1A, OXT, FASLG, AQP4, ATP12A, AQP3, CCL8, CCKAR, CCL7, CCL5, CXCR3, HRH4, CCL3, SLC39A4, CCR2, ENDOG, AVPR1B, GPR55, CYBA, PAX2, GCK, CXCL10, CXCL11, CCKBR, RHAG, SLC26A9, ABCG2	442	713	16792	1.70506	1	0.173845	0.170734
GOTERM_BP_ALL	GO:0050663~cytokine secretion	12	0.0198475	0.0042772	FCN1, IFNG, IL1B, CLEC6A, CASP1, NLRP2, CCL3, S100A12, FFAR2, ALOX15B, CD244, CAMP	442	165	16792	2.76298	1	0.173845	0.170734
GOTERM_MF_ALL	GO:0046906~tetrapyrrole binding	11	0.0181935	0.00459028	HBZ, CYP26B1, HBE1, CYP1A1, CYP4B1, PXDNL, CYBA, HBQ1, CYP3A4, CYP4F22, IDO1	436	146	16881	2.9171	0.984379	0.20275	0.200062
GOTERM_MF_ALL	GO:0022892~substrate-specific transporter activity	45	0.0744281	0.0045912	KCNG1, RYR1, KCNG2, CLIC3, HPN, CACNA1B, CACNA1A, GRIK4, AQP4, ATP12A, CACNA1E, AQP3, SLC1A7, GLRA2, CHRNE, SLC25A21, HBQ1, SLC18A1, UQCRFS1P1, SLC39A4, SLC13A1, CHRNB2, SLC12A3, SLC13A2, SLC14A1, HBZ, KCNH3, SLC37A2, ABCG5, SLC6A19, ATP8B3, KCNH5, KCNH6, SLC12A1, HBE1, SLC6A12, ANO3, COX7A2P2, SLC7A9, KCNQ2, RHAG, SLC26A9, HCN2, SLC27A5, SLC25A6	436	1137	16881	1.53237	0.984393	0.20275	0.200062
GOTERM_BP_ALL	GO:0051234~establishment of localization	152	0.251402	0.00464113	FCN1, KCNG1, KCNG2, CSF3, CSF2, IGHV3-23, AQP4, ALKBH7, ATP12A, AQP3, RPS15, IGLV2-8, RPS14, SYNPR, IGHG4, SLC25A48, SLN, RPL18A, IL13RA2, SLC39A4, CHRNB2, KCNH3, SLC6A19, ABCG5, IGHV3-30, G6PC, KCNH5, KCNH6, IGHV3-33, RPS5, ANXA13, HBE1, SLC6A12, CYBA, ANK1, COX7A2P2, KCNQ2, SCG3, SLC27A5, ABCG2, CFD, SPTBN4, CRABP1, HPN, CACNA1B, CACNA1A, C2CD4B, IGHV1-69, C2CD4C, CACNA1E, SLC1A7, HCAR2, NKAIN2…	442	4790	16792	1.20556	1	0.185869	0.182543
GOTERM_BP_ALL	GO:0046427~positive regulation of JAK-STAT cascade	8	0.0132317	0.00468641	SOCS1, CSF2, IFNL1, IFNG, CCL5, TNFRSF18, OSM, HES5	442	79	16792	3.84718	1	0.185869	0.182543
GOTERM_BP_ALL	GO:1904894~positive regulation of STAT cascade	8	0.0132317	0.00468641	SOCS1, CSF2, IFNL1, IFNG, CCL5, TNFRSF18, OSM, HES5	442	79	16792	3.84718	1	0.185869	0.182543
GOTERM_BP_ALL	GO:0034220~ion transmembrane transport	40	0.0661584	0.00476532	KCNG1, RYR1, KCNG2, CXCL9, CLIC3, HPN, CACNA1B, CACNA1A, GRIK4, AQP4, ATP12A, CACNA1E, AQP3, SLC1A7, GLRA2, SLN, CXCR3, CHRNE, CCL3, UQCRFS1P1, SLC39A4, SLC13A1, CHRNB2, SLC12A3, KCNH3, SLC37A2, KCNH5, KCNH6, SLC12A1, CYBA, HSPA2, ANO3, CXCL10, CXCL11, COX7A2P2, KCNQ2, RHAG, SLC26A9, HCN2, SLC27A5	442	963	16792	1.57802	1	0.187487	0.184132
GOTERM_MF_ALL	GO:0034987~immunoglobulin receptor binding	5	0.00826979	0.00477033	IGHM, IGHG4, IGLC7, IGHV3-23, IGHA1	436	27	16881	7.16998	0.986736	0.20275	0.200062
GOTERM_CC_ALL	GO:0030141~secretory granule	20	0.0330792	0.00490359	CFD, PCSK1, SFTPB, ORM1, ATP8B3, SERPINA1, SPESP1, DEFA5, TEX101, CTSW, OXT, CYBA, AKAP3, ORM2, IL1B, TFF3, CPE, ZP1, SCG3, CAMP	501	358	18224	2.03214	0.917681	0.154861	0.150898
GOTERM_BP_ALL	GO:0065008~regulation of biological quality	117	0.193513	0.00492013	KCNG2, CSF3, AQP4, ALKBH7, ATP12A, AQP3, RPS14, SIT1, PRKACG, POTEF, SLC39A4, CHRNB2, KCNH3, ABCG5, ENDOG, G6PC, KCNH5, KCNH6, RPS5, HBE1, CYBA, DPM3, DGKK, ABCG2, SPTBN4, CRABP1, HPN, CACNA1B, CACNA1A, C2CD4B, ADRB1, C2CD4C, CACNA1E, HCAR2, NLRP6, HRH3, HRH4, S100A12, HIST1H3I, IGHA1, HIST1H3C, WNT4, F8A1, ATP8B3, SIVA1, DEFA6, DEFA5, NR0B2, GFAP, CXCL10, CXCL11, CPS1, CD209, CPE, HIST1H4H, LRRN…	442	3548	16792	1.2528	1	0.192041	0.188605
GOTERM_BP_ALL	GO:0032101~regulation of response to external stimulus	32	0.0529267	0.00502065	CCL13, CXCL9, CXCL8, PLEK, TSPAN32, CXCL5, CCL8, CCL7, CREB3L3, NLRP6, CCL5, CXCR3, CCL4, CASP1, CCL3, S100A12, FFAR2, CCR2, WNT4, SERPINB2, PDE6G, F12, F11, OSM, CYBA, PGC, CXCL10, MAS1, CXCL11, IL1B, IDO1, CCL26	442	721	16792	1.68614	1	0.194422	0.190943
GOTERM_BP_ALL	GO:0002675~positive regulation of acute inflammatory response	5	0.00826979	0.00510119	CREB3L3, F12, IL1B, OSM, FFAR2	442	27	16792	7.03536	1	0.195997	0.19249
GOTERM_MF_ALL	GO:0003735~structural constituent of ribosome	14	0.0231554	0.00511354	RPLP0P6, RPS5, MRPL55, RPS15, MRPL41, RPS14, SLC25A48, RPL18A, RPL13, RPL13AP3, SLC25A21, RPS2, RPL37AP8, SLC25A6	436	222	16881	2.44167	0.990289	0.20275	0.200062
GOTERM_MF_ALL	GO:0022891~substrate-specific transmembrane transporter activity	39	0.0645044	0.00515277	KCNG1, RYR1, KCNG2, CLIC3, HPN, CACNA1B, CACNA1A, GRIK4, AQP4, ATP12A, CACNA1E, AQP3, SLC1A7, GLRA2, CHRNE, SLC25A21, SLC18A1, UQCRFS1P1, SLC39A4, SLC13A1, CHRNB2, SLC12A3, SLC13A2, SLC14A1, KCNH3, SLC37A2, SLC6A19, KCNH5, KCNH6, SLC12A1, SLC6A12, ANO3, COX7A2P2, SLC7A9, KCNQ2, RHAG, SLC26A9, HCN2, SLC25A6	436	954	16881	1.58281	0.990629	0.20275	0.200062
GOTERM_CC_ALL	GO:0019814~immunoglobulin complex	5	0.00826979	0.00518234	IGHM, IGHG4, IGLC7, IGHV3-23, IGHA1	501	26	18224	6.99524	0.928601	0.154861	0.150898
GOTERM_BP_ALL	GO:0042531~positive regulation of tyrosine phosphorylation of STAT protein	7	0.0115777	0.00520308	CSF2, IFNL1, IFNG, CCL5, TNFRSF18, OSM, HES5	442	61	16792	4.35962	1	0.19704	0.193514
GOTERM_BP_ALL	GO:0007204~positive regulation of cytosolic calcium ion concentration	16	0.0264633	0.00520846	RYR1, CXCL9, AVPR1B, PTGER1, GPR55, CACNA1A, OXT, CYBA, CXCL10, CXCL11, CCKAR, CCKBR, CXCR3, HRH4, CCL3, CCR2	442	269	16792	2.25968	1	0.19704	0.193514
GOTERM_BP_ALL	GO:0030001~metal ion transport	35	0.0578886	0.0052704	KCNG1, RYR1, SPTBN4, KCNG2, CXCL9, HPN, CACNA1B, CACNA1A, ATP12A, CACNA1E, NKAIN2, NKAIN1, CCL8, SLN, CCL5, CXCR3, CCL4, CCL3, NKX2-5, SLC39A4, SLC13A1, CHRNB2, SLC12A3, SLC13A2, KCNH3, KCNH5, KCNH6, SLC12A1, CYBA, HSPA2, GCK, CXCL10, CXCL11, KCNQ2, HCN2	442	814	16792	1.63352	1	0.197861	0.194321
GOTERM_BP_ALL	GO:0098660~inorganic ion transmembrane transport	32	0.0529267	0.00540412	KCNG1, RYR1, KCNG2, CXCL9, CLIC3, HPN, CACNA1B, CACNA1A, ATP12A, CACNA1E, GLRA2, SLN, CXCR3, CCL3, UQCRFS1P1, SLC39A4, SLC13A1, SLC12A3, KCNH3, SLC37A2, KCNH5, KCNH6, SLC12A1, CYBA, HSPA2, ANO3, CXCL10, CXCL11, COX7A2P2, KCNQ2, SLC26A9, HCN2	442	725	16792	1.67684	1	0.201345	0.197742
GOTERM_BP_ALL	GO:0050863~regulation of T cell activation	17	0.0281173	0.00579314	ZNF683, PLA2G2F, PLA2G2D, LAG3, CYP26B1, IFNL1, IFNG, SIT1, CD209, IL1B, CCL5, TNFSF9, PDCD1, CD244, IDO1, CCR2, HLA-DPA1	442	299	16792	2.16002	1	0.213282	0.209466
GOTERM_CC_ALL	GO:0098552~side of membrane	23	0.0380411	0.00579617	FCN1, CHRNB2, IGHM, CXCL9, LAG3, IGLC7, FCRL6, IGHV3-23, FASLG, AQP4, GFAP, CXCL10, IGHG4, IFNG, CD8A, CXCR3, EEF1A2, PDCD1, IGHA1, CD244, TGM3, RGS6, HLA-DPA1	501	444	18224	1.8843	0.947818	0.163581	0.159395
GOTERM_BP_ALL	GO:0055085~transmembrane transport	51	0.0843519	0.00581127	KCNG1, RYR1, KCNG2, CXCL9, CLIC3, GRIK4, AQP4, ATP12A, AQP3, SLC25A48, SLN, SLC18A1, UQCRFS1P1, SLC39A4, SLC13A1, CHRNB2, SLC13A2, KCNH3, SLC6A19, ABCG5, KCNH5, KCNH6, SLC6A12, CYBA, ANO3, COX7A2P2, SLC7A9, KCNQ2, SLC27A5, SLC25A6, ABCG2, HPN, CACNA1B, CACNA1A, CACNA1E, SLC1A7, GLRA2, CXCR3, CHRNE, CCL3, SLC25A21, SLC12A3, SLC14A1, SLC37A2, SLC12A1, HSPA2, CXCL10, CXCL11, RHAG, SLC26A9, HCN2	442	1322	16792	1.46561	1	0.213282	0.209466
GOTERM_MF_ALL	GO:0022838~substrate-specific channel activity	22	0.0363871	0.00585883	KCNG1, CHRNB2, RYR1, SLC14A1, KCNG2, KCNH3, KCNH5, CLIC3, KCNH6, HPN, CACNA1B, CACNA1A, GRIK4, AQP4, AQP3, CACNA1E, ANO3, GLRA2, CHRNE, KCNQ2, SLC26A9, HCN2	436	445	16881	1.91414	0.995068	0.208715	0.205947
GOTERM_BP_ALL	GO:1902533~positive regulation of intracellular signal transduction	38	0.0628504	0.0061416	CCL13, CSF3, CXCL9, CSF2, ADRB1, FASLG, SOX2, HTR6, SOCS1, CCL8, GRM4, IFNL1, CCL7, CCL5, CXCR3, CCL4, CASP1, CCL3, S100A12, CCL17, HES5, PDE6G, EPHA8, TNFRSF18, GPR55, OSM, GADD45G, BST2, CXCL10, MAS1, CXCL11, IFNG, CD8A, CLEC6A, IL1B, S100A4, HCST, CCL26	442	915	16792	1.57777	1	0.221417	0.217456
GOTERM_BP_ALL	GO:0044763~single-organism cellular process	346	0.57227	0.00614237	CDA, IFITM2, IGHV3-23, AQP4, ALKBH7, TPGS1, AQP3, SOX21, SOX2, RPS15, IGLV2-8, RPS14, IL4I1, HTR6, CREB3L3, RPL18A, PEG10, PRKACG, NME2P1, BSN, HES7, SLC6A19, IGHV3-30, ENDOG, UNC5A, EPHA8, KRT2, IGHV3-33, SLC6A12, ANK1, CLDN6, THEG, CLPS, COX7A2P2, KCNQ2, PADI3, MT1G, GTSF1, IDO1, CFD, SPTBN4, HPN, CRABP1, KLK4, C2CD4B, C2CD4C, IGHV1-69, ANAPC11, NHLH2, OR2I1P, NKX2-1, S100A12, SLAMF7, HIST1H3I,…	442	12256	16792	1.07253	1	0.221417	0.217456
GOTERM_MF_ALL	GO:0022836~gated channel activity	18	0.0297713	0.00614866	KCNG1, CHRNB2, RYR1, KCNG2, KCNH3, KCNH5, CLIC3, KCNH6, HPN, CACNA1B, CACNA1A, GRIK4, CACNA1E, ANO3, GLRA2, CHRNE, KCNQ2, HCN2	436	334	16881	2.08659	0.996211	0.208715	0.205947
GOTERM_BP_ALL	GO:0007271~synaptic transmission, cholinergic	6	0.00992375	0.00628882	CHRNB2, IFNG, HRH3, CHRNE, HRH4, CACNA1A	442	45	16792	5.06546	1	0.221417	0.217456
GOTERM_MF_ALL	GO:0048248~CXCR3 chemokine receptor binding	3	0.00496188	0.0062919	CXCL10, CXCL11, CXCL9	436	5	16881	23.2307	0.996674	0.208715	0.205947
GOTERM_BP_ALL	GO:0042098~T cell proliferation	12	0.0198475	0.00634304	PLA2G2F, PLA2G2D, IFNG, CCL5, IL1B, TNFSF9, CD244, PSMB10, IDO1, CCR2, HLA-DPA1, WNT4	442	174	16792	2.62007	1	0.221417	0.217456
GOTERM_BP_ALL	GO:0007166~cell surface receptor signaling pathway	91	0.15051	0.00634497	FCN1, TRIM72, IGHM, CDA, MESP1, CSF3, CXCL9, CSF2, IFITM2, CXCL8, CITED1, IGHV3-23, PLEK, GRIK4, FASLG, SIRPB1, CXCL5, SOX2, IGLV2-8, IGHG4, GRM4, PEG10, PRKACG, FFAR2, IL13RA2, CCR2, HLA-DPA1, IGFBP1, HES7, LAG3, IGHV3-30, UNC5A, EPHA8, IGHV3-33, TNFRSF18, CYBA, RGMB, IFNG, CCKBR, CD8A, IL1B, CLDN18, TFF2, IL9R, CCL13, AMER3, HPN, SEZ6, IGHV1-69, AKAP3, PSMB10, TSPAN32, IGLV2-11, SOCS1, CCL8, CC…	442	2669	16792	1.29531	1	0.221417	0.217456
GOTERM_BP_ALL	GO:0002433~immune response-regulating cell surface receptor signaling pathway involved in phagocytosis	10	0.0165396	0.00634808	IGLV2-11, IGLV2-8, IGHG4, IGHV3-30, IGLC7, IGHV3-53, IGHV3-33, IGHV3-23, IGHV3-13, IGHV1-69	442	127	16792	2.99141	1	0.221417	0.217456
GOTERM_BP_ALL	GO:0038096~Fc-gamma receptor signaling pathway involved in phagocytosis	10	0.0165396	0.00634808	IGLV2-11, IGLV2-8, IGHG4, IGHV3-30, IGLC7, IGHV3-53, IGHV3-33, IGHV3-23, IGHV3-13, IGHV1-69	442	127	16792	2.99141	1	0.221417	0.217456
GOTERM_BP_ALL	GO:0072677~eosinophil migration	4	0.00661584	0.00646996	CCL13, CCL7, CCL5, CCL3	442	15	16792	10.1309	1	0.222436	0.218456
GOTERM_BP_ALL	GO:0002361~CD4-positive, CD25-positive, alpha-beta regulatory T cell differentiation	3	0.00496188	0.00652908	PLA2G2D, FUT7, IFNG	442	5	16792	22.7946	1	0.222436	0.218456
GOTERM_BP_ALL	GO:0002757~immune response-activating signal transduction	24	0.039695	0.00656985	FCN1, IGHM, IGHV3-30, IGLC7, IGHV3-53, IGHV3-33, IGHV3-23, IGHV3-13, CYBA, IGHV1-69, PSMB10, IGLV2-11, IGLV2-8, MARCO, IGHG4, BPIFB1, IFNG, NLRP6, CD209, PRKACG, CLEC6A, FFAR2, IGHA1, HLA-DPA1	442	498	16792	1.83089	1	0.222436	0.218456
GOTERM_BP_ALL	GO:0072503~cellular divalent inorganic cation homeostasis	21	0.0347331	0.00657457	RYR1, CCL13, CXCL9, AVPR1B, PTGER1, GPR55, CACNA1A, OXT, CYBA, CXCL10, CXCL11, CCL8, CCKAR, CCL7, CCKBR, CCL5, CXCR3, HRH4, CCL3, SLC39A4, CCR2	442	413	16792	1.93174	1	0.222436	0.218456
GOTERM_MF_ALL	GO:0015267~channel activity	23	0.0380411	0.00660109	KCNG1, CHRNB2, RYR1, SLC14A1, KCNG2, KCNH3, KCNH5, CLIC3, KCNH6, HPN, CACNA1B, CACNA1A, GRIK4, AQP4, AQP3, CACNA1E, ANO3, GLRA2, CHRNE, KCNQ2, RHAG, SLC26A9, HCN2	436	478	16881	1.86299	0.997489	0.208715	0.205947
GOTERM_BP_ALL	GO:0042129~regulation of T cell proliferation	11	0.0181935	0.00660344	PLA2G2F, PLA2G2D, IFNG, CD209, CCL5, IL1B, TNFSF9, CD244, IDO1, CCR2, HLA-DPA1	442	151	16792	2.76755	1	0.222436	0.218456
GOTERM_MF_ALL	GO:0022803~passive transmembrane transporter activity	23	0.0380411	0.00665183	KCNG1, CHRNB2, RYR1, SLC14A1, KCNG2, KCNH3, KCNH5, CLIC3, KCNH6, HPN, CACNA1B, CACNA1A, GRIK4, AQP4, AQP3, CACNA1E, ANO3, GLRA2, CHRNE, KCNQ2, RHAG, SLC26A9, HCN2	436	479	16881	1.85911	0.997603	0.208715	0.205947
GOTERM_MF_ALL	GO:0022857~transmembrane transporter activity	41	0.0678123	0.0066881	KCNG1, RYR1, KCNG2, CLIC3, HPN, CACNA1B, CACNA1A, GRIK4, AQP4, ATP12A, CACNA1E, AQP3, SLC1A7, GLRA2, CHRNE, SLC25A21, SLC18A1, UQCRFS1P1, SLC39A4, SLC13A1, CHRNB2, SLC12A3, SLC13A2, SLC14A1, KCNH3, SLC37A2, ABCG5, SLC6A19, KCNH5, KCNH6, SLC12A1, SLC6A12, ANO3, COX7A2P2, SLC7A9, KCNQ2, RHAG, SLC26A9, HCN2, ABCG2, SLC25A6	436	1032	16881	1.53821	0.99768	0.208715	0.205947
GOTERM_BP_ALL	GO:0070887~cellular response to chemical stimulus	90	0.148856	0.00703232	GPR27, RYR1, TRIM72, CSF3, CXCL9, CSF2, IFITM2, CXCL8, CITED1, MT1M, FASLG, AQP4, CXCL5, CYP26B1, AKR7A3, CREB3L3, PEG10, PRKACG, CASP1, FFAR2, IL13RA2, CAMP, CCR2, HLA-DPA1, IGFBP1, ZNF683, CHRNB2, ENDOG, AVPR1B, GSTO2, EPHA8, LMO3, TNFRSF18, CYBA, RGMB, PAX2, SSTR5, IFNG, ALDH1A2, IL1B, MT1F, CLDN18, MT1G, TFF2, MT1H, IL9R, MT1E, CCL13, CYP3A4, PSMB10, GLRA2, SOCS1, CCL8, CCL7, HRH3, CXCR1, CXC…	442	2648	16792	1.29123	1	0.235272	0.231062
GOTERM_BP_ALL	GO:0002431~Fc receptor mediated stimulatory signaling pathway	10	0.0165396	0.00736629	IGLV2-11, IGLV2-8, IGHG4, IGHV3-30, IGLC7, IGHV3-53, IGHV3-33, IGHV3-23, IGHV3-13, IGHV1-69	442	130	16792	2.92238	1	0.242324	0.237988
GOTERM_BP_ALL	GO:0070489~T cell aggregation	22	0.0363871	0.00743144	EOMES, ZNF683, PLA2G2F, PLA2G2D, LAG3, PSMB10, CYP26B1, FUT7, IFNL1, IFNG, CD209, CD8A, IL1B, CCL5, TBX21, TNFSF9, PDCD1, CD244, IDO1, CCR2, HLA-DPA1, WNT4	442	446	16792	1.87399	1	0.242324	0.237988
GOTERM_BP_ALL	GO:0042110~T cell activation	22	0.0363871	0.00743144	EOMES, ZNF683, PLA2G2F, PLA2G2D, LAG3, PSMB10, CYP26B1, FUT7, IFNL1, IFNG, CD209, CD8A, IL1B, CCL5, TBX21, TNFSF9, PDCD1, CD244, IDO1, CCR2, HLA-DPA1, WNT4	442	446	16792	1.87399	1	0.242324	0.237988
GOTERM_BP_ALL	GO:0046883~regulation of hormone secretion	15	0.0248094	0.00744019	GPR27, KCNG2, OSM, CACNA1A, CACNA1E, NR0B2, GCK, SSTR5, HCAR2, CCKAR, IFNG, IL1B, CCL5, FFAR2, SLC25A6	442	254	16792	2.24356	1	0.242324	0.237988
GOTERM_BP_ALL	GO:0071593~lymphocyte aggregation	22	0.0363871	0.00757055	EOMES, ZNF683, PLA2G2F, PLA2G2D, LAG3, PSMB10, CYP26B1, FUT7, IFNL1, IFNG, CD209, CD8A, IL1B, CCL5, TBX21, TNFSF9, PDCD1, CD244, IDO1, CCR2, HLA-DPA1, WNT4	442	447	16792	1.8698	1	0.243656	0.239297
GOTERM_BP_ALL	GO:0030855~epithelial cell differentiation	26	0.0430029	0.0075802	REG3A, MESP1, FOXE3, CITED1, PTPRQ, AQP3, KRT84, CYP26B1, NKX2-1, TGM3, HES5, WNT4, PITX3, PSAPL1, KRT2, ACTL8, ALOX15B, PAX2, IFNG, CPS1, ENAM, IL1B, GSTA2, CYP1A1, INSM1, NEUROG3	442	563	16792	1.75447	1	0.243656	0.239297
GOTERM_BP_ALL	GO:0038094~Fc-gamma receptor signaling pathway	10	0.0165396	0.00773201	IGLV2-11, IGLV2-8, IGHG4, IGHV3-30, IGLC7, IGHV3-53, IGHV3-33, IGHV3-23, IGHV3-13, IGHV1-69	442	131	16792	2.90007	1	0.246922	0.242504
GOTERM_BP_ALL	GO:0006874~cellular calcium ion homeostasis	20	0.0330792	0.00813091	RYR1, CCL13, CXCL9, AVPR1B, PTGER1, GPR55, CACNA1A, OXT, CYBA, CXCL10, CXCL11, CCL8, CCKAR, CCL7, CCKBR, CCL5, CXCR3, HRH4, CCL3, CCR2	442	393	16792	1.93338	1	0.257986	0.25337
GOTERM_BP_ALL	GO:0008037~cell recognition	11	0.0181935	0.00823776	FCN1, IGHM, LY6K, IGHG4, ATP8B3, IGLC7, CD209, IGHV3-23, ZP1, IGHA1, CLGN	442	156	16792	2.67885	1	0.259701	0.255054
GOTERM_CC_ALL	GO:0060205~cytoplasmic membrane-bounded vesicle lumen	9	0.0148856	0.00830843	CFD, PCSK1, ORM1, SERPINA1, DEFA5, CTSW, SCG3, FASLG, ORM2	501	105	18224	3.11788	0.985568	0.222141	0.216456
GOTERM_BP_ALL	GO:0019835~cytolysis	5	0.00826979	0.00842301	GZMM, CSF2, GZMB, PAX2, GZMH	442	31	16792	6.12757	1	0.263849	0.259128
GOTERM_BP_ALL	GO:0043901~negative regulation of multi-organism process	11	0.0181935	0.00859898	FCN1, BST2, IFITM2, IFNG, BTBD17, PTGDR2, APOBEC3H, CCL5, CCL4, CCL3, CAMP	442	157	16792	2.66179	1	0.267657	0.262868
GOTERM_CC_ALL	GO:0031983~vesicle lumen	9	0.0148856	0.0087778	CFD, PCSK1, ORM1, SERPINA1, DEFA5, CTSW, SCG3, FASLG, ORM2	501	106	18224	3.08846	0.988653	0.222956	0.217251
GOTERM_BP_ALL	GO:0071310~cellular response to organic substance	76	0.125701	0.00878428	GPR27, RYR1, TRIM72, CSF3, CXCL9, CSF2, IFITM2, CXCL8, CITED1, FASLG, AQP4, CXCL5, CYP26B1, CREB3L3, PEG10, PRKACG, CASP1, FFAR2, IL13RA2, CAMP, CCR2, HLA-DPA1, IGFBP1, ZNF683, ENDOG, AVPR1B, EPHA8, LMO3, TNFRSF18, CYBA, RGMB, PAX2, SSTR5, IFNG, ALDH1A2, IL1B, CLDN18, MT1G, TFF2, IL9R, CCL13, PSMB10, GLRA2, SOCS1, CCL8, CCL7, CXCR1, CXCR3, TBX21, CCL5, CCL4, NKX2-1, EIF4EBP1, CCL3, NKX2-5, CCL17,…	442	2186	16792	1.32082	1	0.271182	0.266329
GOTERM_BP_ALL	GO:1903037~regulation of leukocyte cell-cell adhesion	17	0.0281173	0.00882697	ZNF683, PLA2G2F, PLA2G2D, LAG3, CYP26B1, IFNL1, IFNG, SIT1, CD209, IL1B, CCL5, TNFSF9, PDCD1, CD244, IDO1, CCR2, HLA-DPA1	442	313	16792	2.06341	1	0.271182	0.266329
GOTERM_BP_ALL	GO:1903901~negative regulation of viral life cycle	8	0.0132317	0.00892077	FCN1, BST2, IFITM2, BTBD17, APOBEC3H, CCL5, CCL4, CCL3	442	89	16792	3.41492	1	0.271182	0.266329
GOTERM_BP_ALL	GO:0070486~leukocyte aggregation	22	0.0363871	0.00896366	EOMES, ZNF683, PLA2G2F, PLA2G2D, LAG3, PSMB10, CYP26B1, FUT7, IFNL1, IFNG, CD209, CD8A, IL1B, CCL5, TBX21, TNFSF9, PDCD1, CD244, IDO1, CCR2, HLA-DPA1, WNT4	442	454	16792	1.84097	1	0.271182	0.266329
GOTERM_BP_ALL	GO:0070663~regulation of leukocyte proliferation	13	0.0215015	0.00898793	CHRNB2, PLA2G2F, PLA2G2D, CCL8, IFNG, CD209, IL1B, CCL5, TNFSF9, CD244, IDO1, CCR2, HLA-DPA1	442	208	16792	2.37443	1	0.271182	0.266329
GOTERM_MF_ALL	GO:0019825~oxygen binding	6	0.00992375	0.00907908	HBZ, HBE1, CYP1A1, CYP4B1, HBQ1, CYP3A4	436	50	16881	4.64615	0.999737	0.270843	0.267251
GOTERM_MF_ALL	GO:0004969~histamine receptor activity	3	0.00496188	0.00927748	HTR6, HRH3, HRH4	436	6	16881	19.3589	0.999781	0.270843	0.267251
GOTERM_BP_ALL	GO:0010647~positive regulation of cell communication	57	0.0942756	0.00929942	GPR27, MESP1, CSF3, CXCL9, CSF2, CITED1, PTGDR2, OXT, FASLG, SOX2, HTR6, GRM4, CASP1, CHRNB2, EPHA8, LMO3, TNFRSF18, CYBA, IFNG, CD8A, IL1B, S100A4, HCST, CCL13, ADRB1, PSMB10, HCAR2, SOCS1, CCL8, IFNL1, CCL7, CXCR3, CCL5, CCL4, CCL3, S100A12, CCL17, HES5, WNT4, SIVA1, PDE6G, GPR55, OSM, G0S2, GZMB, FBXL15, NR0B2, ALOX15B, GCK, GADD45G, GFAP, BST2, CXCL10, MAS1, CXCL11, CLEC6A, CCL26	442	1555	16792	1.39259	1	0.273707	0.268809
GOTERM_BP_ALL	GO:0006925~inflammatory cell apoptotic process	4	0.00661584	0.00930082	HCAR2, IFNG, CCL5, FASLG	442	17	16792	8.93905	1	0.273707	0.268809
GOTERM_BP_ALL	GO:0071276~cellular response to cadmium ion	4	0.00661584	0.00930082	MT1F, MT1G, MT1H, MT1E	442	17	16792	8.93905	1	0.273707	0.268809
GOTERM_BP_ALL	GO:0042508~tyrosine phosphorylation of Stat1 protein	4	0.00661584	0.00930082	SOCS1, IFNG, TNFRSF18, OSM	442	17	16792	8.93905	1	0.273707	0.268809
GOTERM_CC_ALL	GO:0034774~secretory granule lumen	8	0.0132317	0.00935269	CFD, PCSK1, ORM1, SERPINA1, DEFA5, CTSW, SCG3, ORM2	501	86	18224	3.38374	0.991549	0.226246	0.220456
GOTERM_BP_ALL	GO:0001906~cell killing	9	0.0148856	0.00938718	LAG3, IFNG, DEFA6, GNLY, DEFA5, GZMB, S100A12, SLAMF7, CAMP	442	112	16792	3.05284	1	0.273707	0.268809
GOTERM_BP_ALL	GO:0002768~immune response-regulating cell surface receptor signaling pathway	20	0.0330792	0.00945483	FCN1, IGHM, IGHV3-30, IGLC7, IGHV3-53, IGHV3-33, IGHV3-23, IGHV3-13, IGHV1-69, PSMB10, IGLV2-11, IGLV2-8, IGHG4, IFNG, CD209, PRKACG, CLEC6A, FFAR2, IGHA1, HLA-DPA1	442	399	16792	1.90431	1	0.273707	0.268809
GOTERM_BP_ALL	GO:0050871~positive regulation of B cell activation	8	0.0132317	0.00946119	CHRNB2, IGHM, IGHG4, IFNG, IGLC7, TBX21, IGHV3-23, IGHA1	442	90	16792	3.37697	1	0.273707	0.268809
GOTERM_BP_ALL	GO:0006812~cation transport	39	0.0645044	0.0098507	KCNG1, RYR1, SPTBN4, KCNG2, CXCL9, HPN, CACNA1B, CACNA1A, ATP12A, CACNA1E, NKAIN2, NKAIN1, CCL8, SLN, CCL5, CXCR3, CHRNE, CCL4, CCL3, NKX2-5, UQCRFS1P1, SLC39A4, SLC13A1, CHRNB2, SLC12A3, SLC13A2, KCNH3, KCNH5, KCNH6, SLC12A1, CYBA, HSPA2, GCK, CXCL10, CXCL11, COX7A2P2, KCNQ2, RHAG, HCN2	442	975	16792	1.51964	1	0.283308	0.278239
GOTERM_MF_ALL	GO:0022832~voltage-gated channel activity	12	0.0198475	0.0100302	RYR1, KCNG1, KCNH3, KCNG2, KCNH5, CLIC3, KCNH6, KCNQ2, CACNA1B, CACNA1A, CACNA1E, HCN2	436	189	16881	2.45828	0.99989	0.275071	0.271424
GOTERM_MF_ALL	GO:0005244~voltage-gated ion channel activity	12	0.0198475	0.0100302	RYR1, KCNG1, KCNH3, KCNG2, KCNH5, CLIC3, KCNH6, KCNQ2, CACNA1B, CACNA1A, CACNA1E, HCN2	436	189	16881	2.45828	0.99989	0.275071	0.271424
GOTERM_BP_ALL	GO:0023056~positive regulation of signaling	57	0.0942756	0.0103886	GPR27, MESP1, CSF3, CXCL9, CSF2, CITED1, PTGDR2, OXT, FASLG, SOX2, HTR6, GRM4, CASP1, CHRNB2, EPHA8, LMO3, TNFRSF18, CYBA, IFNG, CD8A, IL1B, S100A4, HCST, CCL13, ADRB1, PSMB10, HCAR2, SOCS1, CCL8, IFNL1, CCL7, CXCR3, CCL5, CCL4, CCL3, S100A12, CCL17, HES5, WNT4, SIVA1, PDE6G, GPR55, OSM, G0S2, GZMB, FBXL15, NR0B2, ALOX15B, GCK, GADD45G, GFAP, BST2, CXCL10, MAS1, CXCL11, CLEC6A, CCL26	442	1563	16792	1.38547	1	0.297042	0.291727
GOTERM_MF_ALL	GO:0005215~transporter activity	49	0.081044	0.0105239	KCNG1, RYR1, KCNG2, CLIC3, GRIK4, AQP4, ATP12A, AQP3, SYNPR, SLC18A1, UQCRFS1P1, SLC39A4, SLC13A1, CHRNB2, SLC13A2, HBZ, KCNH3, SLC6A19, ABCG5, KCNH5, KCNH6, HBE1, SLC6A12, ANO3, COX7A2P2, SLC7A9, KCNQ2, SLC27A5, SLC25A6, ABCG2, HPN, CRABP1, CACNA1B, CACNA1A, CACNA1E, SLC1A7, GLRA2, LCN15, CHRNE, SLC25A21, HBQ1, SLC12A3, SLC14A1, SLC37A2, ATP8B3, SLC12A1, RHAG, SLC26A9, HCN2	436	1327	16881	1.42967	0.99993	0.280121	0.276407
GOTERM_BP_ALL	GO:0007159~leukocyte cell-cell adhesion	23	0.0380411	0.0105423	EOMES, ZNF683, PLA2G2F, PLA2G2D, LAG3, PSMB10, CYP26B1, FUT7, IFNL1, IFNG, SIT1, CD209, CD8A, IL1B, CCL5, TBX21, TNFSF9, PDCD1, CD244, IDO1, CCR2, HLA-DPA1, WNT4	442	491	16792	1.77962	1	0.297729	0.292402
GOTERM_BP_ALL	GO:0006875~cellular metal ion homeostasis	23	0.0380411	0.0105423	RYR1, CCL13, CXCL9, AVPR1B, PTGER1, GPR55, CACNA1A, OXT, CYBA, ATP12A, CXCL10, CXCL11, CCL8, CCKAR, CCL7, CCKBR, CCL5, CXCR3, HRH4, CCL3, SLC39A4, CCR2, ABCG2	442	491	16792	1.77962	1	0.297729	0.292402
GOTERM_BP_ALL	GO:0051480~regulation of cytosolic calcium ion concentration	16	0.0264633	0.0105943	RYR1, CXCL9, AVPR1B, PTGER1, GPR55, CACNA1A, OXT, CYBA, CXCL10, CXCL11, CCKAR, CCKBR, CXCR3, HRH4, CCL3, CCR2	442	292	16792	2.0817	1	0.297729	0.292402
GOTERM_BP_ALL	GO:0072507~divalent inorganic cation homeostasis	21	0.0347331	0.0106587	RYR1, CCL13, CXCL9, AVPR1B, PTGER1, GPR55, CACNA1A, OXT, CYBA, CXCL10, CXCL11, CCL8, CCKAR, CCL7, CCKBR, CCL5, CXCR3, HRH4, CCL3, SLC39A4, CCR2	442	433	16792	1.84252	1	0.297837	0.292508
GOTERM_BP_ALL	GO:0055074~calcium ion homeostasis	20	0.0330792	0.0109639	RYR1, CCL13, CXCL9, AVPR1B, PTGER1, GPR55, CACNA1A, OXT, CYBA, CXCL10, CXCL11, CCL8, CCKAR, CCL7, CCKBR, CCL5, CXCR3, HRH4, CCL3, CCR2	442	405	16792	1.8761	1	0.304636	0.299185
GOTERM_BP_ALL	GO:0007586~digestion	11	0.0181935	0.011028	ABCG5, CCKAR, CLPS, CCKBR, TFF3, TFF2, TFF1, OXT, CTSE, PGC, MUC6	442	163	16792	2.56381	1	0.304694	0.299242
GOTERM_BP_ALL	GO:0006935~chemotaxis	25	0.041349	0.011203	SPTBN4, CCL13, CXCL9, CXCL8, PTGDR2, CXCL5, CCL8, CCL7, CXCR1, CCL5, CXCR3, CCL4, CCL3, NKX2-1, S100A12, FFAR2, CCL17, CCR2, UNC5A, EPHA8, CXCL10, CXCL11, IFNG, IL1B, CCL26	442	552	16792	1.7206	1	0.3078	0.302292
GOTERM_MF_ALL	GO:0005509~calcium ion binding	30	0.0496188	0.0113252	RYR1, PCDHGB6, CAPSL, CIB4, CACNA1B, CACNA1A, C2CD4B, C2CD4C, CACNA1E, CLGN, SCUBE3, CDH20, PCDHA5, S100A12, PCDHA4, TGM3, HABP2, PLA2G2F, PLA2G2D, F12, ANXA13, ANXA10, MMP8, ALOX15B, DLK1, CPS1, PADI3, S100A4, S100A3, CDH15	436	717	16881	1.62	0.999966	0.292838	0.288955
GOTERM_BP_ALL	GO:0010959~regulation of metal ion transport	17	0.0281173	0.0113655	KCNG1, SPTBN4, CXCL9, CACNA1B, CYBA, HSPA2, GCK, NKAIN2, CXCL10, NKAIN1, CXCL11, SLN, CCL5, CXCR3, CCL4, CCL3, NKX2-5	442	322	16792	2.00573	1	0.310531	0.304974
GOTERM_BP_ALL	GO:0051241~negative regulation of multicellular organismal process	40	0.0661584	0.0115115	SPTBN4, REG3A, MESP1, ORM1, FOXE3, CITED1, PTGDR2, HPN, SEZ6, ADRB1, OXT, FASLG, SOX2, IFNL1, CXCR3, CCL3, NKX2-1, AMH, HES5, CCR2, WNT4, ABCG5, LAG3, SERPINB2, F12, GPR55, F11, CYBA, PAX2, GFAP, BST2, CXCL10, LIN28A, IFNG, IL1B, CLDN18, HIST1H4H, PDCD1, C1QC, IDO1	442	1017	16792	1.49424	1	0.312018	0.306435
GOTERM_BP_ALL	GO:0042330~taxis	25	0.041349	0.0115985	SPTBN4, CCL13, CXCL9, CXCL8, PTGDR2, CXCL5, CCL8, CCL7, CXCR1, CCL5, CXCR3, CCL4, CCL3, NKX2-1, S100A12, FFAR2, CCL17, CCR2, UNC5A, EPHA8, CXCL10, CXCL11, IFNG, IL1B, CCL26	442	553	16792	1.71749	1	0.312018	0.306435
GOTERM_BP_ALL	GO:0032094~response to food	5	0.00826979	0.0116737	CLPS, G6PC, CPS1, CYP1A1, OXT	442	34	16792	5.5869	1	0.312018	0.306435
GOTERM_BP_ALL	GO:1902930~regulation of alcohol biosynthetic process	5	0.00826979	0.0116737	MAS1, IFNG, IL1B, PLEK, CD244	442	34	16792	5.5869	1	0.312018	0.306435
GOTERM_BP_ALL	GO:0006820~anion transport	22	0.0363871	0.0123755	SLC13A1, PLA2G2F, SLC13A2, SLC12A3, PLA2G2D, SLC37A2, SLC6A19, CLIC3, SLC12A1, CACNA1A, SLC6A12, OXT, SLC1A7, ANO3, GLRA2, HRH3, SLC7A9, IL1B, SLC25A21, RHAG, SLC26A9, SLC27A5	442	468	16792	1.7859	1	0.327358	0.321501
GOTERM_MF_ALL	GO:0015075~ion transmembrane transporter activity	33	0.0545806	0.0124234	KCNG1, RYR1, KCNG2, CLIC3, HPN, CACNA1B, CACNA1A, GRIK4, ATP12A, CACNA1E, SLC1A7, GLRA2, CHRNE, SLC25A21, UQCRFS1P1, SLC39A4, SLC13A1, CHRNB2, SLC12A3, SLC13A2, KCNH3, SLC37A2, SLC6A19, KCNH5, KCNH6, SLC12A1, SLC6A12, ANO3, COX7A2P2, KCNQ2, RHAG, SLC26A9, HCN2	436	817	16881	1.56388	0.999988	0.312311	0.30817
GOTERM_BP_ALL	GO:0009620~response to fungus	6	0.00992375	0.0124611	DEFA6, GNLY, CLEC6A, DEFA5, S100A12, CAMP	442	53	16792	4.30086	1	0.327358	0.321501
GOTERM_BP_ALL	GO:0006873~cellular ion homeostasis	26	0.0430029	0.0124817	RYR1, CCL13, CXCL9, PTGER1, CACNA1A, OXT, FASLG, ATP12A, CCL8, CCKAR, CCL7, CCL5, CXCR3, HRH4, CCL3, SLC39A4, CCR2, AVPR1B, GPR55, CYBA, CXCL10, CXCL11, CCKBR, RHAG, SLC26A9, ABCG2	442	588	16792	1.67987	1	0.327358	0.321501
GOTERM_BP_ALL	GO:0019725~cellular homeostasis	34	0.0562346	0.0125139	GPR27, RYR1, CCL13, CXCL9, PTGER1, HAAO, CACNA1A, OXT, FASLG, AQP4, ATP12A, AQP3, CCL8, CCKAR, CCL7, CCL5, CXCR3, HRH4, CCL3, SLC39A4, CAMP, CCR2, ENDOG, AVPR1B, GPR55, CYBA, PAX2, GCK, CXCL10, CXCL11, CCKBR, RHAG, SLC26A9, ABCG2	442	833	16792	1.55065	1	0.327358	0.321501
GOTERM_BP_ALL	GO:2000482~regulation of interleukin-8 secretion	4	0.00661584	0.0127499	FCN1, FFAR2, CD244, CAMP	442	19	16792	7.99809	1	0.33002	0.324115
GOTERM_BP_ALL	GO:0015669~gas transport	4	0.00661584	0.0127499	HBZ, HBE1, RHAG, HBQ1	442	19	16792	7.99809	1	0.33002	0.324115
GOTERM_BP_ALL	GO:1903532~positive regulation of secretion by cell	17	0.0281173	0.0129747	GPR27, FCN1, CHRNB2, OXT, NR0B2, ALOX15B, GCK, HCAR2, IFNG, IL1B, CLEC6A, CASP1, NLRP2, CCL3, FFAR2, CD244, CAMP	442	327	16792	1.97506	1	0.332686	0.326733
GOTERM_BP_ALL	GO:0051047~positive regulation of secretion	18	0.0297713	0.0129881	GPR27, FCN1, CHRNB2, OXT, CYBA, NR0B2, ALOX15B, GCK, HCAR2, IFNG, IL1B, CLEC6A, CASP1, NLRP2, CCL3, FFAR2, CD244, CAMP	442	355	16792	1.9263	1	0.332686	0.326733
GOTERM_BP_ALL	GO:0001714~endodermal cell fate specification	3	0.00496188	0.0132408	EOMES, SOX2, MESP1	442	7	16792	16.2818	1	0.337401	0.331364
GOTERM_BP_ALL	GO:0002764~immune response-regulating signaling pathway	24	0.039695	0.0133995	FCN1, IGHM, IGHV3-30, IGLC7, IGHV3-53, IGHV3-33, IGHV3-23, IGHV3-13, CYBA, IGHV1-69, PSMB10, IGLV2-11, IGLV2-8, MARCO, IGHG4, BPIFB1, IFNG, NLRP6, CD209, PRKACG, CLEC6A, FFAR2, IGHA1, HLA-DPA1	442	531	16792	1.71711	1	0.339085	0.333017
GOTERM_BP_ALL	GO:0090183~regulation of kidney development	6	0.00992375	0.0134448	LIN28A, IFNG, CITED1, SERPINB7, PAX2, WNT4	442	54	16792	4.22122	1	0.339085	0.333017
GOTERM_BP_ALL	GO:0022407~regulation of cell-cell adhesion	19	0.0314252	0.0136624	ZNF683, PLA2G2F, PLA2G2D, LAG3, SOX2, CYP26B1, IFNL1, IFNG, SIT1, CD209, IL1B, CCL5, TNFSF9, PDCD1, CD244, IDO1, CCR2, HLA-DPA1, WNT4	442	386	16792	1.87002	1	0.342815	0.336681
GOTERM_BP_ALL	GO:0002683~negative regulation of immune system process	19	0.0314252	0.0145089	PLA2G2F, PLA2G2D, LAG3, GPR55, TSPAN32, BST2, FCRLB, BPIFB1, IFNL1, NLRP6, CCL3, CLDN18, HIST1H4H, PDCD1, IL13RA2, HES5, IDO1, CCR2, C1QC	442	388	16792	1.86038	1	0.362207	0.355726
GOTERM_BP_ALL	GO:1902932~positive regulation of alcohol biosynthetic process	4	0.00661584	0.0147126	MAS1, IFNG, IL1B, CD244	442	20	16792	7.59819	1	0.3636	0.357094
GOTERM_BP_ALL	GO:0042359~vitamin D metabolic process	4	0.00661584	0.0147126	IFNG, IL1B, CYP1A1, CYP3A4	442	20	16792	7.59819	1	0.3636	0.357094
GOTERM_BP_ALL	GO:0002274~myeloid leukocyte activation	10	0.0165396	0.0156618	CXCL8, CSF2, CCL5, CCL3, S100A12, MT1G, IL13RA2, CD244, TSPAN32, CCR2	442	147	16792	2.58442	1	0.384917	0.37803
GOTERM_BP_ALL	GO:0050670~regulation of lymphocyte proliferation	12	0.0198475	0.0157317	CHRNB2, PLA2G2F, PLA2G2D, IFNG, CD209, CCL5, IL1B, TNFSF9, CD244, IDO1, CCR2, HLA-DPA1	442	198	16792	2.30248	1	0.384917	0.37803
GOTERM_BP_ALL	GO:0032944~regulation of mononuclear cell proliferation	12	0.0198475	0.0162928	CHRNB2, PLA2G2F, PLA2G2D, IFNG, CD209, CCL5, IL1B, TNFSF9, CD244, IDO1, CCR2, HLA-DPA1	442	199	16792	2.29091	1	0.396674	0.389576
GOTERM_BP_ALL	GO:0070661~leukocyte proliferation	15	0.0248094	0.0164089	CHRNB2, PLA2G2F, PLA2G2D, PSMB10, CCL8, IFNG, CD209, IL1B, CCL5, TNFSF9, CD244, IDO1, CCR2, HLA-DPA1, WNT4	442	280	16792	2.03523	1	0.397531	0.390418
GOTERM_MF_ALL	GO:0031730~CCR5 chemokine receptor binding	3	0.00496188	0.0167363	CCL5, CCL4, CCL3	436	8	16881	14.5192	1	0.409361	0.403933
GOTERM_BP_ALL	GO:0072606~interleukin-8 secretion	4	0.00661584	0.0168364	FCN1, FFAR2, CD244, CAMP	442	21	16792	7.23637	1	0.40589	0.398627
GOTERM_BP_ALL	GO:0030003~cellular cation homeostasis	25	0.041349	0.0170252	RYR1, CCL13, CXCL9, PTGER1, CACNA1A, OXT, FASLG, ATP12A, CCL8, CCKAR, CCL7, CCL5, CXCR3, HRH4, CCL3, SLC39A4, CCR2, AVPR1B, GPR55, CYBA, CXCL10, CXCL11, CCKBR, SLC26A9, ABCG2	442	573	16792	1.65755	1	0.408439	0.401131
GOTERM_MF_ALL	GO:0008324~cation transmembrane transporter activity	26	0.0430029	0.0173812	KCNG1, RYR1, KCNG2, HPN, CACNA1B, CACNA1A, ATP12A, CACNA1E, SLC1A7, CHRNE, UQCRFS1P1, SLC39A4, SLC13A1, CHRNB2, SLC12A3, SLC13A2, KCNH3, SLC6A19, KCNH5, KCNH6, SLC12A1, SLC6A12, COX7A2P2, KCNQ2, RHAG, HCN2	436	616	16881	1.6342	1	0.413947	0.408458
GOTERM_BP_ALL	GO:0050796~regulation of insulin secretion	11	0.0181935	0.0174049	GPR27, KCNG2, IFNG, CCL5, IL1B, CACNA1A, CACNA1E, NR0B2, GCK, SSTR5, SLC25A6	442	175	16792	2.388	1	0.415522	0.408086
GOTERM_CC_ALL	GO:1902495~transmembrane transporter complex	17	0.0281173	0.0175665	KCNG1, CHRNB2, RYR1, KCNG2, LRRC26, ABCG5, CLIC3, CACNA1B, CACNA1A, GRIK4, HSPA2, ATP12A, CACNA1E, GLRA2, CHRNE, KCNQ2, HCN2	501	324	18224	1.90858	0.999877	0.405627	0.395247
GOTERM_BP_ALL	GO:0090276~regulation of peptide hormone secretion	12	0.0198475	0.0180012	GPR27, KCNG2, IFNG, CCL5, IL1B, CACNA1A, FFAR2, CACNA1E, NR0B2, GCK, SSTR5, SLC25A6	442	202	16792	2.25689	1	0.427599	0.419947
GOTERM_BP_ALL	GO:0042592~homeostatic process	58	0.0959296	0.0180847	GPR27, RYR1, CXCL9, OXT, FASLG, AQP4, ATP12A, AQP3, RPS14, CYP26B1, CCKAR, SIT1, PRKACG, POTEF, FFAR2, CAMP, SLC39A4, CCR2, HBZ, ABCG5, ENDOG, G6PC, AVPR1B, CYBA, PAX2, MUC5AC, SSTR5, IFNG, CCKBR, IL1B, CLDN18, TFF1, ABCG2, CCL13, PTGER1, HAAO, CACNA1A, ADRB1, HCAR2, CCL8, CCL7, CXCR3, CCL5, HRH4, CCL3, GCNT4, IGHA1, MUC6, SIVA1, GPR55, GCK, KLF1, CXCL10, CXCL11, CPS1, HIST1H4H, RHAG, SLC26A9	442	1645	16792	1.3395	1	0.427599	0.419947
GOTERM_BP_ALL	GO:1903900~regulation of viral life cycle	11	0.0181935	0.0186881	FCN1, BST2, IFITM2, CXCL8, BTBD17, APOBEC3H, CCL5, HPN, CCL4, CCL3, TMEM229A	442	177	16792	2.36102	1	0.439753	0.431884
GOTERM_BP_ALL	GO:0010033~response to organic substance	92	0.152164	0.0190338	GPR27, RYR1, TRIM72, CSF3, CXCL9, CSF2, IFITM2, CXCL8, CITED1, OXT, FASLG, AQP4, AQP3, CXCL5, SOX2, CYP26B1, CREB3L3, PEG10, PRKACG, CASP1, FFAR2, AMH, IL13RA2, CAMP, CCR2, HLA-DPA1, IGFBP1, ZNF683, CHRNB2, ENDOG, AVPR1B, EPHA8, LMO3, TNFRSF18, PAX4, CYBA, RGMB, PAX2, SSTR5, IFNG, ALDH1A2, IL1B, CLDN18, MT1G, TFF2, TFF1, IL9R, IDO1, CCL13, PTGER1, HPN, PSMB10, GLRA2, SOCS1, CCL8, CCL7, HRH3, CXCR…	442	2822	16792	1.23854	1	0.445709	0.437734
GOTERM_BP_ALL	GO:0050718~positive regulation of interleukin-1 beta secretion	4	0.00661584	0.0191225	IFNG, CASP1, NLRP2, CCL3	442	22	16792	6.90745	1	0.445709	0.437734
GOTERM_BP_ALL	GO:0033993~response to lipid	34	0.0562346	0.0192389	CSF3, CXCL9, CSF2, CXCL8, CITED1, PTGER1, OXT, FASLG, AQP3, CXCL5, CYP26B1, CCL5, HSD17B2, CASP1, CCL3, EIF4EBP1, FFAR2, CAMP, ZNF683, ENDOG, LMO3, TNFRSF18, CYBA, NR0B2, PAX2, SSTR5, CXCL10, CXCL11, IFNG, CPS1, ALDH1A2, IL1B, CYP1A1, IDO1	442	860	16792	1.50197	1	0.446305	0.438319
GOTERM_BP_ALL	GO:0098655~cation transmembrane transport	29	0.0479648	0.0194445	KCNG1, RYR1, KCNG2, CXCL9, HPN, CACNA1B, CACNA1A, ATP12A, CACNA1E, SLN, CXCR3, CHRNE, CCL3, UQCRFS1P1, SLC39A4, SLC13A1, CHRNB2, SLC12A3, KCNH3, KCNH5, KCNH6, CYBA, HSPA2, CXCL10, CXCL11, COX7A2P2, KCNQ2, RHAG, HCN2	442	703	16792	1.56719	1	0.448959	0.440925
GOTERM_BP_ALL	GO:0051251~positive regulation of lymphocyte activation	15	0.0248094	0.0197147	CHRNB2, IGHM, IGLC7, IGHV3-23, IGHG4, IFNG, IL1B, CCL5, TBX21, TNFSF9, PDCD1, IGHA1, CD244, CCR2, HLA-DPA1	442	287	16792	1.98559	1	0.453069	0.444962
GOTERM_CC_ALL	GO:0009986~cell surface	32	0.0529267	0.0202506	FCN1, LY6K, IGHM, CXCL9, IGHV3-23, HPN, FASLG, AQP4, TSPAN32, SCUBE3, IGHG4, CXCR3, BSN, IGHA1, WNT4, HLA-DPA1, CHRNB2, LAG3, KCNH5, IGLC7, FCRL6, HSPA2, BST2, CXCL10, MAS1, IFNG, CD8A, CD209, SLC26A9, PDCD1, HCST, CD244	501	765	18224	1.52158	0.999969	0.433062	0.421979
GOTERM_CC_ALL	GO:1990351~transporter complex	17	0.0281173	0.0204596	KCNG1, CHRNB2, RYR1, KCNG2, LRRC26, ABCG5, CLIC3, CACNA1B, CACNA1A, GRIK4, HSPA2, ATP12A, CACNA1E, GLRA2, CHRNE, KCNQ2, HCN2	501	330	18224	1.87388	0.999972	0.433062	0.421979
GOTERM_BP_ALL	GO:0051093~negative regulation of developmental process	30	0.0496188	0.0205605	TRIM72, REG3A, MESP1, FOXE3, CITED1, HPN, SEZ6, ADRB1, FASLG, SOX2, IFNL1, CXCR3, CCL3, NKX2-1, NKX2-5, AMH, CCL17, HES5, CCR2, WNT4, GPR55, PAX2, GFAP, CXCL10, LIN28A, IFNG, CLDN18, HIST1H4H, PDCD1, C1QC	442	739	16792	1.54226	1	0.470077	0.461665
GOTERM_BP_ALL	GO:0051928~positive regulation of calcium ion transport	8	0.0132317	0.0207009	CXCL10, CXCL11, CXCL9, CCL5, CXCR3, CCL4, CCL3, HSPA2	442	105	16792	2.89455	1	0.470077	0.461665
GOTERM_BP_ALL	GO:0007126~meiotic nuclear division	11	0.0181935	0.0207415	PIWIL2, CYP26B1, SYCE1L, MEI1, OSM, TDRD9, HORMAD1, HSPA2, PTTG3P, SMC1B, WNT4	442	180	16792	2.32167	1	0.470077	0.461665
GOTERM_BP_ALL	GO:0042886~amide transport	15	0.0248094	0.0209391	GPR27, SLC14A1, KCNG2, CACNA1A, AQP3, CACNA1E, NR0B2, GCK, SSTR5, IFNG, CD209, IL1B, CCL5, FFAR2, SLC25A6	442	289	16792	1.97185	1	0.472378	0.463925
GOTERM_MF_ALL	GO:0008528~G-protein coupled peptide receptor activity	9	0.0148856	0.0210426	MAS1, CCKAR, CCKBR, AVPR1B, CXCR1, NLRP6, CXCR3, SSTR5, CCR2	436	132	16881	2.63986	1	0.488297	0.481823
GOTERM_BP_ALL	GO:0002791~regulation of peptide secretion	12	0.0198475	0.021136	GPR27, KCNG2, IFNG, CCL5, IL1B, CACNA1A, FFAR2, CACNA1E, NR0B2, GCK, SSTR5, SLC25A6	442	207	16792	2.20237	1	0.474643	0.46615
GOTERM_BP_ALL	GO:0019083~viral transcription	11	0.0181935	0.0214612	RPS15, RPS14, RPL18A, CCL5, RPS5, HPN, CCL4, CCL3, RPL13, RPS2, TMEM229A	442	181	16792	2.30884	1	0.479755	0.47117
GOTERM_BP_ALL	GO:0050716~positive regulation of interleukin-1 secretion	4	0.00661584	0.0215716	IFNG, CASP1, NLRP2, CCL3	442	23	16792	6.60712	1	0.480041	0.471451
GOTERM_MF_ALL	GO:0001653~peptide receptor activity	9	0.0148856	0.0219055	MAS1, CCKAR, CCKBR, AVPR1B, CXCR1, NLRP6, CXCR3, SSTR5, CCR2	436	133	16881	2.62001	1	0.495613	0.489041
GOTERM_BP_ALL	GO:0043900~regulation of multi-organism process	18	0.0297713	0.021906	FCN1, IFITM2, CXCL8, BTBD17, PTGDR2, APOBEC3H, HPN, OXT, CYBA, PGC, TSPAN32, BST2, IFNG, CCL5, CCL4, CCL3, TMEM229A, CAMP	442	377	16792	1.81389	1	0.485136	0.476455
GOTERM_BP_ALL	GO:0046651~lymphocyte proliferation	14	0.0231554	0.0219978	CHRNB2, PLA2G2F, PLA2G2D, PSMB10, IFNG, CD209, IL1B, CCL5, TNFSF9, CD244, IDO1, CCR2, HLA-DPA1, WNT4	442	263	16792	2.02233	1	0.485136	0.476455
GOTERM_BP_ALL	GO:0009967~positive regulation of signal transduction	51	0.0843519	0.022274	GPR27, MESP1, CSF3, CXCL9, CSF2, CITED1, PTGDR2, FASLG, SOX2, HTR6, GRM4, CASP1, EPHA8, LMO3, TNFRSF18, CYBA, IFNG, CD8A, IL1B, S100A4, HCST, CCL13, ADRB1, PSMB10, SOCS1, CCL8, IFNL1, CCL7, CXCR3, CCL5, CCL4, CCL3, S100A12, CCL17, HES5, WNT4, SIVA1, PDE6G, GPR55, OSM, G0S2, GZMB, FBXL15, ALOX15B, GADD45G, BST2, CXCL10, MAS1, CXCL11, CLEC6A, CCL26	442	1428	16792	1.35682	1	0.489034	0.480283
GOTERM_BP_ALL	GO:0050867~positive regulation of cell activation	16	0.0264633	0.0224334	CHRNB2, IGHM, IGLC7, IGHV3-23, PLEK, IGHG4, IFNG, IL1B, CCL5, TBX21, TNFSF9, PDCD1, IGHA1, CD244, CCR2, HLA-DPA1	442	320	16792	1.89955	1	0.489696	0.480933
GOTERM_BP_ALL	GO:0090087~regulation of peptide transport	12	0.0198475	0.0225033	GPR27, KCNG2, IFNG, CCL5, IL1B, CACNA1A, FFAR2, CACNA1E, NR0B2, GCK, SSTR5, SLC25A6	442	209	16792	2.1813	1	0.489696	0.480933
GOTERM_BP_ALL	GO:0055065~metal ion homeostasis	24	0.039695	0.0226875	RYR1, CCL13, CXCL9, AVPR1B, PTGER1, GPR55, CACNA1A, OXT, CYBA, ATP12A, CXCL10, CXCL11, CCL8, CCKAR, CCL7, CCKBR, CCL5, CXCR3, HRH4, CCL3, RHAG, SLC39A4, CCR2, ABCG2	442	558	16792	1.63402	1	0.491529	0.482734
GOTERM_BP_ALL	GO:0006766~vitamin metabolic process	9	0.0148856	0.0232484	CYP26B1, IFNG, VNN2, GSTO2, IL1B, ALDH1A2, CRABP1, CYP1A1, CYP3A4	442	132	16792	2.59029	1	0.500035	0.491088
GOTERM_BP_ALL	GO:0032943~mononuclear cell proliferation	14	0.0231554	0.0232835	CHRNB2, PLA2G2F, PLA2G2D, PSMB10, IFNG, CD209, IL1B, CCL5, TNFSF9, CD244, IDO1, CCR2, HLA-DPA1, WNT4	442	265	16792	2.00707	1	0.500035	0.491088
GOTERM_BP_ALL	GO:0048525~negative regulation of viral process	8	0.0132317	0.0237428	FCN1, BST2, IFITM2, BTBD17, APOBEC3H, CCL5, CCL4, CCL3	442	108	16792	2.81414	1	0.507683	0.498599
GOTERM_BP_ALL	GO:0052472~modulation by host of symbiont transcription	4	0.00661584	0.0241838	CCL5, HPN, CCL4, CCL3	442	24	16792	6.33183	1	0.512655	0.503482
GOTERM_BP_ALL	GO:0043921~modulation by host of viral transcription	4	0.00661584	0.0241838	CCL5, HPN, CCL4, CCL3	442	24	16792	6.33183	1	0.512655	0.503482
GOTERM_BP_ALL	GO:0050920~regulation of chemotaxis	11	0.0181935	0.0253343	CXCL10, CXCL11, CXCL9, CXCL8, CCL7, CCL5, CXCR3, CCL4, CCL3, CXCL5, CCR2	442	186	16792	2.24678	1	0.534738	0.525169
GOTERM_BP_ALL	GO:0046686~response to cadmium ion	5	0.00826979	0.0258571	HAAO, MT1F, MT1G, MT1H, MT1E	442	43	16792	4.41755	1	0.541749	0.532055
GOTERM_BP_ALL	GO:0008284~positive regulation of cell proliferation	33	0.0545806	0.0258867	REG3A, CSF3, FOXE3, CSF2, HPN, FASLG, CXCL5, CCL5, CXCR3, ROMO1, NKX2-5, HES5, CAMP, CCR2, HLA-DPA1, CHRNB2, OSM, CYBA, SERPINB7, PAX2, GFAP, CXCL10, MAS1, LIN28A, IFNG, CCKBR, ALDH1A2, IL1B, TNFSF9, INSM1, HMX2, CD244, CCL26	442	849	16792	1.47668	1	0.541749	0.532055
GOTERM_MF_ALL	GO:0046873~metal ion transmembrane transporter activity	19	0.0314252	0.0259064	SLC13A1, KCNG1, RYR1, SLC13A2, KCNG2, KCNH3, SLC6A19, KCNH5, KCNH6, HPN, CACNA1B, CACNA1A, SLC6A12, ATP12A, CACNA1E, SLC1A7, KCNQ2, HCN2, SLC39A4	436	422	16881	1.74322	1	0.560198	0.55277
GOTERM_MF_ALL	GO:0008331~high voltage-gated calcium channel activity	3	0.00496188	0.0259981	CACNA1B, CACNA1A, CACNA1E	436	10	16881	11.6154	1	0.560198	0.55277
GOTERM_BP_ALL	GO:0044033~multi-organism metabolic process	12	0.0198475	0.0261963	RPS15, RPS14, RPL18A, APOBEC3H, CCL5, RPS5, HPN, CCL4, CCL3, RPL13, RPS2, TMEM229A	442	214	16792	2.13033	1	0.545905	0.536137
GOTERM_BP_ALL	GO:0001819~positive regulation of cytokine production	18	0.0297713	0.026476	FCN1, CSF2, CYBA, SERPINB7, ALOX15B, IFNL1, IFNG, IL1B, CLEC6A, CASP1, NLRP2, CCL3, FFAR2, CD244, CAMP, IDO1, CCR2, HLA-DPA1	442	386	16792	1.7716	1	0.549405	0.539575
GOTERM_CC_ALL	GO:0034702~ion channel complex	15	0.0248094	0.0268638	KCNG1, CHRNB2, RYR1, KCNG2, LRRC26, CLIC3, CACNA1B, CACNA1A, GRIK4, HSPA2, CACNA1E, GLRA2, CHRNE, KCNQ2, HCN2	501	286	18224	1.90779	0.999999	0.545872	0.531903
GOTERM_BP_ALL	GO:0052312~modulation of transcription in other organism involved in symbiotic interaction	4	0.00661584	0.0269591	CCL5, HPN, CCL4, CCL3	442	25	16792	6.07855	1	0.554748	0.544821
GOTERM_BP_ALL	GO:0072273~metanephric nephron morphogenesis	4	0.00661584	0.0269591	CITED1, PAX2, HES5, WNT4	442	25	16792	6.07855	1	0.554748	0.544821
GOTERM_BP_ALL	GO:0048878~chemical homeostasis	39	0.0645044	0.0272391	GPR27, RYR1, CCL13, CXCL9, PTGER1, CACNA1A, OXT, FASLG, AQP4, ATP12A, AQP3, CYP26B1, CCL8, CCKAR, CCL7, PRKACG, CCL5, CXCR3, HRH4, CCL3, FFAR2, SLC39A4, CCR2, ABCG5, ENDOG, G6PC, AVPR1B, GPR55, CYBA, PAX2, GCK, SSTR5, CXCL10, CXCL11, CPS1, CCKBR, RHAG, SLC26A9, ABCG2	442	1049	16792	1.41244	1	0.558174	0.548186
GOTERM_MF_ALL	GO:0005249~voltage-gated potassium channel activity	7	0.0115777	0.0273859	KCNG1, KCNH3, KCNG2, KCNH5, KCNH6, KCNQ2, HCN2	436	89	16881	3.04523	1	0.576377	0.568735
GOTERM_BP_ALL	GO:0023061~signal release	19	0.0314252	0.0274302	GPR27, KCNG2, CACNA1B, OSM, CACNA1A, C2CD4B, C2CD4C, CACNA1E, NR0B2, GCK, SSTR5, HCAR2, GRM4, IFNG, HRH3, IL1B, CCL5, FFAR2, SLC25A6	442	417	16792	1.731	1	0.559757	0.549741
GOTERM_BP_ALL	GO:0032757~positive regulation of interleukin-8 production	5	0.00826979	0.0278717	FCN1, IL1B, FFAR2, CD244, CAMP	442	44	16792	4.31715	1	0.564372	0.554274
GOTERM_BP_ALL	GO:1903046~meiotic cell cycle process	11	0.0181935	0.0278858	PIWIL2, CYP26B1, SYCE1L, MEI1, OSM, TDRD9, HORMAD1, HSPA2, PTTG3P, SMC1B, WNT4	442	189	16792	2.21111	1	0.564372	0.554274
GOTERM_BP_ALL	GO:0098662~inorganic cation transmembrane transport	26	0.0430029	0.0292684	KCNG1, RYR1, KCNG2, CXCL9, HPN, CACNA1B, CACNA1A, ATP12A, CACNA1E, SLN, CXCR3, CCL3, UQCRFS1P1, SLC39A4, SLC13A1, SLC12A3, KCNH3, KCNH5, KCNH6, CYBA, HSPA2, CXCL10, CXCL11, COX7A2P2, KCNQ2, HCN2	442	635	16792	1.55553	1	0.583681	0.573237
GOTERM_BP_ALL	GO:0002526~acute inflammatory response	9	0.0148856	0.0293144	REG3A, ORM1, SERPINA1, CREB3L3, F12, IL1B, OSM, FFAR2, ORM2	442	138	16792	2.47767	1	0.583681	0.573237
GOTERM_BP_ALL	GO:0098916~anterograde trans-synaptic signaling	25	0.041349	0.029552	PTGDR2, CACNA1B, SEZ6, CACNA1A, GRIK4, C2CD4B, OXT, C2CD4C, TPGS1, CACNA1E, HTR6, GLRA2, GRM4, HRH3, CHRNE, HRH4, BSN, SLC18A1, CHRNB2, SLC6A12, SSTR5, GFAP, IFNG, KCNQ2, CBLN1	442	604	16792	1.57247	1	0.583681	0.573237
GOTERM_BP_ALL	GO:0099536~synaptic signaling	25	0.041349	0.029552	PTGDR2, CACNA1B, SEZ6, CACNA1A, GRIK4, C2CD4B, OXT, C2CD4C, TPGS1, CACNA1E, HTR6, GLRA2, GRM4, HRH3, CHRNE, HRH4, BSN, SLC18A1, CHRNB2, SLC6A12, SSTR5, GFAP, IFNG, KCNQ2, CBLN1	442	604	16792	1.57247	1	0.583681	0.573237
GOTERM_BP_ALL	GO:0099537~trans-synaptic signaling	25	0.041349	0.029552	PTGDR2, CACNA1B, SEZ6, CACNA1A, GRIK4, C2CD4B, OXT, C2CD4C, TPGS1, CACNA1E, HTR6, GLRA2, GRM4, HRH3, CHRNE, HRH4, BSN, SLC18A1, CHRNB2, SLC6A12, SSTR5, GFAP, IFNG, KCNQ2, CBLN1	442	604	16792	1.57247	1	0.583681	0.573237
GOTERM_BP_ALL	GO:0007268~chemical synaptic transmission	25	0.041349	0.029552	PTGDR2, CACNA1B, SEZ6, CACNA1A, GRIK4, C2CD4B, OXT, C2CD4C, TPGS1, CACNA1E, HTR6, GLRA2, GRM4, HRH3, CHRNE, HRH4, BSN, SLC18A1, CHRNB2, SLC6A12, SSTR5, GFAP, IFNG, KCNQ2, CBLN1	442	604	16792	1.57247	1	0.583681	0.573237
GOTERM_MF_ALL	GO:0005216~ion channel activity	19	0.0314252	0.0298312	KCNG1, CHRNB2, RYR1, KCNG2, KCNH3, KCNH5, CLIC3, KCNH6, HPN, CACNA1B, CACNA1A, GRIK4, CACNA1E, ANO3, GLRA2, CHRNE, KCNQ2, SLC26A9, HCN2	436	429	16881	1.71478	1	0.613573	0.605438
GOTERM_BP_ALL	GO:0034765~regulation of ion transmembrane transport	18	0.0297713	0.0302068	KCNG1, KCNG2, KCNH3, CXCL9, KCNH5, CLIC3, KCNH6, CACNA1B, CACNA1A, CYBA, HSPA2, CACNA1E, CXCL10, CXCL11, SLN, CXCR3, KCNQ2, HCN2	442	392	16792	1.74448	1	0.590527	0.57996
GOTERM_BP_ALL	GO:0046942~carboxylic acid transport	14	0.0231554	0.0302468	PLA2G2F, SLC13A2, PLA2G2D, SLC6A19, CACNA1A, SLC6A12, OXT, SLC1A7, HRH3, SLC7A9, IL1B, SLC25A21, SLC26A9, SLC27A5	442	275	16792	1.93408	1	0.590527	0.57996
GOTERM_BP_ALL	GO:0051049~regulation of transport	61	0.100891	0.0302588	GPR27, FCN1, KCNG1, KCNG2, CSF3, CXCL9, CLIC3, OXT, CCKAR, SLN, CASP1, FFAR2, IL13RA2, CAMP, CCR2, CHRNB2, KCNH3, ABCG5, KCNH5, KCNH6, ANXA13, CYBA, SYNGR3, SSTR5, IFNG, IL1B, KCNQ2, IL9R, SLC25A6, SPTBN4, CACNA1B, CACNA1A, C2CD4B, C2CD4C, CACNA1E, HCAR2, NKAIN2, NKAIN1, SOCS1, HRH3, NLRP6, CXCR3, CCL5, CCL4, CCL3, NLRP2, NKX2-5, SIVA1, OSM, GZMB, HSPA2, NR0B2, ALOX15B, GCK, GFAP, BST2, CXCL10, C…	442	1796	16792	1.29034	1	0.590527	0.57996
GOTERM_BP_ALL	GO:0019080~viral gene expression	11	0.0181935	0.0306212	RPS15, RPS14, RPL18A, CCL5, RPS5, HPN, CCL4, CCL3, RPL13, RPS2, TMEM229A	442	192	16792	2.17656	1	0.594823	0.584179
GOTERM_BP_ALL	GO:0098661~inorganic anion transmembrane transport	8	0.0132317	0.0307208	SLC13A1, SLC12A3, GLRA2, SLC37A2, CLIC3, SLC12A1, SLC26A9, ANO3	442	114	16792	2.66603	1	0.594823	0.584179
GOTERM_MF_ALL	GO:0005506~iron ion binding	10	0.0165396	0.0312378	HBZ, CYP26B1, HAAO, HBE1, CYP1A1, CYP4B1, HBQ1, CYP3A4, CYP4F22, ALOX15B	436	169	16881	2.291	1	0.618565	0.610363
GOTERM_MF_ALL	GO:0016702~oxidoreductase activity, acting on single donors with incorporation of molecular oxygen, incorporation of two atoms of oxygen	4	0.00661584	0.0314409	HPDL, HAAO, ALOX15B, IDO1	436	27	16881	5.73598	1	0.618565	0.610363
GOTERM_BP_ALL	GO:0048583~regulation of response to stimulus	113	0.186897	0.032042	FCN1, CSF3, CSF2, IGHV3-23, SOX2, IGLV2-8, IGHG4, HTR6, CREB3L3, PEG10, PRKACG, IL13RA2, RGS6, ZNF683, IGFBP1, LAG3, IGHV3-30, ENDOG, EPHA8, IGHV3-33, LMO3, CYBA, PGC, CD8A, S100A4, CD300C, IDO1, CFD, REG3A, ADRB1, IGHV1-69, CD1A, IGLV2-11, SOCS1, NLRP6, HRH4, NKX2-1, S100A12, SLAMF7, IGHA1, NKX2-5, WNT4, SIVA1, IGHV3-13, ALOX15B, GADD45G, BST2, CXCL10, MARCO, CXCL11, BPIFB1, CD209, CLEC6A, GPR27…	442	3636	16792	1.18069	1	0.616764	0.605728
GOTERM_BP_ALL	GO:0010819~regulation of T cell chemotaxis	3	0.00496188	0.0323557	CXCL10, CCL5, CCR2	442	11	16792	10.3612	1	0.616764	0.605728
GOTERM_BP_ALL	GO:0072173~metanephric tubule morphogenesis	3	0.00496188	0.0323557	PAX2, HES5, WNT4	442	11	16792	10.3612	1	0.616764	0.605728
GOTERM_BP_ALL	GO:0042368~vitamin D biosynthetic process	3	0.00496188	0.0323557	IFNG, IL1B, CYP3A4	442	11	16792	10.3612	1	0.616764	0.605728
GOTERM_BP_ALL	GO:0051179~localization	174	0.287789	0.0328887	FCN1, KCNG1, KCNG2, LY6K, CSF3, CSF2, IGHV3-23, AQP4, ALKBH7, TPGS1, ATP12A, AQP3, RPS15, IGLV2-8, RPS14, SYNPR, IGHG4, SLC25A48, HTR6, SLN, RPL18A, IL13RA2, BSN, SLC39A4, CHRNB2, KCNH3, SLC6A19, ABCG5, IGHV3-30, G6PC, KCNH5, KCNH6, EPHA8, KRT2, IGHV3-33, RPS5, ANXA13, HBE1, SLC6A12, CYBA, ANK1, COX7A2P2, KCNQ2, SCG3, SLC27A5, ABCG2, CFD, SPTBN4, CRABP1, HPN, CACNA1B, CACNA1A, C2CD4B, IGHV1-69, C…	442	5872	16792	1.12575	1	0.624505	0.61333
GOTERM_BP_ALL	GO:0055080~cation homeostasis	26	0.0430029	0.0332559	RYR1, CCL13, CXCL9, PTGER1, CACNA1A, OXT, FASLG, ATP12A, CCL8, CCKAR, CCL7, CCL5, CXCR3, HRH4, CCL3, SLC39A4, CCR2, AVPR1B, GPR55, CYBA, CXCL10, CXCL11, CCKBR, RHAG, SLC26A9, ABCG2	442	643	16792	1.53618	1	0.629049	0.617793
GOTERM_BP_ALL	GO:1901700~response to oxygen-containing compound	51	0.0843519	0.0340695	GPR27, TRIM72, CSF3, CXCL9, CSF2, CXCL8, CITED1, OXT, FASLG, AQP3, CXCL5, CYP26B1, PRKACG, CASP1, FFAR2, CAMP, IGFBP1, ZNF683, CHRNB2, ENDOG, AVPR1B, TNFRSF18, PAX4, CYBA, PAX2, IFNG, ALDH1A2, IL1B, TFF1, IDO1, PTGER1, GLRA2, SOCS1, CCL7, HRH3, CCL5, HRH4, HSD17B2, EIF4EBP1, CCL3, ROMO1, NR0B2, SOD3, GCK, KLF1, CXCL10, MAS1, CXCL11, CPS1, CYP1A1, HCN2	442	1466	16792	1.32165	1	0.641968	0.630481
GOTERM_MF_ALL	GO:0042605~peptide antigen binding	4	0.00661584	0.0345593	TRGV3, SLC7A9, CD209, HLA-DPA1	436	28	16881	5.53113	1	0.640525	0.632031
GOTERM_MF_ALL	GO:0016701~oxidoreductase activity, acting on single donors with incorporation of molecular oxygen	4	0.00661584	0.0345593	HPDL, HAAO, ALOX15B, IDO1	436	28	16881	5.53113	1	0.640525	0.632031
GOTERM_BP_ALL	GO:0006816~calcium ion transport	17	0.0281173	0.0351651	CHRNB2, RYR1, CXCL9, CACNA1B, CACNA1A, CYBA, HSPA2, CACNA1E, GCK, CXCL10, CXCL11, CCL8, SLN, CCL5, CXCR3, CCL4, CCL3	442	369	16792	1.75026	1	0.660084	0.648273
GOTERM_MF_ALL	GO:0016491~oxidoreductase activity	29	0.0479648	0.035307	HAAO, OGDHL, CYP4F22, CYP3A4, ALKBH7, ALDH3B2, IL4I1, CYP26B1, AKR7A3, FADS6, HSD17B2, DHRS4L1, PHGDH, UQCRFS1P1, GSTO2, CYP4B1, FMO2, PXDNL, CYBA, ALOX15B, SOD3, PAX2, HPDL, COX7A2P2, ALDH1A2, CYP1A1, BLVRB, DEGS2, IDO1	436	757	16881	1.48325	1	0.640525	0.632031
GOTERM_BP_ALL	GO:0051817~modification of morphology or physiology of other organism involved in symbiotic interaction	7	0.0115777	0.0357184	CD209, CCL5, HPN, CCL4, CCL3, CAMP, SLC25A6	442	93	16792	2.85953	1	0.66792	0.655968
GOTERM_MF_ALL	GO:0005267~potassium channel activity	8	0.0132317	0.0357406	KCNG1, KCNH3, KCNG2, KCNH5, KCNH6, HPN, KCNQ2, HCN2	436	120	16881	2.58119	1	0.640525	0.632031
GOTERM_BP_ALL	GO:0002696~positive regulation of leukocyte activation	15	0.0248094	0.0358669	CHRNB2, IGHM, IGLC7, IGHV3-23, IGHG4, IFNG, IL1B, CCL5, TBX21, TNFSF9, PDCD1, IGHA1, CD244, CCR2, HLA-DPA1	442	311	16792	1.83236	1	0.668157	0.656202
GOTERM_MF_ALL	GO:0030594~neurotransmitter receptor activity	7	0.0115777	0.0360959	CHRNB2, HTR6, GLRA2, HRH3, CHRNE, HRH4, GRIK4	436	95	16881	2.8529	1	0.640525	0.632031
GOTERM_BP_ALL	GO:0036230~granulocyte activation	4	0.00661584	0.0362563	CXCL8, CCL5, CCL3, CCR2	442	28	16792	5.42728	1	0.672862	0.660822
GOTERM_BP_ALL	GO:0006953~acute-phase response	5	0.00826979	0.0368451	REG3A, ORM1, SERPINA1, IL1B, ORM2	442	48	16792	3.95739	1	0.681219	0.66903
GOTERM_MF_ALL	GO:0016004~phospholipase activator activity	3	0.00496188	0.0368611	CCL8, CCL5, CCL3	436	12	16881	9.67947	1	0.641524	0.633018
GOTERM_BP_ALL	GO:0070365~hepatocyte differentiation	3	0.00496188	0.0381634	MESP1, CPS1, CYP1A1	442	12	16792	9.49774	1	0.70203	0.689468
GOTERM_BP_ALL	GO:0031667~response to nutrient levels	18	0.0297713	0.0383989	ABCG5, SLC6A19, G6PC, ADRB1, OXT, CYBA, AQP3, PAX2, CXCL10, CCKAR, CLPS, CPS1, ALDH1A2, KIAA1324, CYP1A1, EIF4EBP1, SLC39A4, WNT4	442	404	16792	1.69267	1	0.70203	0.689468
GOTERM_BP_ALL	GO:0006887~exocytosis	18	0.0297713	0.0383989	CFD, TRIM72, ORM1, SERPINA1, PLEK, CACNA1A, CTSW, C2CD4B, C2CD4C, ORM2, ANK1, CCL8, IFNG, CCL5, CCL3, SCG3, IL13RA2, CCR2	442	404	16792	1.69267	1	0.70203	0.689468
GOTERM_BP_ALL	GO:0043903~regulation of symbiosis, encompassing mutualism through parasitism	14	0.0231554	0.0385845	FCN1, IFITM2, CXCL8, BTBD17, APOBEC3H, HPN, TSPAN32, BST2, IFNG, CCL5, CCL4, CCL3, TMEM229A, CAMP	442	285	16792	1.86622	1	0.70281	0.690234
GOTERM_MF_ALL	GO:0008509~anion transmembrane transporter activity	11	0.0181935	0.0390067	SLC13A1, SLC13A2, SLC12A3, GLRA2, SLC37A2, CLIC3, SLC12A1, SLC25A21, SLC26A9, SLC1A7, ANO3	436	204	16881	2.08773	1	0.659513	0.650768
GOTERM_BP_ALL	GO:1901701~cellular response to oxygen-containing compound	34	0.0562346	0.0391849	GPR27, TRIM72, CSF3, CSF2, CXCL8, CYP26B1, GLRA2, SOCS1, CCL7, HRH3, PRKACG, CCL5, HRH4, CCL3, EIF4EBP1, ROMO1, FFAR2, CAMP, ZNF683, IGFBP1, CHRNB2, ENDOG, CYBA, SOD3, PAX2, GCK, KLF1, CXCL10, MAS1, IFNG, CPS1, ALDH1A2, IL1B, HCN2	442	912	16792	1.41633	1	0.708318	0.695644
GOTERM_BP_ALL	GO:0045604~regulation of epidermal cell differentiation	5	0.00826979	0.039319	REG3A, ALOX15B, AQP3, KRT84, HES5	442	49	16792	3.87663	1	0.708318	0.695644
GOTERM_BP_ALL	GO:0070231~T cell apoptotic process	5	0.00826979	0.039319	SIVA1, CCL5, FASLG, PDCD1, IDO1	442	49	16792	3.87663	1	0.708318	0.695644
GOTERM_MF_ALL	GO:0015294~solute:cation symporter activity	7	0.0115777	0.0393522	SLC13A1, SLC13A2, SLC12A3, SLC6A19, SLC12A1, SLC6A12, SLC1A7	436	97	16881	2.79407	1	0.659513	0.650768
GOTERM_BP_ALL	GO:0050706~regulation of interleukin-1 beta secretion	4	0.00661584	0.0396753	IFNG, CASP1, NLRP2, CCL3	442	29	16792	5.24013	1	0.712128	0.699385
GOTERM_BP_ALL	GO:0034762~regulation of transmembrane transport	18	0.0297713	0.0403468	KCNG1, KCNG2, KCNH3, CXCL9, KCNH5, CLIC3, KCNH6, CACNA1B, CACNA1A, CYBA, HSPA2, CACNA1E, CXCL10, CXCL11, SLN, CXCR3, KCNQ2, HCN2	442	406	16792	1.68433	1	0.721547	0.708636
GOTERM_MF_ALL	GO:0015077~monovalent inorganic cation transmembrane transporter activity	16	0.0264633	0.0407935	SLC13A1, KCNG1, SLC13A2, KCNG2, KCNH3, SLC6A19, KCNH5, KCNH6, HPN, SLC6A12, ATP12A, SLC1A7, COX7A2P2, KCNQ2, UQCRFS1P1, HCN2	436	353	16881	1.75492	1	0.671238	0.662337
GOTERM_CC_ALL	GO:0005833~hemoglobin complex	3	0.00496188	0.041336	HBZ, HBE1, HBQ1	501	12	18224	9.09381	1	0.807642	0.786974
GOTERM_BP_ALL	GO:0006508~proteolysis	57	0.0942756	0.0414448	FCN1, PCSK1, TRIM72, SERPINA1, IGHV3-23, FASLG, CTSW, SERPINA6, PHEX, WFDC2, SOX2, IGLV2-8, IGHG4, CASP1, CTSE, HABP2, CPA2, IGHV3-30, SERPINB2, IGHV3-33, MMEL1, SERPINB7, TMPRSS11E, MMP8, PGC, PAX2, IFNG, IL1B, CFD, C1QB, CPB1, PCOLCE2, HPN, KLK4, IGHV1-69, PSMB10, ANAPC11, IGLV2-11, CST2, CST1, NLRP2, SDF2L1, IGHV3-53, IGLC7, F12, ECEL1, F11, IGHV3-13, GZMB, FBXL15, GZMH, BST2, GZMM, CPS1, CPE,…	442	1693	16792	1.27908	1	0.738497	0.725283
GOTERM_BP_ALL	GO:0006911~phagocytosis, engulfment	5	0.00826979	0.0418854	IGHM, IGHG4, IGLC7, IGHV3-23, IGHA1	442	50	16792	3.7991	1	0.740099	0.726856
GOTERM_BP_ALL	GO:0098771~inorganic ion homeostasis	26	0.0430029	0.0421147	RYR1, CCL13, CXCL9, PTGER1, CACNA1A, OXT, FASLG, ATP12A, CCL8, CCKAR, CCL7, CCL5, CXCR3, HRH4, CCL3, SLC39A4, CCR2, AVPR1B, GPR55, CYBA, CXCL10, CXCL11, CCKBR, RHAG, SLC26A9, ABCG2	442	658	16792	1.50116	1	0.740099	0.726856
GOTERM_BP_ALL	GO:0048518~positive regulation of biological process	157	0.259672	0.042323	FCN1, CSF3, CSF2, IGHV3-23, FOXI1, AQP3, SOX2, IGLV2-8, IGHG4, HTR6, SLN, CREB3L3, PRKACG, IL13RA2, PITX3, ZNF683, CHRNB2, EOMES, IGFBP1, LAG3, IGHV3-30, ENDOG, EPHA8, IGHV3-33, LMO3, ANXA13, CYBA, ANK1, PGC, CD8A, EEF1A2, S100A4, LMX1B, IDO1, CFD, SPTBN4, REG3A, HPN, ADRB1, IGHV1-69, ANAPC11, HCAR2, IGLV2-11, NHLH2, SOCS1, NLRP6, NLRP2, NKX2-1, EIF4EBP1, S100A12, HIST1H3I, IGHA1, NKX2-5, HIST1H3…	442	5285	16792	1.12859	1	0.740099	0.726856
GOTERM_BP_ALL	GO:0071222~cellular response to lipopolysaccharide	9	0.0148856	0.0431051	CXCL10, CSF3, CXCL8, CSF2, IFNG, CCL5, IL1B, CCL3, CAMP	442	149	16792	2.29476	1	0.740099	0.726856
GOTERM_BP_ALL	GO:2000108~positive regulation of leukocyte apoptotic process	4	0.00661584	0.0432516	HCAR2, CCL5, PDCD1, IDO1	442	30	16792	5.06546	1	0.740099	0.726856
GOTERM_BP_ALL	GO:0042044~fluid transport	4	0.00661584	0.0432516	SLC14A1, CSF2, AQP4, AQP3	442	30	16792	5.06546	1	0.740099	0.726856
GOTERM_BP_ALL	GO:0032731~positive regulation of interleukin-1 beta production	4	0.00661584	0.0432516	IFNG, CASP1, NLRP2, CCL3	442	30	16792	5.06546	1	0.740099	0.726856
GOTERM_BP_ALL	GO:0040020~regulation of meiotic nuclear division	4	0.00661584	0.0432516	PIWIL2, OSM, HORMAD1, WNT4	442	30	16792	5.06546	1	0.740099	0.726856
GOTERM_BP_ALL	GO:0072348~sulfur compound transport	4	0.00661584	0.0432516	SLC13A1, SLC35F3, SLC7A9, SLC26A9	442	30	16792	5.06546	1	0.740099	0.726856
GOTERM_MF_ALL	GO:0015079~potassium ion transmembrane transporter activity	9	0.0148856	0.0433386	KCNG1, KCNH3, KCNG2, KCNH5, KCNH6, HPN, KCNQ2, ATP12A, HCN2	436	152	16881	2.29251	1	0.687664	0.678546
GOTERM_BP_ALL	GO:0071705~nitrogen compound transport	28	0.0463108	0.0433766	GPR27, KCNG2, CSF2, SLC35F3, CACNA1A, OXT, CACNA1E, AQP3, SLC1A7, HRH3, CCL5, FFAR2, SLC18A1, EIF5AL1, CHRNB2, SLC14A1, SLC6A19, SLC6A12, NR0B2, GCK, SSTR5, IFNG, SLC7A9, CD209, IL1B, RHAG, ABCG2, SLC25A6	442	725	16792	1.46724	1	0.740099	0.726856
GOTERM_BP_ALL	GO:0051924~regulation of calcium ion transport	11	0.0181935	0.0433772	CXCL10, CXCL11, CXCL9, SLN, CCL5, CXCR3, CCL4, CACNA1B, CCL3, CYBA, HSPA2	442	204	16792	2.04853	1	0.740099	0.726856
GOTERM_MF_ALL	GO:0005539~glycosaminoglycan binding	11	0.0181935	0.0435884	IGHM, CXCL10, CXCL11, PLA2G2D, CCL8, PCOLCE2, CCL7, F11, RNASE7, SOD3, HABP2	436	208	16881	2.04758	1	0.687664	0.678546
GOTERM_BP_ALL	GO:1901564~organonitrogen compound metabolic process	72	0.119085	0.0437063	PIWIL2, PCSK1, CDA, RPLP0P6, CXCL9, GAL3ST1, CLIC3, OGDHL, RPS15, MRPL41, RPS14, IL4I1, SLC25A48, RPL18A, GUK1, NME2P1, PHGDH, CCR2, SULT1C4, EIF5AL1, CHRNB2, SFTPB, GSTO2, RPS5, ELOVL3, MAT1A, HPDL, IL1B, EEF1A2, PADI3, BLVRB, MYH7, IDO1, SLC25A6, ASAH2, HAAO, HPN, AK1, CACNA1A, ADRB1, CYP3A4, PSMB10, MRPL55, ALDH3B2, CXCR3, CCL5, EIF4EBP1, RPL13, SLC25A21, GCNT4, RPS2, RPL37AP8, ARSE, PLA2G2F, …	442	2221	16792	1.23158	1	0.740099	0.726856
GOTERM_BP_ALL	GO:0019932~second-messenger-mediated signaling	12	0.0198475	0.0442858	CXCL10, CXCL11, CXCL9, RASD1, CXCL8, PTGDR2, CD8A, CXCR3, PLEK, CCL4, CCL3, ADRB1	442	233	16792	1.95662	1	0.740099	0.726856
GOTERM_BP_ALL	GO:0042102~positive regulation of T cell proliferation	7	0.0115777	0.0443198	IFNG, CCL5, IL1B, TNFSF9, CD244, CCR2, HLA-DPA1	442	98	16792	2.71364	1	0.740099	0.726856
GOTERM_BP_ALL	GO:0006805~xenobiotic metabolic process	7	0.0115777	0.0443198	CYP26B1, AKR7A3, GSTO2, CYP1A1, S100A12, FMO2, CYP3A4	442	98	16792	2.71364	1	0.740099	0.726856
GOTERM_BP_ALL	GO:0043922~negative regulation by host of viral transcription	3	0.00496188	0.0443334	CCL5, CCL4, CCL3	442	13	16792	8.76714	1	0.740099	0.726856
GOTERM_BP_ALL	GO:1901722~regulation of cell proliferation involved in kidney development	3	0.00496188	0.0443334	LIN28A, IFNG, SERPINB7	442	13	16792	8.76714	1	0.740099	0.726856
GOTERM_BP_ALL	GO:0019755~one-carbon compound transport	3	0.00496188	0.0443334	SLC14A1, RHAG, AQP3	442	13	16792	8.76714	1	0.740099	0.726856
GOTERM_BP_ALL	GO:0021695~cerebellar cortex development	5	0.00826979	0.0445444	TRNP1, SEZ6, CACNA1A, SEZ6L, CBLN1	442	51	16792	3.7246	1	0.740099	0.726856
GOTERM_BP_ALL	GO:0045071~negative regulation of viral genome replication	5	0.00826979	0.0445444	BST2, IFITM2, BTBD17, APOBEC3H, CCL5	442	51	16792	3.7246	1	0.740099	0.726856
GOTERM_MF_ALL	GO:0015464~acetylcholine receptor activity	4	0.00661584	0.0448311	CHRNB2, HRH3, CHRNE, HRH4	436	31	16881	4.99586	1	0.687664	0.678546
GOTERM_MF_ALL	GO:0042287~MHC protein binding	4	0.00661584	0.0448311	TRGV3, LAG3, CD8A, CD244	436	31	16881	4.99586	1	0.687664	0.678546
GOTERM_BP_ALL	GO:0060485~mesenchyme development	12	0.0198475	0.0454103	EOMES, MESP1, DPPA4, ALDH1A2, GSC, HPN, NKX2-1, S100A4, NKX2-5, AMH, PAX2, WNT4	442	234	16792	1.94825	1	0.749726	0.736311
GOTERM_BP_ALL	GO:0001816~cytokine production	25	0.041349	0.0454287	FCN1, ORM1, CSF2, SOCS1, IFNL1, CXCR3, CASP1, CCL3, NLRP2, S100A12, FFAR2, CAMP, CCR2, HLA-DPA1, EOMES, LAG3, CYBA, SERPINB7, ALOX15B, BST2, IFNG, CLEC6A, IL1B, CD244, IDO1	442	631	16792	1.50519	1	0.749726	0.736311
GOTERM_BP_ALL	GO:0045616~regulation of keratinocyte differentiation	4	0.00661584	0.0469832	REG3A, ALOX15B, AQP3, KRT84	442	31	16792	4.90206	1	0.771012	0.757216
GOTERM_BP_ALL	GO:0038095~Fc-epsilon receptor signaling pathway	10	0.0165396	0.047032	IGLV2-11, IGLV2-8, IGHV3-30, IGLC7, IGHV3-53, IGHV3-33, IGHV3-23, IGHV3-13, IGHV1-69, PSMB10	442	179	16792	2.1224	1	0.771012	0.757216
GOTERM_BP_ALL	GO:0050801~ion homeostasis	27	0.0446569	0.0476937	RYR1, CCL13, CXCL9, PTGER1, CACNA1A, OXT, FASLG, ATP12A, CCL8, CCKAR, CCL7, CCL5, CXCR3, HRH4, CCL3, SLC39A4, CCR2, AVPR1B, GPR55, CYBA, CXCL10, CXCL11, CPS1, CCKBR, RHAG, SLC26A9, ABCG2	442	699	16792	1.46746	1	0.779261	0.765318
GOTERM_MF_ALL	GO:0022890~inorganic cation transmembrane transporter activity	21	0.0347331	0.0481928	SLC13A1, KCNG1, RYR1, SLC13A2, KCNG2, KCNH3, SLC6A19, KCNH5, KCNH6, HPN, CACNA1B, CACNA1A, SLC6A12, ATP12A, CACNA1E, SLC1A7, COX7A2P2, KCNQ2, UQCRFS1P1, HCN2, SLC39A4	436	518	16881	1.56964	1	0.694856	0.685642
GOTERM_MF_ALL	GO:0015296~anion:cation symporter activity	4	0.00661584	0.0485548	SLC13A1, SLC13A2, SLC12A3, SLC12A1	436	32	16881	4.83974	1	0.694856	0.685642
GOTERM_BP_ALL	GO:0046879~hormone secretion	14	0.0231554	0.048585	GPR27, KCNG2, OSM, CACNA1A, CACNA1E, NR0B2, GCK, SSTR5, HCAR2, IFNG, IL1B, CCL5, FFAR2, SLC25A6	442	295	16792	1.80296	1	0.791195	0.777037
GOTERM_CC_ALL	GO:0005796~Golgi lumen	7	0.0115777	0.0486124	DEFA6, MUC16, DEFA5, SOD3, MUC5AC, WNT4, MUC6	501	96	18224	2.65236	1	0.897208	0.874248
GOTERM_BP_ALL	GO:0044702~single organism reproductive process	43	0.0711202	0.0488673	PIWIL2, SPTBN4, LY6K, HMX3, CSF2, GAL3ST1, CITED1, MEI1, PTGDR2, SPESP1, OXT, TPGS1, AKAP3, WFDC2, CLGN, NHLH2, CYP26B1, PRKACG, PEG10, HSD17B2, NKX2-1, HORMAD1, AMH, WNT4, EOMES, ATP8B3, PSAPL1, SYCE1L, OSM, TDRD9, C9ORF24, HSPA2, ALOX15B, KLF1, SMC1B, THEG, MAS1, LIN28A, IL1B, CYP1A1, ZP1, GTSF1, PTTG3P	442	1231	16792	1.32706	1	0.793167	0.778974
GOTERM_MF_ALL	GO:0005344~oxygen transporter activity	3	0.00496188	0.049139	HBZ, HBE1, HBQ1	436	14	16881	8.29669	1	0.694856	0.685642
GOTERM_MF_ALL	GO:0016775~phosphotransferase activity, nitrogenous group as acceptor	3	0.00496188	0.049139	KCNH3, KCNH5, CKM	436	14	16881	8.29669	1	0.694856	0.685642
GOTERM_MF_ALL	GO:0060229~lipase activator activity	3	0.00496188	0.049139	CCL8, CCL5, CCL3	436	14	16881	8.29669	1	0.694856	0.685642
GOTERM_BP_ALL	GO:0044710~single-organism metabolic process	123	0.203437	0.0492584	CDA, CSF2, OGDHL, ALKBH7, SOX2, IL4I1, AKR7A3, FADS6, DHRS4L1, NME2P1, UGT2B10, KCNH3, G6PC, KCNH5, EPHA8, LMO3, CYBA, MAT1A, DPM3, CLPS, EEF1A2, PADI3, DGKK, SLC27A5, IDO1, ABCG2, SPTBN4, CRABP1, AK1, CACNA1A, ADRB1, CYP4F22, HCAR2, ALDH3B2, FUT7, NLRP6, LCN15, NKX2-1, S100A12, IGHA1, ARSE, WNT4, SDF2L1, PSAPL1, MUC16, RARRES3, APOBEC3H, PXDNL, NR0B2, ALOX15B, GADD45G, CXCL10, CXCL11, CPS1, VNN2…	442	4063	16792	1.15011	1	0.794186	0.779975
GOTERM_CC_ALL	GO:0034703~cation channel complex	10	0.0165396	0.0494524	RYR1, KCNG1, KCNG2, LRRC26, KCNQ2, CACNA1B, CACNA1A, HSPA2, CACNA1E, HCN2	501	173	18224	2.10262	1	0.897208	0.874248
GOTERM_BP_ALL	GO:0042445~hormone metabolic process	10	0.0165396	0.0498262	PCSK1, CYP26B1, ALDH1A2, HPN, CRABP1, CPE, CACNA1A, GCNT4, CYP3A4, WNT4	442	181	16792	2.09895	1	0.794186	0.779975
GOTERM_BP_ALL	GO:0050864~regulation of B cell activation	8	0.0132317	0.0502542	CHRNB2, IGHM, IGHG4, IFNG, IGLC7, TBX21, IGHV3-23, IGHA1	442	127	16792	2.39313	1	0.794186	0.779975
GOTERM_BP_ALL	GO:0070838~divalent metal ion transport	18	0.0297713	0.050398	CHRNB2, RYR1, CXCL9, CACNA1B, CACNA1A, CYBA, HSPA2, CACNA1E, GCK, CXCL10, CXCL11, CCL8, SLN, CCL5, CXCR3, CCL4, CCL3, SLC39A4	442	418	16792	1.63597	1	0.794186	0.779975
GOTERM_BP_ALL	GO:0042060~wound healing	22	0.0363871	0.0504943	IGFBP1, TRIM72, REG3A, F8A1, SERPINA1, SERPINB2, F12, HBE1, F11, PLEK, TM4SF4, TSPAN32, SOX2, NLRP6, PRKACG, TFF3, TFF2, TFF1, HIST1H3I, DGKK, HIST1H3C, WNT4	442	542	16792	1.54207	1	0.794186	0.779975
GOTERM_BP_ALL	GO:0010893~positive regulation of steroid biosynthetic process	3	0.00496188	0.0508427	IFNG, IL1B, WNT4	442	14	16792	8.14092	1	0.794186	0.779975
GOTERM_BP_ALL	GO:0010919~regulation of inositol phosphate biosynthetic process	3	0.00496188	0.0508427	MAS1, PLEK, CD244	442	14	16792	8.14092	1	0.794186	0.779975
GOTERM_BP_ALL	GO:0090192~regulation of glomerulus development	3	0.00496188	0.0508427	IFNG, SERPINB7, PAX2	442	14	16792	8.14092	1	0.794186	0.779975
GOTERM_BP_ALL	GO:0042362~fat-soluble vitamin biosynthetic process	3	0.00496188	0.0508427	IFNG, IL1B, CYP3A4	442	14	16792	8.14092	1	0.794186	0.779975
GOTERM_BP_ALL	GO:0001711~endodermal cell fate commitment	3	0.00496188	0.0508427	EOMES, SOX2, MESP1	442	14	16792	8.14092	1	0.794186	0.779975
GOTERM_BP_ALL	GO:0003338~metanephros morphogenesis	4	0.00661584	0.050868	CITED1, PAX2, HES5, WNT4	442	32	16792	4.74887	1	0.794186	0.779975
GOTERM_BP_ALL	GO:0050704~regulation of interleukin-1 secretion	4	0.00661584	0.050868	IFNG, CASP1, NLRP2, CCL3	442	32	16792	4.74887	1	0.794186	0.779975
GOTERM_MF_ALL	GO:0004951~cholecystokinin receptor activity	2	0.00330792	0.0508747	CCKAR, CCKBR	436	2	16881	38.7179	1	0.6976	0.68835
GOTERM_MF_ALL	GO:0031729~CCR4 chemokine receptor binding	2	0.00330792	0.0508747	CCL5, CCL17	436	2	16881	38.7179	1	0.6976	0.68835
GOTERM_BP_ALL	GO:0015833~peptide transport	13	0.0215015	0.0512218	GPR27, KCNG2, CACNA1A, CACNA1E, NR0B2, GCK, SSTR5, IFNG, CD209, IL1B, CCL5, FFAR2, SLC25A6	442	268	16792	1.84284	1	0.79451	0.780293
GOTERM_BP_ALL	GO:0038188~cholecystokinin signaling pathway	2	0.00330792	0.0518368	CCKAR, CCKBR	442	2	16792	37.991	1	0.79451	0.780293
GOTERM_BP_ALL	GO:0002752~cell surface pattern recognition receptor signaling pathway	2	0.00330792	0.0518368	FCN1, FFAR2	442	2	16792	37.991	1	0.79451	0.780293
GOTERM_BP_ALL	GO:0002302~CD8-positive, alpha-beta T cell differentiation involved in immune response	2	0.00330792	0.0518368	EOMES, IFNG	442	2	16792	37.991	1	0.79451	0.780293
GOTERM_BP_ALL	GO:0007492~endoderm development	6	0.00992375	0.051838	EOMES, SOX2, DUSP4, MESP1, NKX2-1, MMP8	442	77	16792	2.96033	1	0.79451	0.780293
GOTERM_BP_ALL	GO:0071887~leukocyte apoptotic process	7	0.0115777	0.052058	HCAR2, IFNG, SIVA1, CCL5, FASLG, PDCD1, IDO1	442	102	16792	2.60722	1	0.79451	0.780293
GOTERM_BP_ALL	GO:0090279~regulation of calcium ion import	7	0.0115777	0.052058	CXCL10, CXCL11, CXCL9, SLN, CXCR3, CCL3, CYBA	442	102	16792	2.60722	1	0.79451	0.780293
GOTERM_BP_ALL	GO:0071219~cellular response to molecule of bacterial origin	9	0.0148856	0.0521811	CXCL10, CSF3, CXCL8, CSF2, IFNG, CCL5, IL1B, CCL3, CAMP	442	155	16792	2.20593	1	0.79451	0.780293
GOTERM_BP_ALL	GO:0030097~hemopoiesis	28	0.0463108	0.0524914	CSF3, CSF2, PTPRQ, PLEK, RPS14, CYP26B1, FUT7, IFNL1, TBX21, CCL3, NKX2-5, HES5, WNT4, EOMES, WDR38, ZNF683, HBZ, PLA2G2D, GPR55, KLF1, IFNG, CD8A, CLDN18, MT1G, TNFSF9, HIST1H4H, RHAG, C1QC	442	739	16792	1.43944	1	0.796767	0.78251
GOTERM_BP_ALL	GO:2000242~negative regulation of reproductive process	5	0.00826979	0.053075	PTGDR2, OSM, HORMAD1, AMH, WNT4	442	54	16792	3.51768	1	0.798235	0.783952
GOTERM_BP_ALL	GO:0001706~endoderm formation	5	0.00826979	0.053075	EOMES, SOX2, DUSP4, MESP1, MMP8	442	54	16792	3.51768	1	0.798235	0.783952
GOTERM_BP_ALL	GO:0090280~positive regulation of calcium ion import	5	0.00826979	0.053075	CXCL10, CXCL11, CXCL9, CXCR3, CCL3	442	54	16792	3.51768	1	0.798235	0.783952
GOTERM_BP_ALL	GO:0072511~divalent inorganic cation transport	18	0.0297713	0.0532571	CHRNB2, RYR1, CXCL9, CACNA1B, CACNA1A, CYBA, HSPA2, CACNA1E, GCK, CXCL10, CXCL11, CCL8, SLN, CCL5, CXCR3, CCL4, CCL3, SLC39A4	442	421	16792	1.62432	1	0.798532	0.784244
GOTERM_BP_ALL	GO:0045926~negative regulation of growth	12	0.0198475	0.0534677	BST2, CDA, IFNG, CCDC85B, MT1M, MT1F, MT1G, MT1H, ADRB1, ALOX15B, CAMP, MT1E	442	240	16792	1.89955	1	0.799253	0.784951
GOTERM_BP_ALL	GO:0071466~cellular response to xenobiotic stimulus	7	0.0115777	0.0541133	CYP26B1, AKR7A3, GSTO2, CYP1A1, S100A12, FMO2, CYP3A4	442	103	16792	2.58191	1	0.806452	0.792022
GOTERM_MF_ALL	GO:0005261~cation channel activity	14	0.0231554	0.054322	KCNG1, CHRNB2, RYR1, KCNG2, KCNH3, KCNH5, KCNH6, HPN, CACNA1B, CACNA1A, CACNA1E, CHRNE, KCNQ2, HCN2	436	306	16881	1.77141	1	0.729462	0.719789
GOTERM_MF_ALL	GO:0015103~inorganic anion transmembrane transporter activity	8	0.0132317	0.0548104	SLC13A1, SLC12A3, GLRA2, SLC37A2, CLIC3, SLC12A1, SLC26A9, ANO3	436	132	16881	2.34654	1	0.729462	0.719789
GOTERM_BP_ALL	GO:0009954~proximal/distal pattern formation	4	0.00661584	0.0549034	CYP26B1, ALDH1A2, SP8, HES5	442	33	16792	4.60496	1	0.814001	0.799436
GOTERM_BP_ALL	GO:0015711~organic anion transport	15	0.0248094	0.055057	PLA2G2F, SLC13A2, PLA2G2D, SLC6A19, CACNA1A, SLC6A12, OXT, SLC1A7, HRH3, SLC7A9, IL1B, SLC25A21, RHAG, SLC26A9, SLC27A5	442	331	16792	1.72164	1	0.814001	0.799436
GOTERM_BP_ALL	GO:0043270~positive regulation of ion transport	11	0.0181935	0.0551164	CXCL10, CXCL11, CXCL9, CCL5, CXCR3, IL1B, CCL4, CCL3, OXT, HSPA2, NKX2-5	442	213	16792	1.96197	1	0.814001	0.799436
GOTERM_BP_ALL	GO:0042127~regulation of cell proliferation	52	0.0860059	0.05543	CSF3, CXCL9, FOXE3, CSF2, CXCL8, PTGDR2, FASLG, CXCL5, SOX2, CAMP, CCR2, HLA-DPA1, CHRNB2, TNFRSF18, CYBA, SERPINB7, PAX2, SSTR5, IFNG, CCKBR, ALDH1A2, IL1B, TRNP1, TFF1, HMX2, IDO1, REG3A, HPN, TSPAN32, CCL8, IFNL1, CXCR3, CCL5, ROMO1, NKX2-5, HES5, PLA2G2F, PLA2G2D, RARRES3, RARRES1, OSM, ALOX15B, GFAP, CXCL10, MAS1, CXCL11, LIN28A, CD209, TNFSF9, INSM1, CD244, CCL26	442	1552	16792	1.27289	1	0.814797	0.800217
GOTERM_BP_ALL	GO:0070371~ERK1 and ERK2 cascade	12	0.0198475	0.05564	DUSP4, CCL13, CCL8, CCL7, NLRP6, CCL5, LMO3, GPR55, CCL4, CCL3, CCL17, CCL26	442	243	16792	1.8761	1	0.814797	0.800217
GOTERM_BP_ALL	GO:0035270~endocrine system development	8	0.0132317	0.0556673	SOX2, ALDH1A2, PAX4, NKX2-1, INSM1, NKX2-5, NEUROG3, WNT4	442	130	16792	2.3379	1	0.814797	0.800217
GOTERM_BP_ALL	GO:0019058~viral life cycle	19	0.0314252	0.0559566	FCN1, IFITM2, CXCL8, BTBD17, SIVA1, APOBEC3H, RPS5, HPN, RPS15, BST2, RPS14, RPL18A, CD209, CCL5, CCL4, CCL3, RPL13, RPS2, TMEM229A	442	455	16792	1.58644	1	0.816303	0.801696
GOTERM_BP_ALL	GO:0019933~cAMP-mediated signaling	5	0.00826979	0.0561021	CXCL10, CXCL11, CXCL9, CXCR3, ADRB1	442	55	16792	3.45372	1	0.816303	0.801696
GOTERM_BP_ALL	GO:0044283~small molecule biosynthetic process	20	0.0330792	0.0574937	G6PC, HAAO, ELOVL3, PLEK, CYP3A4, ALOX15B, GCK, MAS1, IFNG, CPS1, FADS6, IL1B, ALDH1A2, CYP1A1, PADI3, PHGDH, CD244, SLC27A5, IDO1, WNT4	442	488	16792	1.55701	1	0.831723	0.816841
GOTERM_BP_ALL	GO:0015671~oxygen transport	3	0.00496188	0.0576693	HBZ, HBE1, HBQ1	442	15	16792	7.59819	1	0.831723	0.816841
GOTERM_BP_ALL	GO:0045066~regulatory T cell differentiation	3	0.00496188	0.0576693	PLA2G2D, FUT7, IFNG	442	15	16792	7.59819	1	0.831723	0.816841
GOTERM_BP_ALL	GO:0009611~response to wounding	25	0.041349	0.0585122	TRIM72, REG3A, SERPINA1, PLEK, TSPAN32, SOX2, NLRP6, PRKACG, HIST1H3I, HIST1H3C, CCR2, WNT4, IGFBP1, F8A1, SERPINB2, F12, HBE1, F11, TM4SF4, GFAP, CYP1A1, TFF3, TFF2, TFF1, DGKK	442	649	16792	1.46344	1	0.841413	0.826357
GOTERM_BP_ALL	GO:0050702~interleukin-1 beta secretion	4	0.00661584	0.0590869	IFNG, CASP1, NLRP2, CCL3	442	34	16792	4.46952	1	0.841749	0.826688
GOTERM_BP_ALL	GO:0060795~cell fate commitment involved in formation of primary germ layer	4	0.00661584	0.0590869	EOMES, SOX2, MESP1, PAX2	442	34	16792	4.46952	1	0.841749	0.826688
GOTERM_BP_ALL	GO:0002385~mucosal immune response	4	0.00661584	0.0590869	BPIFB1, HIST1H2BJ, FFAR2, CAMP	442	34	16792	4.46952	1	0.841749	0.826688
GOTERM_BP_ALL	GO:0051851~modification by host of symbiont morphology or physiology	5	0.00826979	0.0592203	CCL5, HPN, CCL4, CCL3, CAMP	442	56	16792	3.39205	1	0.841749	0.826688
GOTERM_MF_ALL	GO:0061134~peptidase regulator activity	11	0.0181935	0.0594148	BST2, CST2, CST1, SERPINA1, SERPINB2, PCOLCE2, CASP1, SERPINA6, SERPINB7, WFDC2, PTTG3P	436	220	16881	1.93589	1	0.779281	0.768948
GOTERM_BP_ALL	GO:0050671~positive regulation of lymphocyte proliferation	8	0.0132317	0.05947	CHRNB2, IFNG, CCL5, IL1B, TNFSF9, CD244, CCR2, HLA-DPA1	442	132	16792	2.30248	1	0.842863	0.827781
GOTERM_BP_ALL	GO:0009914~hormone transport	14	0.0231554	0.0604314	GPR27, KCNG2, OSM, CACNA1A, CACNA1E, NR0B2, GCK, SSTR5, HCAR2, IFNG, IL1B, CCL5, FFAR2, SLC25A6	442	306	16792	1.73815	1	0.853546	0.838273
GOTERM_BP_ALL	GO:0019079~viral genome replication	7	0.0115777	0.0605709	BST2, IFITM2, CXCL8, BTBD17, CD209, APOBEC3H, CCL5	442	106	16792	2.50884	1	0.853546	0.838273
GOTERM_BP_ALL	GO:0032946~positive regulation of mononuclear cell proliferation	8	0.0132317	0.0614299	CHRNB2, IFNG, CCL5, IL1B, TNFSF9, CD244, CCR2, HLA-DPA1	442	133	16792	2.28517	1	0.863178	0.847733
GOTERM_CC_ALL	GO:0005581~collagen trimer	7	0.0115777	0.0617788	C1QB, FCN1, MARCO, COL26A1, MMP8, C1QL1, C1QC	501	102	18224	2.49634	1	1	0.976331
GOTERM_BP_ALL	GO:0045069~regulation of viral genome replication	6	0.00992375	0.061869	BST2, IFITM2, CXCL8, BTBD17, APOBEC3H, CCL5	442	81	16792	2.81414	1	0.866871	0.851359
GOTERM_BP_ALL	GO:0070509~calcium ion import	9	0.0148856	0.0624042	RYR1, CXCL10, CXCL11, CXCL9, SLN, CXCR3, CCL3, CYBA, GCK	442	161	16792	2.12372	1	0.867303	0.851784
GOTERM_BP_ALL	GO:0032611~interleukin-1 beta production	5	0.00826979	0.0624289	IFNG, IL1B, CASP1, NLRP2, CCL3	442	57	16792	3.33254	1	0.867303	0.851784
GOTERM_BP_ALL	GO:0010830~regulation of myotube differentiation	5	0.00826979	0.0624289	TRIM72, CXCL10, CXCL9, CYP26B1, NKX2-5	442	57	16792	3.33254	1	0.867303	0.851784
GOTERM_BP_ALL	GO:0002576~platelet degranulation	7	0.0115777	0.0628208	CFD, ORM1, SERPINA1, PLEK, CTSW, SCG3, ORM2	442	107	16792	2.48539	1	0.867845	0.852316
GOTERM_BP_ALL	GO:0002700~regulation of production of molecular mediator of immune response	7	0.0115777	0.0628208	BST2, IFNG, TBX21, FFAR2, IL13RA2, PGC, CD244	442	107	16792	2.48539	1	0.867845	0.852316
GOTERM_BP_ALL	GO:0017144~drug metabolic process	4	0.00661584	0.0634157	CYP1A1, CYP4B1, FMO2, CYP3A4	442	35	16792	4.34182	1	0.873609	0.857977
GOTERM_BP_ALL	GO:0090026~positive regulation of monocyte chemotaxis	3	0.00496188	0.0647921	CXCL10, CCL5, CCR2	442	16	16792	7.1233	1	0.887598	0.871716
GOTERM_BP_ALL	GO:0072077~renal vesicle morphogenesis	3	0.00496188	0.0647921	CITED1, PAX2, WNT4	442	16	16792	7.1233	1	0.887598	0.871716
GOTERM_BP_ALL	GO:0070372~regulation of ERK1 and ERK2 cascade	12	0.0198475	0.0649865	DUSP4, CCL13, CCL8, CCL7, NLRP6, CCL5, LMO3, GPR55, CCL4, CCL3, CCL17, CCL26	442	249	16792	1.83089	1	0.887788	0.871902
GOTERM_BP_ALL	GO:0002520~immune system development	30	0.0496188	0.06542	CSF3, CSF2, PTPRQ, PLEK, RPS14, CYP26B1, FUT7, IFNL1, TBX21, CCL3, NKX2-5, HES5, WNT4, EOMES, WDR38, ZNF683, HBZ, PLA2G2D, GPR55, KLF1, IFNG, CD8A, CLDN18, MT1G, TNFSF9, HIST1H4H, RHAG, PDCD1, C1QC, IDO1	442	821	16792	1.38822	1	0.890487	0.874554
GOTERM_BP_ALL	GO:0010324~membrane invagination	5	0.00826979	0.0657273	IGHM, IGHG4, IGLC7, IGHV3-23, IGHA1	442	58	16792	3.27508	1	0.890487	0.874554
GOTERM_BP_ALL	GO:0051702~interaction with symbiont	5	0.00826979	0.0657273	CCL5, HPN, CCL4, CCL3, CAMP	442	58	16792	3.27508	1	0.890487	0.874554
GOTERM_CC_ALL	GO:0044445~cytosolic part	12	0.0198475	0.0661601	RPS15, RPS14, HBZ, RPLP0P6, RPL18A, NLRP6, RPS5, HBE1, CASP1, RPL13, HBQ1, RPS2	501	239	18224	1.82637	1	1	0.976331
GOTERM_BP_ALL	GO:0002790~peptide secretion	12	0.0198475	0.06637	GPR27, KCNG2, IFNG, CCL5, IL1B, CACNA1A, FFAR2, CACNA1E, NR0B2, GCK, SSTR5, SLC25A6	442	250	16792	1.82357	1	0.895969	0.879937
GOTERM_BP_ALL	GO:0007626~locomotory behavior	10	0.0165396	0.0671519	CHRNB2, SPTBN4, CACNA1B, NKX2-1, SEZ6, CACNA1A, SEZ6L, C1QL1, IDO1, PITX3	442	192	16792	1.9787	1	0.895969	0.879937
GOTERM_BP_ALL	GO:1901343~negative regulation of vasculature development	6	0.00992375	0.0672676	CXCL10, IFNG, CXCR3, FASLG, CCR2, WNT4	442	83	16792	2.74633	1	0.895969	0.879937
GOTERM_BP_ALL	GO:0003014~renal system process	7	0.0115777	0.067467	CHRNB2, PRKACG, AQP4, OXT, CYBA, IGHA1, AQP3	442	109	16792	2.43979	1	0.895969	0.879937
GOTERM_BP_ALL	GO:0009615~response to virus	14	0.0231554	0.0676542	CXCL9, IFITM2, BTBD17, APOBEC3H, BST2, CXCL10, CCL8, IFNL1, IFNG, CD8A, CCL5, TBX21, CCL4, CYP1A1	442	311	16792	1.7102	1	0.895969	0.879937
GOTERM_BP_ALL	GO:0009991~response to extracellular stimulus	18	0.0297713	0.0677337	ABCG5, SLC6A19, G6PC, ADRB1, OXT, CYBA, AQP3, PAX2, CXCL10, CCKAR, CLPS, CPS1, ALDH1A2, KIAA1324, CYP1A1, EIF4EBP1, SLC39A4, WNT4	442	435	16792	1.57204	1	0.895969	0.879937
GOTERM_BP_ALL	GO:0002251~organ or tissue specific immune response	4	0.00661584	0.0678869	BPIFB1, HIST1H2BJ, FFAR2, CAMP	442	36	16792	4.22122	1	0.895969	0.879937
GOTERM_BP_ALL	GO:0007339~binding of sperm to zona pellucida	4	0.00661584	0.0678869	LY6K, ATP8B3, ZP1, CLGN	442	36	16792	4.22122	1	0.895969	0.879937
GOTERM_BP_ALL	GO:1901617~organic hydroxy compound biosynthetic process	9	0.0148856	0.0679538	MAS1, IFNG, CITED1, IL1B, PLEK, INSM1, CYP3A4, CD244, WNT4	442	164	16792	2.08487	1	0.895969	0.879937
GOTERM_BP_ALL	GO:0002699~positive regulation of immune effector process	9	0.0148856	0.0679538	LAG3, IFNG, IL1B, TBX21, FFAR2, IL13RA2, PGC, CD244, CCR2	442	164	16792	2.08487	1	0.895969	0.879937
GOTERM_CC_ALL	GO:0031225~anchored component of membrane	9	0.0148856	0.0679819	BST2, LY6K, FCGR3B, VNN2, TEX101, GP2, RGMB, MDGA1, LYPD8	501	157	18224	2.08521	1	1	0.976331
GOTERM_BP_ALL	GO:1904427~positive regulation of calcium ion transmembrane transport	5	0.00826979	0.0691148	CXCL10, CXCL11, CXCL9, CXCR3, HSPA2	442	59	16792	3.21957	1	0.908842	0.892579
GOTERM_MF_ALL	GO:0005372~water transmembrane transporter activity	3	0.00496188	0.0698377	SLC14A1, AQP4, AQP3	436	17	16881	6.83257	1	0.902902	0.89093
GOTERM_BP_ALL	GO:0051282~regulation of sequestering of calcium ion	7	0.0115777	0.0698631	RYR1, CXCL10, CXCL11, CXCL9, CXCR3, CCL3, CYBA	442	110	16792	2.41761	1	0.916232	0.899837
GOTERM_BP_ALL	GO:0032501~multicellular organismal process	201	0.332446	0.0721113	FOXI1, AQP4, TPGS1, AQP3, SOX21, SOX2, RPS15, RPS14, HTR6, PEG10, PRKACG, BSN, HES7, ENDOG, UNC5A, EPHA8, KRT2, THEG, CLPS, KCNQ2, MT1G, GTSF1, IDO1, SPTBN4, HPN, CRABP1, KLK4, NHLH2, OR2I1P, PCDHA5, NKX2-1, S100A12, PCDHA4, HIST1H3I, IGHA1, NKX2-5, HIST1H3C, ARSE, F8A1, LRRN2, NR0B2, ALOX15B, GADD45G, BST2, VNN2, CYP1A1, TNFSF9, HIST1H4H, LRRN1, RYR1, MESP1, HMX3, FOXE3, ORM1, SERPINA1, CITED1, …	442	7027	16792	1.08669	1	0.934557	0.917834
GOTERM_BP_ALL	GO:0072087~renal vesicle development	3	0.00496188	0.072191	CITED1, PAX2, WNT4	442	17	16792	6.70429	1	0.934557	0.917834
GOTERM_BP_ALL	GO:0070234~positive regulation of T cell apoptotic process	3	0.00496188	0.072191	CCL5, PDCD1, IDO1	442	17	16792	6.70429	1	0.934557	0.917834
GOTERM_BP_ALL	GO:0042510~regulation of tyrosine phosphorylation of Stat1 protein	3	0.00496188	0.072191	SOCS1, IFNG, TNFRSF18	442	17	16792	6.70429	1	0.934557	0.917834
GOTERM_BP_ALL	GO:0009410~response to xenobiotic stimulus	7	0.0115777	0.0723079	CYP26B1, AKR7A3, GSTO2, CYP1A1, S100A12, FMO2, CYP3A4	442	111	16792	2.39583	1	0.934557	0.917834
GOTERM_BP_ALL	GO:0032732~positive regulation of interleukin-1 production	4	0.00661584	0.0724973	IFNG, CASP1, NLRP2, CCL3	442	37	16792	4.10713	1	0.934557	0.917834
GOTERM_BP_ALL	GO:0032677~regulation of interleukin-8 production	5	0.00826979	0.0725906	FCN1, IL1B, FFAR2, CD244, CAMP	442	60	16792	3.16591	1	0.934557	0.917834
GOTERM_BP_ALL	GO:0070665~positive regulation of leukocyte proliferation	8	0.0132317	0.0740123	CHRNB2, IFNG, CCL5, IL1B, TNFSF9, CD244, CCR2, HLA-DPA1	442	139	16792	2.18653	1	0.950372	0.933367
GOTERM_CC_ALL	GO:0000786~nucleosome	7	0.0115777	0.0742129	HIST3H2A, HIST1H2BJ, H3F3C, HIST1H4H, HIST1H3I, HIST1H3C, HIST1H1C	501	107	18224	2.37969	1	1	0.976331
GOTERM_BP_ALL	GO:0098656~anion transmembrane transport	10	0.0165396	0.0742524	SLC13A1, SLC12A3, GLRA2, SLC37A2, CLIC3, SLC12A1, SLC26A9, SLC1A7, SLC27A5, ANO3	442	196	16792	1.93831	1	0.950973	0.933956
GOTERM_BP_ALL	GO:0051208~sequestering of calcium ion	7	0.0115777	0.0748013	RYR1, CXCL10, CXCL11, CXCL9, CXCR3, CCL3, CYBA	442	112	16792	2.37443	1	0.955514	0.938416
GOTERM_MF_ALL	GO:0031727~CCR2 chemokine receptor binding	2	0.00330792	0.0753352	CCL7, CCR2	436	3	16881	25.8119	1	0.937592	0.92516
GOTERM_MF_ALL	GO:0070576~vitamin D 24-hydroxylase activity	2	0.00330792	0.0753352	CYP1A1, CYP3A4	436	3	16881	25.8119	1	0.937592	0.92516
GOTERM_BP_ALL	GO:1901615~organic hydroxy compound metabolic process	17	0.0281173	0.0755442	CHRNB2, CITED1, HPN, PLEK, CYP3A4, NR0B2, MAS1, ALDH3B2, IFNG, IL1B, ALDH1A2, CYP1A1, GCNT4, INSM1, DEGS2, CD244, WNT4	442	410	16792	1.57523	1	0.960336	0.943152
GOTERM_MF_ALL	GO:0005198~structural molecule activity	28	0.0463108	0.0756289	SPTBN4, RPLP0P6, KRT84, MRPL55, RPS15, MRPL41, RPS14, SLC25A48, RPL18A, RPL13, SLC25A21, RPS2, RPL37AP8, KRT6B, MUC6, AMBN, KRT2, RPS5, KRT7, ANK1, MUC5AC, GFAP, CLDN6, ENAM, CLDN14, CLDN18, RPL13AP3, SLC25A6	436	782	16881	1.38632	1	0.937592	0.92516
GOTERM_BP_ALL	GO:0048871~multicellular organismal homeostasis	14	0.0231554	0.0760463	GPR55, AQP4, ADRB1, AQP3, MUC5AC, CYP26B1, PRKACG, IL1B, CLDN18, POTEF, RHAG, TFF1, IGHA1, MUC6	442	317	16792	1.67783	1	0.960336	0.943152
GOTERM_BP_ALL	GO:0006836~neurotransmitter transport	10	0.0165396	0.0763937	SLC6A19, GRM4, HRH3, CACNA1B, CACNA1A, SLC6A12, C2CD4B, C2CD4C, SLC18A1, GFAP	442	197	16792	1.92847	1	0.960336	0.943152
GOTERM_BP_ALL	GO:0045065~cytotoxic T cell differentiation	2	0.00330792	0.0767409	CD8A, TNFSF9	442	3	16792	25.3273	1	0.960336	0.943152
GOTERM_BP_ALL	GO:0060557~positive regulation of vitamin D biosynthetic process	2	0.00330792	0.0767409	IFNG, IL1B	442	3	16792	25.3273	1	0.960336	0.943152
GOTERM_BP_ALL	GO:0060559~positive regulation of calcidiol 1-monooxygenase activity	2	0.00330792	0.0767409	IFNG, IL1B	442	3	16792	25.3273	1	0.960336	0.943152
GOTERM_BP_ALL	GO:0071104~response to interleukin-9	2	0.00330792	0.0767409	CITED1, IL9R	442	3	16792	25.3273	1	0.960336	0.943152
GOTERM_BP_ALL	GO:0046136~positive regulation of vitamin metabolic process	2	0.00330792	0.0767409	IFNG, IL1B	442	3	16792	25.3273	1	0.960336	0.943152
GOTERM_BP_ALL	GO:0051281~positive regulation of release of sequestered calcium ion into cytosol	4	0.00661584	0.0772438	CXCL10, CXCL11, CXCL9, CXCR3	442	38	16792	3.99905	1	0.964175	0.946922
GOTERM_MF_ALL	GO:0070008~serine-type exopeptidase activity	3	0.00496188	0.0772678	F11, HPN, CPE	436	18	16881	6.45298	1	0.944965	0.932435
GOTERM_CC_ALL	GO:0070062~extracellular exosome	90	0.148856	0.0773497	RYR1, KCNG2, IGHM, ORM1, SERPINA1, CLIC3, CPNE4, IGHV3-23, FASLG, SERPINA6, ORM2, WFDC2, SIRPB1, IGHG4, RPS14, FCGR3B, AKR7A3, SIT1, POTEF, NME2P1, PHGDH, CTSE, TGM3, KRT6B, CAMP, SLC39A4, SLC13A2, HBZ, SLC6A19, GSTO2, KRT2, IGHV3-33, RPS5, ANXA13, KRT7, PGC, MUC5AC, DUSP23, CLPS, IL1B, TFF3, BLVRB, PABPC3, TFF2, S100A4, CDH15, CFD, C1QB, HSP90AA2P, SPTBN4, PCOLCE2, HAAO, HPN, AK1, KRT84, IGLV2-1…	501	2811	18224	1.16463	1	1	0.976331
GOTERM_BP_ALL	GO:0045055~regulated exocytosis	13	0.0215015	0.0784178	CFD, ORM1, SERPINA1, PLEK, CACNA1A, CTSW, C2CD4B, C2CD4C, ORM2, CCL3, SCG3, IL13RA2, CCR2	442	288	16792	1.71487	1	0.976351	0.958881
GOTERM_BP_ALL	GO:0050853~B cell receptor signaling pathway	5	0.00826979	0.0798033	IGHM, IGHG4, IGLC7, IGHV3-23, IGHA1	442	62	16792	3.06379	1	0.980328	0.962787
GOTERM_BP_ALL	GO:0060231~mesenchymal to epithelial transition	3	0.00496188	0.0798465	CITED1, PAX2, WNT4	442	18	16792	6.33183	1	0.980328	0.962787
GOTERM_BP_ALL	GO:0010832~negative regulation of myotube differentiation	3	0.00496188	0.0798465	TRIM72, CXCL10, NKX2-5	442	18	16792	6.33183	1	0.980328	0.962787
GOTERM_BP_ALL	GO:0090185~negative regulation of kidney development	3	0.00496188	0.0798465	IFNG, CITED1, PAX2	442	18	16792	6.33183	1	0.980328	0.962787
GOTERM_BP_ALL	GO:0046631~alpha-beta T cell activation	7	0.0115777	0.0799332	EOMES, ZNF683, PLA2G2D, FUT7, IFNG, CD244, CCR2	442	114	16792	2.33278	1	0.980328	0.962787
GOTERM_BP_ALL	GO:0042471~ear morphogenesis	7	0.0115777	0.0799332	HMX3, PTPRQ, GSC, HPN, FOXI1, PAX2, HMX2	442	114	16792	2.33278	1	0.980328	0.962787
GOTERM_BP_ALL	GO:0045596~negative regulation of cell differentiation	24	0.039695	0.0805447	TRIM72, REG3A, MESP1, FOXE3, CITED1, GPR55, HPN, SEZ6, GFAP, SOX2, CXCL10, LIN28A, IFNL1, IFNG, CCDC85B, NKX2-1, CCL3, CLDN18, HIST1H4H, NKX2-5, CCL17, HES5, C1QC, WNT4	442	640	16792	1.42466	1	0.984004	0.966397
GOTERM_BP_ALL	GO:0098742~cell-cell adhesion via plasma-membrane adhesion molecules	11	0.0181935	0.0806662	CLDN6, REG3A, PCDHGB6, CD209, CLDN14, CDH20, PCDHA5, PCDHA4, CLDN18, CDH15, CBLN1	442	229	16792	1.82489	1	0.984004	0.966397
GOTERM_BP_ALL	GO:0002695~negative regulation of leukocyte activation	8	0.0132317	0.0808332	PLA2G2F, PLA2G2D, LAG3, IFNL1, IL13RA2, TSPAN32, IDO1, CCR2	442	142	16792	2.14034	1	0.984004	0.966397
GOTERM_MF_ALL	GO:0015291~secondary active transmembrane transporter activity	11	0.0181935	0.0814775	SLC13A1, SLC13A2, SLC12A3, SLC37A2, SLC6A19, SLC7A9, SLC12A1, SLC6A12, SLC26A9, SLC1A7, SLC25A6	436	234	16881	1.82007	1	0.983162	0.970126
GOTERM_BP_ALL	GO:0007259~JAK-STAT cascade	9	0.0148856	0.0820491	SOCS1, CSF2, IFNL1, IFNG, CCL5, TNFRSF18, OSM, HES5, CCR2	442	171	16792	1.99952	1	0.992335	0.974579
GOTERM_BP_ALL	GO:0090184~positive regulation of kidney development	4	0.00661584	0.0821229	LIN28A, SERPINB7, PAX2, WNT4	442	39	16792	3.89651	1	0.992335	0.974579
GOTERM_BP_ALL	GO:0030857~negative regulation of epithelial cell differentiation	4	0.00661584	0.0821229	REG3A, FOXE3, IFNG, CITED1	442	39	16792	3.89651	1	0.992335	0.974579
GOTERM_BP_ALL	GO:0051321~meiotic cell cycle	11	0.0181935	0.082512	PIWIL2, CYP26B1, SYCE1L, MEI1, OSM, TDRD9, HORMAD1, HSPA2, PTTG3P, SMC1B, WNT4	442	230	16792	1.81696	1	0.993034	0.975266
GOTERM_BP_ALL	GO:0048513~animal organ development	95	0.157126	0.0825846	RYR1, TRIM72, HMX3, MESP1, CSF3, FOXE3, CSF2, CXCL8, CITED1, PTPRQ, PLEK, FOXI1, OXT, FASLG, SOX21, AQP3, PHEX, SOX2, RPS14, CYP26B1, HTR6, CCKAR, PEG10, PRKACG, PHGDH, AMH, TGM3, PITX3, EOMES, WDR38, ZNF683, CHRNB2, SFTPB, HBZ, KRT2, PAX4, SERPINB7, SYNGR3, SEZ6L, PAX2, IFNG, DPPA4, CCKBR, ENAM, CD8A, ALDH1A2, TRNP1, CLDN18, MT1G, S100A4, HMX2, MYH7, C1QB, REG3A, HPN, SEZ6, CACNA1A, KLK4, KRT84,…	442	3129	16792	1.15345	1	0.993034	0.975266
GOTERM_BP_ALL	GO:0001817~regulation of cytokine production	22	0.0363871	0.0835015	FCN1, ORM1, LAG3, CSF2, CYBA, SERPINB7, ALOX15B, BST2, SOCS1, IFNL1, IFNG, IL1B, CLEC6A, CASP1, NLRP2, CCL3, FFAR2, CD244, CAMP, IDO1, CCR2, HLA-DPA1	442	577	16792	1.44853	1	1	0.982306
GOTERM_BP_ALL	GO:0042221~response to chemical	122	0.201783	0.0836875	CSF3, IFITM2, CSF2, MT1M, AQP4, AQP3, SOX2, AKR7A3, CREB3L3, RPL18A, PEG10, PRKACG, IL13RA2, ZNF683, CHRNB2, IGFBP1, SLC6A19, ABCG5, ENDOG, G6PC, UNC5A, EPHA8, LMO3, CYBA, CLPS, EEF1A2, MT1F, MT1G, MT1H, IDO1, MT1E, ABCG2, SPTBN4, HPN, OR2I1P, SOCS1, HRH3, HRH4, NKX2-1, EIF4EBP1, S100A12, NKX2-5, WNT4, SDF2L1, PXDNL, HSPA2, NR0B2, BST2, CXCL10, CXCL11, LIN28A, CPS1, CYP1A1, GPR27, RYR1, TRIM72, C…	442	4117	16792	1.12579	1	1	0.982306
GOTERM_BP_ALL	GO:0045937~positive regulation of phosphate metabolic process	36	0.0595425	0.0846377	CCL13, CSF3, CXCL9, CSF2, PLEK, ADRB1, SOX2, SOCS1, CCL8, GRM4, IFNL1, CCL7, PRKACG, CCL5, CXCR3, CCL4, CCL3, S100A12, CCL17, HES5, CAMP, PDE6G, EPHA8, TNFRSF18, GPR55, OSM, HSPA2, GADD45G, CXCL10, MAS1, CXCL11, IFNG, IL1B, EEF1A2, CD244, CCL26	442	1049	16792	1.30379	1	1	0.982306
GOTERM_BP_ALL	GO:0010562~positive regulation of phosphorus metabolic process	36	0.0595425	0.0846377	CCL13, CSF3, CXCL9, CSF2, PLEK, ADRB1, SOX2, SOCS1, CCL8, GRM4, IFNL1, CCL7, PRKACG, CCL5, CXCR3, CCL4, CCL3, S100A12, CCL17, HES5, CAMP, PDE6G, EPHA8, TNFRSF18, GPR55, OSM, HSPA2, GADD45G, CXCL10, MAS1, CXCL11, IFNG, IL1B, EEF1A2, CD244, CCL26	442	1049	16792	1.30379	1	1	0.982306
GOTERM_CC_ALL	GO:0000795~synaptonemal complex	4	0.00661584	0.0855204	SYCE1L, HORMAD1, HSPA2, SMC1B	501	38	18224	3.82897	1	1	0.976331
GOTERM_BP_ALL	GO:0048534~hematopoietic or lymphoid organ development	28	0.0463108	0.0857229	CSF3, CSF2, PTPRQ, PLEK, RPS14, CYP26B1, FUT7, IFNL1, TBX21, CCL3, NKX2-5, HES5, WNT4, EOMES, WDR38, ZNF683, HBZ, PLA2G2D, GPR55, KLF1, IFNG, CD8A, CLDN18, MT1G, TNFSF9, HIST1H4H, RHAG, C1QC	442	778	16792	1.36728	1	1	0.982306
GOTERM_BP_ALL	GO:0050792~regulation of viral process	12	0.0198475	0.0858361	FCN1, BST2, IFITM2, CXCL8, BTBD17, APOBEC3H, CCL5, HPN, CCL4, CCL3, TMEM229A, TSPAN32	442	262	16792	1.74004	1	1	0.982306
GOTERM_MF_ALL	GO:0015108~chloride transmembrane transporter activity	6	0.00992375	0.0859277	SLC12A3, GLRA2, CLIC3, SLC12A1, SLC26A9, ANO3	436	91	16881	2.55283	1	1	0.987832
GOTERM_CC_ALL	GO:0043230~extracellular organelle	90	0.148856	0.0861254	RYR1, KCNG2, IGHM, ORM1, SERPINA1, CLIC3, CPNE4, IGHV3-23, FASLG, SERPINA6, ORM2, WFDC2, SIRPB1, IGHG4, RPS14, FCGR3B, AKR7A3, SIT1, POTEF, NME2P1, PHGDH, CTSE, TGM3, KRT6B, CAMP, SLC39A4, SLC13A2, HBZ, SLC6A19, GSTO2, KRT2, IGHV3-33, RPS5, ANXA13, KRT7, PGC, MUC5AC, DUSP23, CLPS, IL1B, TFF3, BLVRB, PABPC3, TFF2, S100A4, CDH15, CFD, C1QB, HSP90AA2P, SPTBN4, PCOLCE2, HAAO, HPN, AK1, KRT84, IGLV2-1…	501	2826	18224	1.15845	1	1	0.976331
GOTERM_CC_ALL	GO:1903561~extracellular vesicle	90	0.148856	0.0868497	RYR1, KCNG2, IGHM, ORM1, SERPINA1, CLIC3, CPNE4, IGHV3-23, FASLG, SERPINA6, ORM2, WFDC2, SIRPB1, IGHG4, RPS14, FCGR3B, AKR7A3, SIT1, POTEF, NME2P1, PHGDH, CTSE, TGM3, KRT6B, CAMP, SLC39A4, SLC13A2, HBZ, SLC6A19, GSTO2, KRT2, IGHV3-33, RPS5, ANXA13, KRT7, PGC, MUC5AC, DUSP23, CLPS, IL1B, TFF3, BLVRB, PABPC3, TFF2, S100A4, CDH15, CFD, C1QB, HSP90AA2P, SPTBN4, PCOLCE2, HAAO, HPN, AK1, KRT84, IGLV2-1…	501	2825	18224	1.15886	1	1	0.976331
GOTERM_BP_ALL	GO:0050701~interleukin-1 secretion	4	0.00661584	0.0871314	IFNG, CASP1, NLRP2, CCL3	442	40	16792	3.7991	1	1	0.982306
GOTERM_BP_ALL	GO:0072210~metanephric nephron development	4	0.00661584	0.0871314	CITED1, PAX2, HES5, WNT4	442	40	16792	3.7991	1	1	0.982306
GOTERM_BP_ALL	GO:0036037~CD8-positive, alpha-beta T cell activation	3	0.00496188	0.0877402	EOMES, IFNG, CD244	442	19	16792	5.99857	1	1	0.982306
GOTERM_BP_ALL	GO:0072170~metanephric tubule development	3	0.00496188	0.0877402	PAX2, HES5, WNT4	442	19	16792	5.99857	1	1	0.982306
GOTERM_BP_ALL	GO:0031639~plasminogen activation	3	0.00496188	0.0877402	F12, F11, HPN	442	19	16792	5.99857	1	1	0.982306
GOTERM_BP_ALL	GO:1903169~regulation of calcium ion transmembrane transport	7	0.0115777	0.0879918	CXCL10, CXCL11, CXCL9, SLN, CXCR3, CYBA, HSPA2	442	117	16792	2.27296	1	1	0.982306
GOTERM_CC_ALL	GO:0016020~membrane	276	0.456493	0.0880681	IFITM2, IGHV3-23, LDLRAD1, AQP4, AQP3, RPS15, IGLV2-8, RPS14, SYNPR, COMTD1, HTR6, CREB3L3, RPL18A, VSTM1, C9ORF135, SLC6A19, IGHV3-30, UNC5A, EPHA8, KRT2, IGHV3-33, SLC6A12, MCEMP1, UNC93A, TM4SF4, ANK1, CLDN6, COX7A2P2, KCNQ2, SPTBN4, HPN, C2CD4B, C2CD4C, IGHV1-69, CD1A, LYPD8, NKAIN2, NKAIN1, OR2I1P, SLAMF9, PCDHA5, S100A12, PCDHA4, GSG1L, SLAMF7, HIST1H3I, IGHA1, HIST1H3C, ARSE, C19ORF38, SIG…	501	9462	18224	1.06104	1	1	0.976331
GOTERM_CC_ALL	GO:0098793~presynapse	13	0.0215015	0.0892103	CACNA1B, CACNA1A, GRIK4, OXT, SYNGR3, SYNGR4, C1QL1, SYNPR, GRM4, HRH3, RABAC1, BSN, SLC18A1	501	282	18224	1.67687	1	1	0.976331
GOTERM_BP_ALL	GO:0070588~calcium ion transmembrane transport	12	0.0198475	0.0894137	RYR1, CXCL10, CXCL11, CXCL9, SLN, CXCR3, CACNA1B, CCL3, CACNA1A, CYBA, HSPA2, CACNA1E	442	264	16792	1.72686	1	1	0.982306
GOTERM_BP_ALL	GO:0043583~ear development	10	0.0165396	0.0897708	SOX2, C1QB, HMX3, PTPRQ, GSC, HPN, FOXI1, PAX2, HES5, HMX2	442	204	16792	1.8623	1	1	0.982306
GOTERM_BP_ALL	GO:0030217~T cell differentiation	10	0.0165396	0.0897708	EOMES, ZNF683, PLA2G2D, FUT7, IFNL1, IFNG, CD8A, TBX21, TNFSF9, WNT4	442	204	16792	1.8623	1	1	0.982306
GOTERM_CC_ALL	GO:0098797~plasma membrane protein complex	21	0.0347331	0.0905733	KCNG1, CHRNB2, KCNG2, LRRC26, ABCG5, CACNA1B, CACNA1A, GRIK4, NOXO1, CYBA, HSPA2, ATP12A, CACNA1E, TSPAN32, IFNL1, CD8A, CHRNE, KCNQ2, HCN2, RGS6, HLA-DPA1	501	527	18224	1.44949	1	1	0.976331
GOTERM_BP_ALL	GO:0071216~cellular response to biotic stimulus	9	0.0148856	0.0908247	CXCL10, CSF3, CXCL8, CSF2, IFNG, CCL5, IL1B, CCL3, CAMP	442	175	16792	1.95382	1	1	0.982306
GOTERM_CC_ALL	GO:0044815~DNA packaging complex	7	0.0115777	0.0908772	HIST3H2A, HIST1H2BJ, H3F3C, HIST1H4H, HIST1H3I, HIST1H3C, HIST1H1C	501	113	18224	2.25333	1	1	0.976331
GOTERM_BP_ALL	GO:0019935~cyclic-nucleotide-mediated signaling	5	0.00826979	0.09126	CXCL10, CXCL11, CXCL9, CXCR3, ADRB1	442	65	16792	2.92238	1	1	0.982306
GOTERM_BP_ALL	GO:0032729~positive regulation of interferon-gamma production	5	0.00826979	0.09126	IFNL1, IL1B, CD244, CCR2, HLA-DPA1	442	65	16792	2.92238	1	1	0.982306
GOTERM_BP_ALL	GO:0051899~membrane depolarization	6	0.00992375	0.0913729	CHRNB2, CASP1, CACNA1B, CACNA1A, CACNA1E, HCN2	442	91	16792	2.5049	1	1	0.982306
GOTERM_BP_ALL	GO:0051445~regulation of meiotic cell cycle	4	0.00661584	0.0922656	PIWIL2, OSM, HORMAD1, WNT4	442	41	16792	3.70643	1	1	0.982306
GOTERM_BP_ALL	GO:0007140~male meiosis	4	0.00661584	0.0922656	CYP26B1, MEI1, TDRD9, HSPA2	442	41	16792	3.70643	1	1	0.982306
GOTERM_BP_ALL	GO:0051050~positive regulation of transport	32	0.0529267	0.0925973	GPR27, FCN1, CSF3, CXCL9, OXT, HCAR2, CCL5, CXCR3, CCL4, CASP1, CCL3, NLRP2, FFAR2, NKX2-5, CAMP, CHRNB2, SIVA1, ANXA13, GZMB, CYBA, HSPA2, SYNGR3, NR0B2, ALOX15B, GCK, CXCL10, CXCL11, IFNG, CLEC6A, IL1B, CD244, IL9R	442	920	16792	1.32142	1	1	0.982306
GOTERM_MF_ALL	GO:0030506~ankyrin binding	3	0.00496188	0.0928161	SPTBN4, KCNQ2, RHAG	436	20	16881	5.80768	1	1	0.987832
GOTERM_BP_ALL	GO:0007420~brain development	25	0.041349	0.0930658	HMX3, CITED1, SEZ6, CACNA1A, SOX2, HTR6, CCKAR, GSC, NKX2-1, PHGDH, HES5, WNT4, PITX3, EOMES, CHRNB2, SYNGR3, SEZ6L, PAX2, MAS1, ALDH1A2, TRNP1, MDGA1, HMX2, CBLN1, NEUROG3	442	684	16792	1.38856	1	1	0.982306
GOTERM_BP_ALL	GO:0097696~STAT cascade	9	0.0148856	0.0931002	SOCS1, CSF2, IFNL1, IFNG, CCL5, TNFRSF18, OSM, HES5, CCR2	442	176	16792	1.94272	1	1	0.982306
GOTERM_MF_ALL	GO:0005245~voltage-gated calcium channel activity	4	0.00661584	0.0934044	RYR1, CACNA1B, CACNA1A, CACNA1E	436	42	16881	3.68742	1	1	0.987832
GOTERM_BP_ALL	GO:0021700~developmental maturation	11	0.0181935	0.0939074	RYR1, SPTBN4, HBZ, EPHA8, ALDH1A2, SEZ6, CACNA1A, SEZ6L, PAX2, HES5, C1QL1	442	236	16792	1.77076	1	1	0.982306
GOTERM_MF_ALL	GO:0022804~active transmembrane transporter activity	15	0.0248094	0.0941108	SLC13A1, SLC13A2, SLC12A3, SLC37A2, ABCG5, SLC6A19, SLC12A1, SLC6A12, ATP12A, SLC1A7, SLC7A9, SLC26A9, SLC18A1, SLC25A6, ABCG2	436	367	16881	1.58248	1	1	0.987832
GOTERM_BP_ALL	GO:0007275~multicellular organism development	142	0.234862	0.094224	CSF3, CSF2, FOXI1, MSI1, TPGS1, AQP3, SOX21, SOX2, RPS14, HTR6, PEG10, PRKACG, BSN, TGM3, PITX3, ZNF683, CHRNB2, EOMES, HES7, SERF1A, ENDOG, UNC5A, EPHA8, KRT2, NOSIP, THEG, CD8A, KCNQ2, MT1G, S100A4, LMX1B, IDO1, SPTBN4, REG3A, CRABP1, HPN, CACNA1A, KLK4, NHLH2, FUT7, PCDHA5, NKX2-1, EIF4EBP1, SMN2, PCDHA4, NKX2-5, ARSE, WNT4, PSAPL1, LRRN2, AMBN, TDRD9, NR0B2, ALOX15B, GFAP, GADD45G, BST2, CXCL…	442	4877	16792	1.10615	1	1	0.982306
GOTERM_BP_ALL	GO:0046782~regulation of viral transcription	5	0.00826979	0.0952444	CCL5, HPN, CCL4, CCL3, TMEM229A	442	66	16792	2.8781	1	1	0.982306
GOTERM_BP_ALL	GO:0032637~interleukin-8 production	5	0.00826979	0.0952444	FCN1, IL1B, FFAR2, CD244, CAMP	442	66	16792	2.8781	1	1	0.982306
GOTERM_BP_ALL	GO:0070374~positive regulation of ERK1 and ERK2 cascade	9	0.0148856	0.0954082	CCL13, CCL8, CCL7, CCL5, GPR55, CCL4, CCL3, CCL17, CCL26	442	177	16792	1.93174	1	1	0.982306
GOTERM_BP_ALL	GO:0072111~cell proliferation involved in kidney development	3	0.00496188	0.0958544	LIN28A, IFNG, SERPINB7	442	20	16792	5.69864	1	1	0.982306
GOTERM_BP_ALL	GO:2000406~positive regulation of T cell migration	3	0.00496188	0.0958544	CXCL10, CCL5, CCR2	442	20	16792	5.69864	1	1	0.982306
GOTERM_BP_ALL	GO:0098609~cell-cell adhesion	39	0.0645044	0.0958963	REG3A, PCDHGB6, PLEK, PSMB10, TSPAN32, SOX2, CYP26B1, FUT7, IFNL1, CDH20, SIT1, CCL5, TBX21, PCDHA5, PCDHA4, HIST1H3I, RPS2, HIST1H3C, CCR2, WNT4, HLA-DPA1, EOMES, ZNF683, PLA2G2F, PLA2G2D, LAG3, CLDN6, IFNG, CLDN14, CD8A, CD209, IL1B, CLDN18, TNFSF9, PDCD1, CDH15, CD244, IDO1, CBLN1	442	1164	16792	1.27289	1	1	0.982306
GOTERM_CC_ALL	GO:0005891~voltage-gated calcium channel complex	4	0.00661584	0.0963118	CACNA1B, CACNA1A, HSPA2, CACNA1E	501	40	18224	3.63752	1	1	0.976331
GOTERM_CC_ALL	GO:0031988~membrane-bounded vesicle	112	0.185243	0.0969624	KCNG2, CPNE4, IGHV3-23, RPS14, SYNPR, IGHG4, AKR7A3, SIT1, POTEF, NME2P1, KRT6B, SLC39A4, TGM3, SLC6A19, KRT2, IGHV3-33, RPS5, ANXA13, KRT7, CYBA, PGC, CLPS, S100A4, SCG3, CFD, SPTBN4, HPN, AK1, IGLV2-11, SOCS1, HIST1H3I, IGHA1, ARSE, HIST1H3C, WNT4, SLC37A2, ATP8B3, MUC16, RARRES1, DEFA5, IGHV3-13, GP2, HSPA2, ALOX15B, BST2, MARCO, BPIFB2, BPIFB1, CD209, CPE, HIST1H4H, SLC26A9, RYR1, PCSK1, TRIM…	501	3611	18224	1.12823	1	1	0.976331
GOTERM_BP_ALL	GO:0046173~polyol biosynthetic process	4	0.00661584	0.0975219	MAS1, PLEK, CYP3A4, CD244	442	42	16792	3.61819	1	1	0.982306
GOTERM_BP_ALL	GO:0048839~inner ear development	9	0.0148856	0.0977486	SOX2, C1QB, HMX3, PTPRQ, HPN, FOXI1, PAX2, HES5, HMX2	442	178	16792	1.92089	1	1	0.982306
GOTERM_BP_ALL	GO:0009913~epidermal cell differentiation	9	0.0148856	0.0977486	REG3A, CYP26B1, PTPRQ, KRT2, ALOX15B, AQP3, KRT84, HES5, TGM3	442	178	16792	1.92089	1	1	0.982306
GOTERM_BP_ALL	GO:1902476~chloride transmembrane transport	6	0.00992375	0.0980114	SLC12A3, GLRA2, CLIC3, SLC12A1, SLC26A9, ANO3	442	93	16792	2.45103	1	1	0.982306
GOTERM_BP_ALL	GO:0051153~regulation of striated muscle cell differentiation	6	0.00992375	0.0980114	TRIM72, MESP1, CXCL10, CXCL9, CYP26B1, NKX2-5	442	93	16792	2.45103	1	1	0.982306
GOTERM_BP_ALL	GO:1904892~regulation of STAT cascade	8	0.0132317	0.0981117	SOCS1, CSF2, IFNL1, IFNG, CCL5, TNFRSF18, OSM, HES5	442	149	16792	2.03978	1	1	0.982306
GOTERM_BP_ALL	GO:0015698~inorganic anion transport	8	0.0132317	0.0981117	SLC13A1, SLC12A3, GLRA2, SLC37A2, CLIC3, SLC12A1, SLC26A9, ANO3	442	149	16792	2.03978	1	1	0.982306
GOTERM_BP_ALL	GO:0046425~regulation of JAK-STAT cascade	8	0.0132317	0.0981117	SOCS1, CSF2, IFNL1, IFNG, CCL5, TNFRSF18, OSM, HES5	442	149	16792	2.03978	1	1	0.982306
GOTERM_MF_ALL	GO:0016709~oxidoreductase activity, acting on paired donors, with incorporation or reduction of molecular oxygen, NAD(P)H as one donor, and incorporation of one atom of oxygen	4	0.00661584	0.0985852	CYP26B1, CYP1A1, FMO2, CYP3A4	436	43	16881	3.60166	1	1	0.987832
GOTERM_CC_ALL	GO:0034704~calcium channel complex	5	0.00826979	0.0986651	RYR1, CACNA1B, CACNA1A, HSPA2, CACNA1E	501	64	18224	2.84182	1	1	0.976331
GOTERM_BP_ALL	GO:0009988~cell-cell recognition	5	0.00826979	0.0993094	LY6K, ATP8B3, CD209, ZP1, CLGN	442	67	16792	2.83515	1	1	0.982306
GOTERM_BP_ALL	GO:0051222~positive regulation of protein transport	18	0.0297713	0.0995434	GPR27, FCN1, CSF3, ANXA13, NR0B2, ALOX15B, GCK, HCAR2, IFNG, IL1B, CLEC6A, CASP1, NLRP2, CCL3, FFAR2, CD244, CAMP, IL9R	442	460	16792	1.4866	1	1	0.982306
