# Supplementary material for: Master Transcription Regulators and Transcription Factors Regulate Immune-Associated Differences Between Patients of African and European Ancestry With Colorectal Cancer
Source: Gastro Hep Adv. 2022 Mar 30;1(3):328–41. doi: 10.1016/j.gastha.2022.01.004 (PMC9151447; doi:10.1016/j.gastha.2022.01.004)
Supplement: Table A3 [file mmc3.xlsx]

## Sheet: Downregulated_Composite module
ID	Gene description	Gene symbol	Transpath isogroups ID	Site model ID	No density per 1000bp	Yes density per 1000bp	Yes-No ratio	Regulatory score
ENSG00000170345	Fos proto-oncogene, AP-1 transcription factor subunit	FOS	MO000018137	V$FOS_08	0.0783699	0.15667	1.99912	3.78413
ENSG00000204531	POU class 5 homeobox 1	POU5F1	MO000056618	V$OCT3_Q6	1.40125	2.47429	1.76577	3.24085
ENSG00000143190	POU class 2 homeobox 1	POU2F1	MO000025003	V$OCT1_08	4.42006	7.12139	1.61115	2.53911
ENSG00000164754	RAD21 cohesin complex component	RAD21	MO000042938	V$RAD21_10	0.0971787	0.154297	1.58776	2.66871
ENSG00000100811	YY1 transcription factor	YY1	MO000078913	V$YY1_13	10.5643	14.3876	1.36191	3.0557
ENSG00000113916	BCL6 transcription repressor	BCL6	MO000026319	V$BCL6_Q3_01	1.69592	2.28438	1.34698	3.37027
ENSG00000172819	retinoic acid receptor gamma	RARG	MO000025130	V$RARG_Q3	2.75235	3.69283	1.3417	0
ENSG00000129152	myogenic differentiation 1	MYOD1	MO000019612	V$MYOD_Q6	1.48589	1.92119	1.29295	2.82193

## Sheet: Upregulated_Composite module
ID	Gene description	Gene symbol	Title	Site model ID	No density per 1000bp	Yes density per 1000bp	Yes-No ratio	Regulatory score
MO000019359	nuclear factor kappa B subunit 1	NFKB1	NF-kappaB1(h)	V$NFKB1_04	0.812246	0.937407	1.15409	0.342857
MO000025333	transcription factor 7	TCF7	TCF-1(h)	V$TCF7RELATED_Q4	0.299906	0.555862	1.85345	0
MO000026285	RUNX family transcription factor 2	RUNX2	AML3(h)	V$RUNX2_04	0.431115	0.647286	1.50142	0.253968
MO000026845	transcription factor 7 like 1	TCF7L1	TCF-3(h)	V$TCF7RELATED_Q4	0.299906	0.555862	1.85345	0
MO000028025	PBX/knotted 1 homeobox 1	PKNOX1	PREP-1(h)	V$PREP1_Q3	1.50578	2.08814	1.38675	0
MO000028230	heart and neural crest derivatives expressed 1	HAND1	EHAND(h)	V$HAND1E47_01	3.22399	4.15068	1.28743	0
MO000028668	MAF bZIP transcription factor K	MAFK	MafK(h)	V$MAFK_08	0.393627	0.671666	1.70635	0.188034
MO000028767	snail family transcriptional repressor 2	SNAI2	slug(h)	V$SLUG_Q6_02	1.56514	2.27586	1.4541	0.222222
MO000031266	nuclear receptor subfamily 3 group C member 1	NR3C1	GR(h)	V$PR_Q2	2.31803	3.2474	1.40093	0.290909
MO000032492	transcription factor 3	TCF3	E2A(h)	V$HAND1E47_01	2.77101	3.70331	1.33645	0.20202
MO000033253	MDS1 and EVI1 complex locus	MECOM	Evi-1(h)	V$EVI_Q6	0.612309	1.12269	1.83354	0.20202
MO000054297	progesterone receptor	PGR	PR(h)	V$PR_Q2	2.31803	3.2474	1.40093	0.285714
MO000078913	YY1 transcription factor	YY1	YY1(h)	V$YY1_06	0.493596	0.660695	1.33854	0.253968
MO000159782	lymphoid enhancer binding factor 1	LEF1	LEF-1(h)	V$TCF7RELATED_Q4	0.299906	0.555862	1.85345	0.20202

## Sheet: TFs from all downregulated gene
ID	Gene description	Gene symbol	Transpath isogroups ID	Site model ID	Yes density per 1000bp	No density per 1000bp	Yes-No ratio	Model cutoff	P-value
ENSG00000141510	tumor protein p53	TP53	MO000019548	V$P53_02	0.0498497	0.00626959	7.95103	0.9829	6.64172e-05
ENSG00000169083	androgen receptor	AR	MO000021454	V$AR_08	0.0316506	0.00626959	5.04827	0.9104	0.00521363
ENSG00000090447	transcription factor AP-4	TFAP4	MO000024660	V$AP4_Q6_01	0.0403545	0.0125392	3.21827	1	0.00805812
ENSG00000102974	CCCTC-binding factor	CTCF	MO000046076	V$CTCF_08	0.0348157	0.0125392	2.77655	0.9427	0.0234387
ENSG00000152467	zinc finger and SCAN domain containing 1	ZSCAN1	MO000177767	V$ZSCAN1_01	0.0411458	0.015674	2.6251	0.9117	0.0173796
ENSG00000135457	transcription factor CP2	TFCP2	MO000117988	V$CP2_02	0.0799178	0.031348	2.54938	0.9487	0.0012058
ENSG00000025156	heat shock transcription factor 2	HSF2	MO000046011	V$HSF2_Q6	0.15034	0.0595611	2.52414	0.8853	1.12326e-05
ENSG00000140307	general transcription factor IIA subunit 2	GTF2A2	MO000013252	V$TFIIA_Q6	0.038772	0.015674	2.47365	0.9592	0.0264903
ENSG00000165417	general transcription factor IIA subunit 1	GTF2A1	MO000132771	V$TFIIA_Q6	0.038772	0.015674	2.47365	0.9592	0.0264903
ENSG00000072736	nuclear factor of activated T cells 3	NFATC3	MO000020739	V$NFAT_Q4_01	0.261909	0.119122	2.19865	0.9905	2.73716e-07
ENSG00000100968	nuclear factor of activated T cells 4	NFATC4	MO000026443	V$NFAT_Q4_01	0.261909	0.119122	2.19865	0.9905	2.73716e-07
ENSG00000101096	nuclear factor of activated T cells 2	NFATC2	MO000026044	V$NFAT_Q4_01	0.261909	0.119122	2.19865	0.9905	2.73716e-07
ENSG00000131196	nuclear factor of activated T cells 1	NFATC1	MO000020760	V$NFAT_Q4_01	0.261909	0.119122	2.19865	0.9905	2.73716e-07
ENSG00000068323	transcription factor binding to IGHM enhancer 3	TFE3	MO000025187	V$TFE_Q6	0.397215	0.184953	2.14765	0.9835	6.72025e-10
ENSG00000105967	transcription factor EC	TFEC	MO000045485	V$TFE_Q6	0.397215	0.184953	2.14765	0.9835	6.72025e-10
ENSG00000112561	transcription factor EB	TFEB	MO000102007	V$TFE_Q6	0.397215	0.184953	2.14765	0.9835	6.72025e-10
ENSG00000187098	melanocyte inducing transcription factor	MITF	MO000025758	V$TFE_Q6	0.397215	0.184953	2.14765	0.9835	6.72025e-10
ENSG00000118689	forkhead box O3	FOXO3	MO000020701	V$FOXO3_05	0.0403545	0.0188088	2.14552	0.9178	0.0425459
ENSG00000186350	retinoid X receptor alpha	RXRA	MO000019619	V$PPARA_02	0.0759614	0.0376176	2.01931	0.8459	0.00952122
ENSG00000186951	peroxisome proliferator activated receptor alpha	PPARA	MO000026702	V$PPARA_02	0.0759614	0.0376176	2.01931	0.8459	0.00952122
ENSG00000170345	Fos proto-oncogene, AP-1 transcription factor subunit	FOS	MO000018137	V$CFOS_Q6	0.15667	0.0783699	1.99912	0.9963	0.000280573
ENSG00000111424	vitamin D receptor	VDR	MO000021495	V$DR3_Q4	0.0743789	0.0376176	1.97724	0.8598	0.0119738
ENSG00000143257	nuclear receptor subfamily 1 group I member 3	NR1I3	MO000026267	V$DR3_Q4	0.0743789	0.0376176	1.97724	0.8598	0.0119738
ENSG00000144852	nuclear receptor subfamily 1 group I member 2	NR1I2	MO000078820	V$DR3_Q4	0.0743789	0.0376176	1.97724	0.8598	0.0119738
ENSG00000204231	retinoid X receptor beta	RXRB	MO000025593	V$DR3_Q4	0.0743789	0.0376176	1.97724	0.8598	0.0119738
ENSG00000073282	tumor protein p63	TP63	MO000042291	V$P53DECAMER_Q2	0.197816	0.100313	1.97198	0.9566	6.14094e-05
ENSG00000078900	tumor protein p73	TP73	MO000028707	V$P53DECAMER_Q2	0.197816	0.100313	1.97198	0.9566	6.14094e-05
ENSG00000091831	estrogen receptor 1	ESR1	MO000019431	V$ER_Q6_02	0.121855	0.0626959	1.94358	0.9842	0.00180062
ENSG00000140009	estrogen receptor 2	ESR2	MO000059335	V$ER_Q6_02	0.121855	0.0626959	1.94358	0.9842	0.00180062
ENSG00000198517	MAF bZIP transcription factor K	MAFK	MO000028668	V$MAFK_Q3	0.109195	0.0564263	1.93517	0.9134	0.00320103
ENSG00000197063	MAF bZIP transcription factor G	MAFG	MO000028667	V$MAFG_01	0.15667	0.0815047	1.92223	0.8011	0.00050506
ENSG00000125952	MYC associated factor X	MAX	MO000022234	V$MAX_13	0.559424	0.291536	1.91889	0.9425	1.04279e-10
ENSG00000172262	zinc finger protein 131	ZNF131	MO000176890	V$ZNF131_02	0.077544	0.0407524	1.90281	0.7419	0.0138656
ENSG00000257923	cut like homeobox 1	CUX1	MO000024708	V$CUX1_07	1.41241	0.746082	1.8931	0.8819	8.96082e-24
ENSG00000075426	FOS like 2, AP-1 transcription factor subunit	FOSL2	MO000026074	V$FOSL2_02	0.413832	0.219436	1.88589	0.9307	4.96357e-08
ENSG00000081059	transcription factor 7	TCF7	MO000025333	V$TCF7RELATED_Q4	0.564963	0.30094	1.87733	0.9733	2.64051e-10
ENSG00000138795	lymphoid enhancer binding factor 1	LEF1	MO000159782	V$TCF7RELATED_Q4	0.564963	0.30094	1.87733	0.9733	2.64051e-10
ENSG00000152284	transcription factor 7 like 1	TCF7L1	MO000026845	V$TCF7RELATED_Q4	0.564963	0.30094	1.87733	0.9733	2.64051e-10
ENSG00000084093	RE1 silencing transcription factor	REST	MO000041817	V$REST_Q5	0.110777	0.0595611	1.85989	0.916	0.00455668
ENSG00000185122	heat shock transcription factor 1	HSF1	MO000033378	V$HSF1_01	0.279317	0.15047	1.85629	0.9687	1.02557e-05
ENSG00000122691	twist family bHLH transcription factor 1	TWIST1	MO000028695	V$TWIST_Q6	0.305428	0.166144	1.83833	1	5.33743e-06
ENSG00000102908	nuclear factor of activated T cells 5	NFAT5	MO000028715	V$NFAT5_Q5_02	0.261909	0.147335	1.77764	0.9026	5.32441e-05
ENSG00000116833	nuclear receptor subfamily 5 group A member 2	NR5A2	MO000026742	V$LRH1_Q5	0.0886217	0.0501567	1.76689	0.9814	0.0163535
ENSG00000204531	POU class 5 homeobox 1	POU5F1	MO000056618	V$POU5F1_05	2.47429	1.40125	1.76577	0.8076	1.20601e-33
ENSG00000141646	SMAD family member 4	SMAD4	MO000020402	V$SMAD4_Q6	0.103656	0.0595611	1.74033	0.8928	0.0113475
ENSG00000123358	nuclear receptor subfamily 4 group A member 1	NR4A1	MO000026740	V$NUR77_01	2.26381	1.32288	1.71127	0.7647	2.6323e-28
ENSG00000175592	FOS like 1, AP-1 transcription factor subunit	FOSL1	MO000025684	V$FRA1_Q6	0.361608	0.213166	1.69637	0.9118	1.00862e-05
ENSG00000102145	GATA binding protein 1	GATA1	MO000046001	V$GATA1_03	0.254787	0.15047	1.69327	0.9523	0.000198487
ENSG00000138378	signal transducer and activator of transcription 4	STAT4	MO000019621	V$STAT4_01	0.180408	0.106583	1.69266	1	0.00159574
ENSG00000125398	SRY-box transcription factor 9	SOX9	MO000018993	V$SOX9_04	0.957431	0.570533	1.67813	0.6625	2.82218e-12
ENSG00000143390	regulatory factor X5	RFX5	MO000025857	V$RFX5_03	0.089413	0.0532915	1.67781	0.9734	0.0243076
ENSG00000012504	nuclear receptor subfamily 1 group H member 4	NR1H4	MO000088742	V$FXRRXRA_01	0.15667	0.0940439	1.66593	0.8081	0.00389913
ENSG00000130522	JunD proto-oncogene, AP-1 transcription factor subunit	JUND	MO000007834	V$JUND_Q6	0.317297	0.191223	1.65931	0.9472	6.15835e-05
ENSG00000020633	RUNX family transcription factor 3	RUNX3	MO000026238	V$AML2_Q4	0.552303	0.335423	1.64659	0.9973	2.29796e-07
ENSG00000115415	signal transducer and activator of transcription 1	STAT1	MO000019521	V$STAT_Q6	0.149549	0.0909091	1.64504	0.9862	0.00557985
ENSG00000126561	signal transducer and activator of transcription 5A	STAT5A	MO000013125	V$STAT_Q6	0.149549	0.0909091	1.64504	0.9862	0.00557985
ENSG00000166888	signal transducer and activator of transcription 6	STAT6	MO000031956	V$STAT_Q6	0.149549	0.0909091	1.64504	0.9862	0.00557985
ENSG00000168610	signal transducer and activator of transcription 3	STAT3	MO000013123	V$STAT_Q6	0.149549	0.0909091	1.64504	0.9862	0.00557985
ENSG00000170581	signal transducer and activator of transcription 2	STAT2	MO000013121	V$STAT_Q6	0.149549	0.0909091	1.64504	0.9862	0.00557985
ENSG00000173757	signal transducer and activator of transcription 5B	STAT5B	MO000013132	V$STAT_Q6	0.149549	0.0909091	1.64504	0.9862	0.00557985
ENSG00000085276	MDS1 and EVI1 complex locus	MECOM	MO000033253	V$EVI1_04	2.37696	1.45141	1.63769	0.7456	6.8869e-26
ENSG00000007372	paired box 6	PAX6	MO000083919	V$PAX6_Q2	0.0973256	0.0595611	1.63405	0.8308	0.024177
ENSG00000136574	GATA binding protein 4	GATA4	MO000026663	V$GATA4_Q5_01	2.3374	1.4326	1.63157	0.96	3.50346e-25
ENSG00000143190	POU class 2 homeobox 1	POU2F1	MO000025003	V$OCT1_08	7.12139	4.42006	1.61115	0.803	9.61731e-70
ENSG00000153234	nuclear receptor subfamily 4 group A member 2	NR4A2	MO000026717	V$NURR1_Q3	0.214433	0.134796	1.59079	1	0.00189083
ENSG00000164754	RAD21 cohesin complex component	RAD21	MO000042938	V$RAD21_04	0.154297	0.0971787	1.58776	0.9218	0.00782925
ENSG00000168779	short stature homeobox 2	SHOX2	MO000117648	V$SHOX2_01	4.39231	2.79937	1.56903	0.8206	7.58083e-40
ENSG00000159216	RUNX family transcription factor 1	RUNX1	MO000025375	V$AML1_Q4_01	0.614813	0.39185	1.569	0.9861	5.41837e-07
ENSG00000221869	CCAAT enhancer binding protein delta	CEBPD	MO000002641	V$CEBPD_Q6	0.989081	0.633229	1.56197	0.9146	3.72032e-10
ENSG00000112592	TATA-box binding protein	TBP	MO000021896	V$TATA_01	6.93544	4.44201	1.56133	0.8271	1.17932e-60
ENSG00000124813	RUNX family transcription factor 2	RUNX2	MO000026285	V$AML_Q4	0.66941	0.429467	1.5587	0.9914	2.49053e-07
ENSG00000137309	high mobility group AT-hook 1	HMGA1	MO000026358	V$HMGIY_Q4	1.38313	0.890282	1.55359	1	2.64049e-13
ENSG00000183072	NK2 homeobox 5	NKX2-5	MO000028181	V$NKX25_02	2.23295	1.44514	1.54514	0.8659	4.98632e-20
ENSG00000111704	Nanog homeobox	NANOG	MO000134485	V$NANOG_07	2.57082	1.67712	1.53288	0.8567	3.9892e-22
ENSG00000082641	nuclear factor, erythroid 2 like 1	NFE2L1	MO000082891	V$TCF11_01	0.766736	0.501567	1.52868	0.9893	1.11454e-07
ENSG00000125740	FosB proto-oncogene, AP-1 transcription factor subunit	FOSB	MO000082447	V$FOSBJUND_01	8.6873	5.68652	1.5277	0.8267	2.52161e-69
ENSG00000171223	JunB proto-oncogene, AP-1 transcription factor subunit	JUNB	MO000007830	V$JUNBFOS_01	2.47982	1.62696	1.52421	0.8147	5.93496e-21
ENSG00000185630	PBX homeobox 1	PBX1	MO000042273	V$PBX1_10	2.90473	1.90596	1.52403	0.7978	3.17143e-24
ENSG00000068305	myocyte enhancer factor 2A	MEF2A	MO000084966	V$MEF2A_05	2.71008	1.79624	1.50875	0.7801	7.4355e-22
ENSG00000028277	POU class 2 homeobox 2	POU2F2	MO000035134	V$OCT_Q6	3.7324	2.47962	1.50523	0.8254	3.87614e-29
ENSG00000110777	POU class 2 homeobox associating factor 1	POU2AF1	MO000026191	V$OCT_Q6	3.7324	2.47962	1.50523	0.8254	3.87614e-29
ENSG00000137709	POU class 2 homeobox 3	POU2F3	MO000117310	V$OCT_Q6	3.7324	2.47962	1.50523	0.8254	3.87614e-29
ENSG00000152192	POU class 4 homeobox 1	POU4F1	MO000090067	V$OCT_Q6	3.7324	2.47962	1.50523	0.8254	3.87614e-29
ENSG00000184486	POU class 3 homeobox 2	POU3F2	MO000090652	V$OCT_Q6	3.7324	2.47962	1.50523	0.8254	3.87614e-29
ENSG00000198914	POU class 3 homeobox 3	POU3F3	MO000028319	V$OCT_Q6	3.7324	2.47962	1.50523	0.8254	3.87614e-29
ENSG00000212993	POU class 5 homeobox 1B	POU5F1B	MO000035139	V$OCT_Q6	3.7324	2.47962	1.50523	0.8254	3.87614e-29
ENSG00000120149	msh homeobox 2	MSX2	MO000026141	V$MSX2_Q6	4.99447	3.31975	1.50447	0.9117	2.8284e-38
ENSG00000177606	Jun proto-oncogene, AP-1 transcription factor subunit	JUN	MO000019469	V$AP1_02	0.730338	0.489028	1.49345	0.9173	7.71366e-07
ENSG00000129514	forkhead box A1	FOXA1	MO000026492	V$FOXA1_03	1.12755	0.755486	1.49249	0.8363	1.08673e-09
ENSG00000168036	catenin beta 1	CTNNB1	MO000017049	V$BETACATENIN_Q6	0.85061	0.570533	1.4909	0.9201	1.14454e-07
ENSG00000156127	basic leucine zipper ATF-like transcription factor	BATF	MO000058930	V$BATFJUN_01	1.94414	1.30408	1.49082	0.832	1.91442e-15
ENSG00000137947	general transcription factor IIB	GTF2B	MO000013528	V$TFIIB_Q6	1.51606	1.01881	1.48807	0.8703	2.50347e-12
ENSG00000107485	GATA binding protein 3	GATA3	MO000092625	V$GATA_C	4.03229	2.73041	1.47681	0.8961	5.91552e-29
ENSG00000179348	GATA binding protein 2	GATA2	MO000032472	V$GATA_C	4.03229	2.73041	1.47681	0.8961	5.91552e-29
ENSG00000116604	myocyte enhancer factor 2D	MEF2D	MO000085555	V$MEF2D_Q4	2.68793	1.82132	1.47582	0.9842	7.51749e-20
ENSG00000148737	transcription factor 7 like 2	TCF7L2	MO000026882	V$TCF4_01	2.881	1.95298	1.47518	0.8803	4.12902e-21
ENSG00000134532	SRY-box transcription factor 5	SOX5	MO000045454	V$SOX5_01	4.17392	2.84013	1.46963	0.8397	2.73602e-29
ENSG00000106004	homeobox A5	HOXA5	MO000120562	V$HOX13_02	9.05365	6.19122	1.46234	0.7782	6.39443e-60
ENSG00000184895	sex determining region Y	SRY	MO000025328	V$SRY_12	1.92594	1.31975	1.45932	0.9762	4.65032e-14
ENSG00000101076	hepatocyte nuclear factor 4 alpha	HNF4A	MO000027755	V$HNF4_01	0.154297	0.106583	1.44767	0.894	0.0243786
ENSG00000172216	CCAAT enhancer binding protein beta	CEBPB	MO000019381	V$CEBPB_07	0.430448	0.297806	1.4454	0.8607	0.000345944
ENSG00000081189	myocyte enhancer factor 2C	MEF2C	MO000031322	V$MEF2_Q6_03	5.80472	4.02508	1.44214	0.79	9.67045e-37
ENSG00000213999	myocyte enhancer factor 2B	MEF2B	MO000025340	V$MEF2_Q6_03	5.80472	4.02508	1.44214	0.79	9.67045e-37
ENSG00000162367	TAL bHLH transcription factor 1, erythroid differentiation factor	TAL1	MO000032489	V$TAL1GATA1_02	2.34847	1.63323	1.43793	0.7947	9.67779e-16
ENSG00000141448	GATA binding protein 6	GATA6	MO000026665	V$GATA_Q6	1.71072	1.19749	1.42858	0.9733	1.33872e-11
ENSG00000167081	PBX homeobox 3	PBX3	MO000117136	V$PBX_Q3	0.335496	0.23511	1.42698	0.8943	0.00196001
ENSG00000204304	PBX homeobox 2	PBX2	MO000028026	V$PBX_Q3	0.335496	0.23511	1.42698	0.8943	0.00196001
ENSG00000082175	progesterone receptor	PGR	MO000054297	V$PR_Q2	3.16348	2.22257	1.42334	0.934	1.15853e-19
ENSG00000113580	nuclear receptor subfamily 3 group C member 1	NR3C1	MO000031266	V$PR_Q2	3.16348	2.22257	1.42334	0.934	1.15853e-19
ENSG00000016082	ISL LIM homeobox 1	ISL1	MO000026052	V$ISL1_Q3	7.69031	5.40752	1.42215	0.9523	5.91866e-45
ENSG00000124827	glial cells missing transcription factor 2	GCM2	MO000161847	V$GCM_Q2	0.311758	0.219436	1.42073	0.9153	0.00303584
ENSG00000137270	glial cells missing transcription factor 1	GCM1	MO000026306	V$GCM_Q2	0.311758	0.219436	1.42073	0.9153	0.00303584
ENSG00000143799	poly(ADP-ribose) polymerase 1	PARP1	MO000020396	V$PARP_Q4	1.89271	1.34169	1.41069	1	5.66201e-12
ENSG00000125347	interferon regulatory factor 1	IRF1	MO000007686	V$IRF1_Q6	1.3863	0.984326	1.40837	0.9468	3.83873e-09
ENSG00000135100	HNF1 homeobox A	HNF1A	MO000082618	V$HNF1A_Q4	7.00823	4.98746	1.40517	0.7775	8.91322e-39
ENSG00000275410	HNF1 homeobox B	HNF1B	MO000082711	V$HNF1_Q6	12.7734	9.10345	1.40314	0.744	1.60119e-68
ENSG00000077092	retinoic acid receptor beta	RARB	MO000019618	V$RARB_02	0.228676	0.163009	1.40284	0.751	0.0122652
ENSG00000067955	core-binding factor subunit beta	CBFB	MO000130178	V$PEBP_Q6	0.883843	0.630094	1.40272	0.8718	2.72802e-06
ENSG00000071794	helicase like transcription factor	HLTF	MO000118284	V$HLTF_Q4	0.342618	0.244514	1.40122	0.826	0.00272541
ENSG00000072310	sterol regulatory element binding transcription factor 1	SREBF1	MO000056029	V$SREBP1_02	0.14401	0.103448	1.3921	0.8694	0.0439713
ENSG00000019549	snail family transcriptional repressor 2	SNAI2	MO000028767	V$SLUG_Q6_02	2.31524	1.66458	1.39089	0.9022	2.3284e-13
ENSG00000100146	SRY-box transcription factor 10	SOX10	MO000028699	V$SOX10_Q6	1.2684	0.912226	1.39044	0.986	4.81116e-08
ENSG00000111206	forkhead box M1	FOXM1	MO000088314	V$FOXM1_Q3	3.58601	2.57994	1.38996	0.8323	1.13167e-19
ENSG00000164749	hepatocyte nuclear factor 4 gamma	HNF4G	MO000026415	V$HNF4GAMMA_01	0.609274	0.438871	1.38827	0.7053	0.000129513
ENSG00000147601	telomeric repeat binding factor 1	TERF1	MO000034794	V$TRF1_01	0.329166	0.238245	1.38163	0.759	0.00444744
ENSG00000115507	orthodenticle homeobox 1	OTX1	MO000026145	V$OTX_Q1	1.64267	1.19436	1.37536	0.9101	1.85863e-09
ENSG00000165588	orthodenticle homeobox 2	OTX2	MO000026148	V$OTX_Q1	1.64267	1.19436	1.37536	0.9101	1.85863e-09
ENSG00000089225	T-box transcription factor 5	TBX5	MO000118274	V$TBX5_02	0.685236	0.498433	1.37478	0.9574	8.01289e-05
ENSG00000150907	forkhead box O1	FOXO1	MO000034454	V$FOXO1_04	1.41636	1.03135	1.37331	0.607	2.56002e-08
ENSG00000124216	snail family transcriptional repressor 1	SNAI1	MO000044348	V$SNA_Q6	1.2953	0.943574	1.37276	0.8748	9.96624e-08
ENSG00000182568	SATB homeobox 1	SATB1	MO000082144	V$SATB1_Q3	3.54962	2.60188	1.36425	0.81	1.01751e-17
ENSG00000100811	YY1 transcription factor	YY1	MO000078913	V$YY1_01	14.3876	10.5643	1.36191	0.864	1.9559e-65
ENSG00000141905	nuclear factor I C	NFIC	MO000024750	V$CTF1_01	0.54439	0.401254	1.35672	0.7794	0.000631357
ENSG00000177463	nuclear receptor subfamily 2 group C member 2	NR2C2	MO000026715	V$TR4_03	0.170122	0.125392	1.35672	0.766	0.0414648
ENSG00000173153	estrogen related receptor alpha	ESRRA	MO000026738	V$ERR1_Q2	1.64583	1.21317	1.35664	0.8463	7.1327e-09
ENSG00000162992	neuronal differentiation 1	NEUROD1	MO000028384	V$NEUROD_01	1.19481	0.880878	1.35639	0.8362	7.24535e-07
ENSG00000077463	sirtuin 6	SIRT6	MO000142283	V$SIRT6_01	3.02896	2.24138	1.35138	0.9183	1.24493e-14
ENSG00000113916	BCL6 transcription repressor	BCL6	MO000026319	V$BCL6_Q3_01	2.28438	1.69592	1.34698	0.9008	2.9285e-11
ENSG00000105392	cone-rod homeobox	CRX	MO000026764	V$CRX_Q6	14.272	10.6176	1.34419	0.8289	3.67443e-60
ENSG00000005513	SRY-box transcription factor 8	SOX8	MO000028698	V$SOX_Q6	1.40608	1.04702	1.34293	0.794	1.92923e-07
ENSG00000110693	SRY-box transcription factor 6	SOX6	MO000115220	V$SOX_Q6	1.40608	1.04702	1.34293	0.794	1.92923e-07
ENSG00000124766	SRY-box transcription factor 4	SOX4	MO000025546	V$SOX_Q6	1.40608	1.04702	1.34293	0.794	1.92923e-07
ENSG00000125285	SRY-box transcription factor 21	SOX21	MO000028702	V$SOX_Q6	1.40608	1.04702	1.34293	0.794	1.92923e-07
ENSG00000129194	SRY-box transcription factor 15	SOX15	MO000028655	V$SOX_Q6	1.40608	1.04702	1.34293	0.794	1.92923e-07
ENSG00000134595	SRY-box transcription factor 3	SOX3	MO000028697	V$SOX_Q6	1.40608	1.04702	1.34293	0.794	1.92923e-07
ENSG00000143842	SRY-box transcription factor 13	SOX13	MO000042554	V$SOX_Q6	1.40608	1.04702	1.34293	0.794	1.92923e-07
ENSG00000168875	SRY-box transcription factor 14	SOX14	MO000028700	V$SOX_Q6	1.40608	1.04702	1.34293	0.794	1.92923e-07
ENSG00000176887	SRY-box transcription factor 11	SOX11	MO000026862	V$SOX_Q6	1.40608	1.04702	1.34293	0.794	1.92923e-07
ENSG00000177732	SRY-box transcription factor 12	SOX12	MO000026863	V$SOX_Q6	1.40608	1.04702	1.34293	0.794	1.92923e-07
ENSG00000181449	SRY-box transcription factor 2	SOX2	MO000028696	V$SOX_Q6	1.40608	1.04702	1.34293	0.794	1.92923e-07
ENSG00000203883	SRY-box transcription factor 18	SOX18	MO000028701	V$SOX_Q6	1.40608	1.04702	1.34293	0.794	1.92923e-07
ENSG00000172819	retinoic acid receptor gamma	RARG	MO000025130	V$RARG_Q3	3.69283	2.75235	1.3417	0.8851	8.82117e-17
ENSG00000125798	forkhead box A2	FOXA2	MO000026493	V$HNF3B_Q6	9.10825	6.78997	1.34143	0.9153	1.20448e-38
ENSG00000100393	E1A binding protein p300	EP300	MO000056654	V$EP300_07	1.53031	1.14107	1.34112	0.8333	6.60288e-08
ENSG00000116044	nuclear factor, erythroid 2 like 2	NFE2L2	MO000025668	V$NFE2L2_01	0.327584	0.244514	1.33973	0.8879	0.00873063
ENSG00000160199	PBX/knotted 1 homeobox 1	PKNOX1	MO000028025	V$PBX_Q5	2.01614	1.50784	1.33711	0.8656	9.37979e-10
ENSG00000184481	forkhead box O4	FOXO4	MO000000904	V$FOXO4_04	1.03893	0.777429	1.33637	0.8979	9.09934e-06
ENSG00000132170	peroxisome proliferator activated receptor gamma	PPARG	MO000033565	V$PPARGRXRA_02	0.307011	0.231975	1.32347	0.8667	0.013697
ENSG00000148516	zinc finger E-box binding homeobox 1	ZEB1	MO000139677	V$ZEB1_04	1.08087	0.818182	1.32106	0.8996	1.26291e-05
ENSG00000108924	HLF transcription factor, PAR bZIP family member	HLF	MO000025378	V$HLF_04	3.40877	2.58621	1.31806	0.8181	3.95427e-14
ENSG00000158773	upstream transcription factor 1	USF1	MO000025239	V$USF_02	7.99811	6.0815	1.31515	0.8738	2.61964e-30
ENSG00000111046	myogenic factor 6	MYF6	MO000024986	V$MYF6_06	5.21602	3.96865	1.31431	0.8467	2.49521e-20
ENSG00000185507	interferon regulatory factor 7	IRF7	MO000007703	V$IRF7_Q3	0.601361	0.45768	1.31393	1	0.00109858
ENSG00000245848	CCAAT enhancer binding protein alpha	CEBPA	MO000019418	V$CEBP_01	10.3751	7.94984	1.30507	0.8861	7.26427e-37
ENSG00000136931	nuclear receptor subfamily 5 group A member 1	NR5A1	MO000019620	V$SF1_Q6	0.624308	0.479624	1.30166	0.9014	0.00125697
ENSG00000126351	thyroid hormone receptor alpha	THRA	MO000025208	V$T3R_Q6	2.21792	1.70846	1.29819	0.9434	5.61774e-09
ENSG00000131759	retinoic acid receptor alpha	RARA	MO000033904	V$T3R_Q6	2.21792	1.70846	1.29819	0.9434	5.61774e-09
ENSG00000143171	retinoid X receptor gamma	RXRG	MO000028615	V$T3R_Q6	2.21792	1.70846	1.29819	0.9434	5.61774e-09
ENSG00000151090	thyroid hormone receptor beta	THRB	MO000056537	V$T3R_Q6	2.21792	1.70846	1.29819	0.9434	5.61774e-09
ENSG00000149948	high mobility group AT-hook 2	HMGA2	MO000255539	V$HMGIY_Q3	12.7679	9.84953	1.29629	0.8382	6.23998e-43
ENSG00000112658	serum response factor	SRF	MO000013015	V$SRF_01	0.991455	0.76489	1.29621	0.6848	8.00097e-05
ENSG00000071564	transcription factor 3	TCF3	MO000032492	V$E2A_Q6	1.92119	1.48589	1.29295	0.9657	8.25454e-08
ENSG00000111049	myogenic factor 5	MYF5	MO000024985	V$E2A_Q6	1.92119	1.48589	1.29295	0.9657	8.25454e-08
ENSG00000122180	myogenin	MYOG	MO000024984	V$E2A_Q6	1.92119	1.48589	1.29295	0.9657	8.25454e-08
ENSG00000129152	myogenic differentiation 1	MYOD1	MO000019612	V$E2A_Q6	1.92119	1.48589	1.29295	0.9657	8.25454e-08
ENSG00000139352	achaete-scute family bHLH transcription factor 1	ASCL1	MO000179227	V$E2A_Q6	1.92119	1.48589	1.29295	0.9657	8.25454e-08
ENSG00000140262	transcription factor 12	TCF12	MO000025717	V$E2A_Q6	1.92119	1.48589	1.29295	0.9657	8.25454e-08
ENSG00000196628	transcription factor 4	TCF4	MO000024921	V$E2A_Q6	1.92119	1.48589	1.29295	0.9657	8.25454e-08
ENSG00000109906	zinc finger and BTB domain containing 16	ZBTB16	MO000046078	V$PLZF_02	9.79824	7.58307	1.29212	0.6807	1.10605e-32
ENSG00000123405	nuclear factor, erythroid 2	NFE2	MO000089174	V$NFE2_01	0.937649	0.733542	1.27825	0.8275	0.00024694
ENSG00000126456	interferon regulatory factor 3	IRF3	MO000285816	V$IRF_Q6_01	3.28612	2.58307	1.27218	0.8511	5.25461e-11
ENSG00000128604	interferon regulatory factor 5	IRF5	MO000031282	V$IRF_Q6_01	3.28612	2.58307	1.27218	0.8511	5.25461e-11
ENSG00000137265	interferon regulatory factor 4	IRF4	MO000028705	V$IRF_Q6_01	3.28612	2.58307	1.27218	0.8511	5.25461e-11
ENSG00000140968	interferon regulatory factor 8	IRF8	MO000023424	V$IRF_Q6_01	3.28612	2.58307	1.27218	0.8511	5.25461e-11
ENSG00000168310	interferon regulatory factor 2	IRF2	MO000007691	V$IRF_Q6_01	3.28612	2.58307	1.27218	0.8511	5.25461e-11
ENSG00000213928	interferon regulatory factor 9	IRF9	MO000007759	V$IRF_Q6_01	3.28612	2.58307	1.27218	0.8511	5.25461e-11
ENSG00000170608	forkhead box A3	FOXA3	MO000045366	V$HNF3_Q6_01	25.8443	20.3636	1.26914	0.8339	9.44125e-73
ENSG00000105698	upstream transcription factor 2, c-fos interacting	USF2	MO000025243	V$USF2_Q6_01	5.00554	3.94984	1.26728	0.8324	1.88344e-15
ENSG00000176165	forkhead box G1	FOXG1	MO000026342	V$FOXO1_Q5	3.54012	2.79937	1.26461	0.9324	2.85603e-11
ENSG00000117595	interferon regulatory factor 6	IRF6	MO000031288	V$IRF_Q4	4.98972	3.94671	1.26427	0.829	3.72346e-15
ENSG00000160741	CREB regulated transcription coactivator 2	CRTC2	MO000056457	V$TORC2_Q3	1.47175	1.16614	1.26207	0.9362	1.518e-05
ENSG00000097007	ABL proto-oncogene 1, non-receptor tyrosine kinase	ABL1	MO000020628	V$ABL1_01	4.86312	3.8558	1.26125	0.8263	1.43899e-14
ENSG00000198911	sterol regulatory element binding transcription factor 2	SREBF2	MO000025765	V$SREBF2_02	2.13483	1.69592	1.2588	0.8304	3.12849e-07
ENSG00000165030	nuclear factor, interleukin 3 regulated	NFIL3	MO000025661	V$E4BP4_01	2.05017	1.6395	1.25048	0.795	1.01598e-06
ENSG00000175387	SMAD family member 2	SMAD2	MO000057829	V$SMAD2_Q6	2.72433	2.17868	1.25045	0.993	2.08966e-08
ENSG00000162599	nuclear factor I A	NFIA	MO000028708	V$NF1_Q6_01	0.356069	0.285266	1.2482	0.9648	0.0281415
ENSG00000183770	forkhead box L2	FOXL2	MO000028680	V$FOXL2_Q2	2.08657	1.68025	1.24182	0.8414	1.64014e-06
ENSG00000059728	MAX dimerization protein 1	MXD1	MO000025770	V$EBOX_Q6_01	3.93496	3.17868	1.23792	0.8898	1.31106e-10
ENSG00000113196	heart and neural crest derivatives expressed 1	HAND1	MO000028230	V$EBOX_Q6_01	3.93496	3.17868	1.23792	0.8898	1.31106e-10
ENSG00000119950	MAX interactor 1, dimerization protein	MXI1	MO000025769	V$EBOX_Q6_01	3.93496	3.17868	1.23792	0.8898	1.31106e-10
ENSG00000123095	basic helix-loop-helix family member e41	BHLHE41	MO000039155	V$EBOX_Q6_01	3.93496	3.17868	1.23792	0.8898	1.31106e-10
ENSG00000123933	MAX dimerization protein 4	MXD4	MO000141355	V$EBOX_Q6_01	3.93496	3.17868	1.23792	0.8898	1.31106e-10
ENSG00000134107	basic helix-loop-helix family member e40	BHLHE40	MO000039154	V$EBOX_Q6_01	3.93496	3.17868	1.23792	0.8898	1.31106e-10
ENSG00000134323	MYCN proto-oncogene, bHLH transcription factor	MYCN	MO000026369	V$EBOX_Q6_01	3.93496	3.17868	1.23792	0.8898	1.31106e-10
ENSG00000136997	MYC proto-oncogene, bHLH transcription factor	MYC	MO000056483	V$EBOX_Q6_01	3.93496	3.17868	1.23792	0.8898	1.31106e-10
ENSG00000164107	heart and neural crest derivatives expressed 2	HAND2	MO000028231	V$EBOX_Q6_01	3.93496	3.17868	1.23792	0.8898	1.31106e-10
ENSG00000171786	nescient helix-loop-helix 1	NHLH1	MO000025841	V$EBOX_Q6_01	3.93496	3.17868	1.23792	0.8898	1.31106e-10
ENSG00000186051	TAL bHLH transcription factor 2	TAL2	MO000019582	V$EBOX_Q6_01	3.93496	3.17868	1.23792	0.8898	1.31106e-10
ENSG00000213347	MAX dimerization protein 3	MXD3	MO000139725	V$EBOX_Q6_01	3.93496	3.17868	1.23792	0.8898	1.31106e-10
ENSG00000168214	recombination signal binding protein for immunoglobulin kappa J region	RBPJ	MO000030964	V$RBPJK_01	0.686818	0.554859	1.23782	0.8613	0.00466901
ENSG00000196591	histone deacetylase 2	HDAC2	MO000058923	V$HDAC2_05	1.41557	1.1442	1.23717	0.8686	8.53798e-05
ENSG00000039600	SRY-box transcription factor 30	SOX30	MO000143007	V$SOX_Q4	6.64504	5.37304	1.23674	0.9347	1.32246e-16
ENSG00000105856	HMG-box transcription factor 1	HBP1	MO000144574	V$SOX_Q4	6.64504	5.37304	1.23674	0.9347	1.32246e-16
ENSG00000164736	SRY-box transcription factor 17	SOX17	MO000042753	V$SOX_Q4	6.64504	5.37304	1.23674	0.9347	1.32246e-16
ENSG00000171056	SRY-box transcription factor 7	SOX7	MO000042765	V$SOX_Q4	6.64504	5.37304	1.23674	0.9347	1.32246e-16
ENSG00000182968	SRY-box transcription factor 1	SOX1	MO000042625	V$SOX_Q4	6.64504	5.37304	1.23674	0.9347	1.32246e-16
ENSG00000128272	activating transcription factor 4	ATF4	MO000019140	V$ATF4_02	2.01773	1.63323	1.23542	0.7786	3.88689e-06
ENSG00000025434	nuclear receptor subfamily 1 group H member 3	NR1H3	MO000026726	V$NR1NR2_Q3	0.73825	0.598746	1.23299	0.9985	0.00400834
ENSG00000131408	nuclear receptor subfamily 1 group H member 2	NR1H2	MO000028303	V$NR1NR2_Q3	0.73825	0.598746	1.23299	0.9985	0.00400834
ENSG00000175745	nuclear receptor subfamily 2 group F member 1	NR2F1	MO000024736	V$NR1NR2_Q3	0.73825	0.598746	1.23299	0.9985	0.00400834
ENSG00000185551	nuclear receptor subfamily 2 group F member 2	NR2F2	MO000024664	V$NR1NR2_Q3	0.73825	0.598746	1.23299	0.9985	0.00400834
ENSG00000130726	tripartite motif containing 28	TRIM28	MO000069886	V$TRIM28_02	1.86026	1.51411	1.22862	0.8687	1.42463e-05
ENSG00000134852	clock circadian regulator	CLOCK	MO000028681	V$CLOCK_Q6	4.92879	4.01567	1.22739	0.913	4.85831e-12
ENSG00000080298	regulatory factor X3	RFX3	MO000025855	V$RFX3_06	0.987499	0.805643	1.22573	0.7262	0.00136148
ENSG00000139613	SWI/SNF related, matrix associated, actin dependent regulator of chromatin subfamily c member 2	SMARCC2	MO000063571	V$SMARCC2_01	2.14354	1.75549	1.22105	0.8122	6.24026e-06
ENSG00000147862	nuclear factor I B	NFIB	MO000028709	V$NF1FAMILY_Q4	0.837158	0.68652	1.21942	0.9986	0.00360968
ENSG00000066336	Spi-1 proto-oncogene	SPI1	MO000085616	V$SPI1_08	2.4545	2.01567	1.21771	0.8255	1.93588e-06
ENSG00000170365	SMAD family member 1	SMAD1	MO000019609	V$SMAD1_01	10.1298	8.32915	1.21618	0.8666	3.8236e-21
ENSG00000169057	methyl-CpG binding protein 2	MECP2	MO000028711	V$MECP2_Q4	2.76547	2.27586	1.21513	0.8591	6.0171e-07
ENSG00000185811	IKAROS family zinc finger 1	IKZF1	MO000026678	V$IK3_01	0.677323	0.557994	1.21385	0.8507	0.00928772
ENSG00000101412	E2F transcription factor 1	E2F1	MO000004274	V$E2F1_02	4.09005	3.37304	1.21257	0.92	2.40982e-09
ENSG00000256683	zinc finger protein 350	ZNF350	MO000075855	V$ZBRK1_01	0.428074	0.354232	1.20846	0.8204	0.0353323
ENSG00000050344	nuclear factor, erythroid 2 like 3	NFE2L3	MO000037702	V$MAF_Q6_01	4.31793	3.57367	1.20826	0.8204	1.70939e-09
ENSG00000112182	BTB domain and CNC homolog 2	BACH2	MO000028605	V$MAF_Q6_01	4.31793	3.57367	1.20826	0.8204	1.70939e-09
ENSG00000156273	BTB domain and CNC homolog 1	BACH1	MO000085474	V$MAF_Q6_01	4.31793	3.57367	1.20826	0.8204	1.70939e-09
ENSG00000178573	MAF bZIP transcription factor	MAF	MO000037926	V$MAF_Q6_01	4.31793	3.57367	1.20826	0.8204	1.70939e-09
ENSG00000185022	MAF bZIP transcription factor F	MAFF	MO000037924	V$MAF_Q6_01	4.31793	3.57367	1.20826	0.8204	1.70939e-09
ENSG00000204103	MAF bZIP transcription factor B	MAFB	MO000037925	V$MAF_Q6_01	4.31793	3.57367	1.20826	0.8204	1.70939e-09
ENSG00000162924	REL proto-oncogene, NF-kB subunit	REL	MO000019368	V$CREL_Q6	0.409875	0.341693	1.19954	0.8794	0.0446908
ENSG00000119866	BAF chromatin remodeling complex subunit BCL11A	BCL11A	MO000129859	V$BCL11A_02	2.63412	2.20376	1.19528	0.868	6.61385e-06
ENSG00000104903	LYL1 basic helix-loop-helix family member	LYL1	MO000025819	V$TALLIKE_Q6	6.42349	5.37618	1.19481	0.8779	4.85416e-12
ENSG00000177551	nescient helix-loop-helix 2	NHLH2	MO000025843	V$TALLIKE_Q6	6.42349	5.37618	1.19481	0.8779	4.85416e-12
ENSG00000065029	zinc finger protein 76	ZNF76	MO000028757	V$ZNF76_01	0.451021	0.37931	1.18906	0.7511	0.0442433
ENSG00000133794	aryl hydrocarbon receptor nuclear translocator like	ARNTL	MO000026696	V$BMAL1_Q6	0.9693	0.818182	1.1847	0.8344	0.00636126
ENSG00000121068	T-box transcription factor 2	TBX2	MO000028209	V$TBX2RELATED_Q6	3.6414	3.13166	1.16277	0.84	6.22157e-06
ENSG00000121075	T-box transcription factor 4	TBX4	MO000028207	V$TBX2RELATED_Q6	3.6414	3.13166	1.16277	0.84	6.22157e-06
ENSG00000135111	T-box transcription factor 3	TBX3	MO000118269	V$TBX2RELATED_Q6	3.6414	3.13166	1.16277	0.84	6.22157e-06
ENSG00000092067	CCAAT enhancer binding protein epsilon	CEBPE	MO000028673	V$CEBP_Q3	8.68097	7.57053	1.14668	0.9543	3.53366e-10
ENSG00000153879	CCAAT enhancer binding protein gamma	CEBPG	MO000028674	V$CEBP_Q3	8.68097	7.57053	1.14668	0.9543	3.53366e-10
ENSG00000008441	nuclear factor I X	NFIX	MO000085551	V$NF1_Q6_02	1.89191	1.67085	1.13231	0.9942	0.00466319
ENSG00000075891	paired box 2	PAX2	MO000025957	V$PAX2_01	5.75962	5.09091	1.13135	0.755	2.82013e-06
ENSG00000111653	inhibitor of growth family member 4	ING4	MO000140901	V$ING4_01	1.11489	0.987461	1.12905	1	0.0264619
ENSG00000106459	nuclear respiratory factor 1	NRF1	MO000025097	V$MAF_Q4	7.20051	6.39185	1.12651	0.8322	4.58554e-07
ENSG00000263001	general transcription factor IIi	GTF2I	MO000019622	V$TFIII_Q6_01	10.7929	9.58621	1.12587	0.8961	1.06378e-09
ENSG00000012048	BRCA1 DNA repair associated	BRCA1	MO000021981	V$BRCA_01	2.14037	1.9279	1.11021	0.9661	0.00965706
ENSG00000166949	SMAD family member 3	SMAD3	MO000057832	V$SMAD3_Q6_01	5.04194	4.5768	1.10163	0.8753	0.000400652
ENSG00000175197	DNA damage inducible transcript 3	DDIT3	MO000020832	V$CHOP_01	2.14433	1.95298	1.09798	0.8234	0.0179608

## Sheet: TFs from all upregulated gene
ID	Gene description	Gene symbol	Site model ID	Yes density per 1000bp	No density per 1000bp	Yes-No ratio	Model cutoff	P-value
ENSG00000111087	GLI family zinc finger 1	GLI1	V$GLI1_Q3_01	0.0219419	0.00312402	7.0236	0.9888	0.0160888
ENSG00000069399	BCL3 transcription coactivator	BCL3	V$BCL3_03	0.0414458	0.0124961	3.3167	0.9983	0.00853865
ENSG00000171786	nescient helix-loop-helix 1	NHLH1	V$HEN1_02	0.0414458	0.0124961	3.3167	0.8932	0.00853865
ENSG00000115415	signal transducer and activator of transcription 1	STAT1	V$STAT_Q6	0.0451028	0.0156201	2.88748	0.9953	0.0108858
ENSG00000126561	signal transducer and activator of transcription 5A	STAT5A	V$STAT_Q6	0.0451028	0.0156201	2.88748	0.9953	0.0108858
ENSG00000138378	signal transducer and activator of transcription 4	STAT4	V$STAT_Q6	0.0451028	0.0156201	2.88748	0.9953	0.0108858
ENSG00000166888	signal transducer and activator of transcription 6	STAT6	V$STAT_Q6	0.0451028	0.0156201	2.88748	0.9953	0.0108858
ENSG00000168610	signal transducer and activator of transcription 3	STAT3	V$STAT_Q6	0.0451028	0.0156201	2.88748	0.9953	0.0108858
ENSG00000170581	signal transducer and activator of transcription 2	STAT2	V$STAT_Q6	0.0451028	0.0156201	2.88748	0.9953	0.0108858
ENSG00000173757	signal transducer and activator of transcription 5B	STAT5B	V$STAT_Q6	0.0451028	0.0156201	2.88748	0.9953	0.0108858
ENSG00000123405	nuclear factor, erythroid 2	NFE2	V$NFE2_01	0.104834	0.0406123	2.58132	0.9005	0.000324204
ENSG00000075426	FOS like 2, AP-1 transcription factor subunit	FOSL2	V$AP1_Q2_01	0.13287	0.0531084	2.50187	0.9818	7.88535e-05
ENSG00000125740	FosB proto-oncogene, AP-1 transcription factor subunit	FOSB	V$AP1_Q2_01	0.13287	0.0531084	2.50187	0.9818	7.88535e-05
ENSG00000171223	JunB proto-oncogene, AP-1 transcription factor subunit	JUNB	V$AP1_Q2_01	0.13287	0.0531084	2.50187	0.9818	7.88535e-05
ENSG00000172262	zinc finger protein 131	ZNF131	V$ZNF131_02	0.0926436	0.0406123	2.28117	0.7419	0.00213291
ENSG00000084093	RE1 silencing transcription factor	REST	V$REST_04	0.106053	0.0624805	1.69737	0.8485	0.0172848
ENSG00000120068	homeobox B8	HOXB8	V$PBX_Q3	0.353509	0.212434	1.66409	0.897	4.80024e-05
ENSG00000120094	homeobox B1	HOXB1	V$PBX_Q3	0.353509	0.212434	1.66409	0.897	4.80024e-05
ENSG00000139515	pancreatic and duodenal homeobox 1	PDX1	V$PBX_Q3	0.353509	0.212434	1.66409	0.897	4.80024e-05
ENSG00000160199	PBX/knotted 1 homeobox 1	PKNOX1	V$PBX_Q3	0.353509	0.212434	1.66409	0.897	4.80024e-05
ENSG00000167081	PBX homeobox 3	PBX3	V$PBX_Q3	0.353509	0.212434	1.66409	0.897	4.80024e-05
ENSG00000185630	PBX homeobox 1	PBX1	V$PBX_Q3	0.353509	0.212434	1.66409	0.897	4.80024e-05
ENSG00000197757	homeobox C6	HOXC6	V$PBX_Q3	0.353509	0.212434	1.66409	0.897	4.80024e-05
ENSG00000204304	PBX homeobox 2	PBX2	V$PBX_Q3	0.353509	0.212434	1.66409	0.897	4.80024e-05
ENSG00000260027	homeobox B7	HOXB7	V$PBX_Q3	0.353509	0.212434	1.66409	0.897	4.80024e-05
ENSG00000102908	nuclear factor of activated T cells 5	NFAT5	V$NFAT5_Q5_02	0.231609	0.143705	1.6117	0.9026	0.00157938
ENSG00000164754	RAD21 cohesin complex component	RAD21	V$RAD21_04	0.0950816	0.0593565	1.60187	0.9511	0.0369749
ENSG00000080298	regulatory factor X3	RFX3	V$RFX3_06	0.657038	0.415495	1.58134	0.7471	4.96331e-07
ENSG00000169083	androgen receptor	AR	V$AR_12	0.131651	0.0843486	1.5608	0.7273	0.0206626
ENSG00000148737	transcription factor 7 like 2	TCF7L2	V$TCF4_Q5	0.420553	0.27179	1.54735	0.9749	9.69988e-05
ENSG00000124827	glial cells missing transcription factor 2	GCM2	V$GCM_Q2	0.321815	0.20931	1.53751	0.9158	0.000687694
ENSG00000137270	glial cells missing transcription factor 1	GCM1	V$GCM_Q2	0.321815	0.20931	1.53751	0.9158	0.000687694
ENSG00000135457	transcription factor CP2	TFCP2	V$CP2_02	0.153593	0.0999688	1.53641	0.9268	0.0157738
ENSG00000143390	regulatory factor X5	RFX5	V$RFX5_03	0.264522	0.174945	1.51203	0.9475	0.00267859
ENSG00000147601	telomeric repeat binding factor 1	TERF1	V$TRF1_01	0.362041	0.246798	1.46696	0.7575	0.0010851
ENSG00000204531	POU class 5 homeobox 1	POU5F1	V$POU5F1_01	2.02231	1.39019	1.4547	0.9213	2.28078e-13
ENSG00000124813	RUNX family transcription factor 2	RUNX2	V$OSF2_Q6	0.69117	0.4811	1.43665	0.9509	2.34035e-05
ENSG00000159216	RUNX family transcription factor 1	RUNX1	V$AML1_01	0.69117	0.4811	1.43665	1	2.34035e-05
ENSG00000124216	snail family transcriptional repressor 1	SNAI1	V$SNA_Q4	1.20924	0.843486	1.43362	0.872	3.62092e-08
ENSG00000019549	snail family transcriptional repressor 2	SNAI2	V$SLUG_Q6	1.1617	0.812246	1.43023	0.9505	7.80355e-08
ENSG00000123358	nuclear receptor subfamily 4 group A member 1	NR4A1	V$NUR77_Q5	0.432743	0.30303	1.42805	0.9631	0.000819394
ENSG00000110777	POU class 2 homeobox associating factor 1	POU2AF1	V$OCT_Q6	3.51558	2.46798	1.42448	0.8255	5.58162e-20
ENSG00000137709	POU class 2 homeobox 3	POU2F3	V$OCT_Q6	3.51558	2.46798	1.42448	0.8255	5.58162e-20
ENSG00000152192	POU class 4 homeobox 1	POU4F1	V$OCT_Q6	3.51558	2.46798	1.42448	0.8255	5.58162e-20
ENSG00000184486	POU class 3 homeobox 2	POU3F2	V$OCT_Q6	3.51558	2.46798	1.42448	0.8255	5.58162e-20
ENSG00000185668	POU class 3 homeobox 1	POU3F1	V$OCT_Q6	3.51558	2.46798	1.42448	0.8255	5.58162e-20
ENSG00000198914	POU class 3 homeobox 3	POU3F3	V$OCT_Q6	3.51558	2.46798	1.42448	0.8255	5.58162e-20
ENSG00000212993	POU class 5 homeobox 1B	POU5F1B	V$OCT_Q6	3.51558	2.46798	1.42448	0.8255	5.58162e-20
ENSG00000156127	basic leucine zipper ATF-like transcription factor	BATF	V$BATFJUN_01	1.83215	1.29647	1.41318	0.832	7.53385e-11
ENSG00000141510	tumor protein p53	TP53	V$TP53_03	0.403487	0.28741	1.40387	0.7956	0.00185304
ENSG00000141646	SMAD family member 4	SMAD4	V$SMAD_Q6	0.216981	0.156201	1.38911	0.9965	0.0214042
ENSG00000170365	SMAD family member 1	SMAD1	V$SMAD_Q6	0.216981	0.156201	1.38911	0.9965	0.0214042
ENSG00000175387	SMAD family member 2	SMAD2	V$SMAD_Q6	0.216981	0.156201	1.38911	0.9965	0.0214042
ENSG00000025434	nuclear receptor subfamily 1 group H member 3	NR1H3	V$DR4_Q2	0.234047	0.168697	1.38738	0.8403	0.0177349
ENSG00000077092	retinoic acid receptor beta	RARB	V$DR4_Q2	0.234047	0.168697	1.38738	0.8403	0.0177349
ENSG00000143171	retinoid X receptor gamma	RXRG	V$DR4_Q2	0.234047	0.168697	1.38738	0.8403	0.0177349
ENSG00000143257	nuclear receptor subfamily 1 group I member 3	NR1I3	V$DR4_Q2	0.234047	0.168697	1.38738	0.8403	0.0177349
ENSG00000144852	nuclear receptor subfamily 1 group I member 2	NR1I2	V$DR4_Q2	0.234047	0.168697	1.38738	0.8403	0.0177349
ENSG00000172819	retinoic acid receptor gamma	RARG	V$DR4_Q2	0.234047	0.168697	1.38738	0.8403	0.0177349
ENSG00000204231	retinoid X receptor beta	RXRB	V$DR4_Q2	0.234047	0.168697	1.38738	0.8403	0.0177349
ENSG00000081059	transcription factor 7	TCF7	V$LEF1_Q2	0.632658	0.456107	1.38708	1	0.000196649
ENSG00000138795	lymphoid enhancer binding factor 1	LEF1	V$LEF1_Q2	0.632658	0.456107	1.38708	1	0.000196649
ENSG00000152284	transcription factor 7 like 1	TCF7L1	V$LEF1_Q2	0.632658	0.456107	1.38708	1	0.000196649
ENSG00000107485	GATA binding protein 3	GATA3	V$GATA_Q6	1.53228	1.1059	1.38554	0.9745	1.454e-08
ENSG00000141448	GATA binding protein 6	GATA6	V$GATA_Q6	1.53228	1.1059	1.38554	0.9745	1.454e-08
ENSG00000028277	POU class 2 homeobox 2	POU2F2	V$OCT_C	2.19419	1.58388	1.38533	0.764	1.49593e-11
ENSG00000162367	TAL bHLH transcription factor 1, erythroid differentiation factor	TAL1	V$TAL1_Q6	0.75212	0.54358	1.38364	0.9347	5.98315e-05
ENSG00000137947	general transcription factor IIB	GTF2B	V$TFIIB_Q6	1.39331	1.00906	1.3808	0.8703	8.23036e-08
ENSG00000122691	twist family bHLH transcription factor 1	TWIST1	V$TWIST_Q6	1.98574	1.44017	1.37882	0.9721	2.22645e-10
ENSG00000172216	CCAAT enhancer binding protein beta	CEBPB	V$CEBPB_07	0.348633	0.253046	1.37774	0.8653	0.00539218
ENSG00000115507	orthodenticle homeobox 1	OTX1	V$OTX_Q1	1.45426	1.05904	1.37318	0.9102	6.96113e-08
ENSG00000005513	SRY-box transcription factor 8	SOX8	V$SOX_Q6	1.41647	1.04655	1.35347	0.794	3.20059e-07
ENSG00000110693	SRY-box transcription factor 6	SOX6	V$SOX_Q6	1.41647	1.04655	1.35347	0.794	3.20059e-07
ENSG00000124766	SRY-box transcription factor 4	SOX4	V$SOX_Q6	1.41647	1.04655	1.35347	0.794	3.20059e-07
ENSG00000125285	SRY-box transcription factor 21	SOX21	V$SOX_Q6	1.41647	1.04655	1.35347	0.794	3.20059e-07
ENSG00000129194	SRY-box transcription factor 15	SOX15	V$SOX_Q6	1.41647	1.04655	1.35347	0.794	3.20059e-07
ENSG00000134595	SRY-box transcription factor 3	SOX3	V$SOX_Q6	1.41647	1.04655	1.35347	0.794	3.20059e-07
ENSG00000143842	SRY-box transcription factor 13	SOX13	V$SOX_Q6	1.41647	1.04655	1.35347	0.794	3.20059e-07
ENSG00000168875	SRY-box transcription factor 14	SOX14	V$SOX_Q6	1.41647	1.04655	1.35347	0.794	3.20059e-07
ENSG00000176887	SRY-box transcription factor 11	SOX11	V$SOX_Q6	1.41647	1.04655	1.35347	0.794	3.20059e-07
ENSG00000177732	SRY-box transcription factor 12	SOX12	V$SOX_Q6	1.41647	1.04655	1.35347	0.794	3.20059e-07
ENSG00000181449	SRY-box transcription factor 2	SOX2	V$SOX_Q6	1.41647	1.04655	1.35347	0.794	3.20059e-07
ENSG00000203883	SRY-box transcription factor 18	SOX18	V$SOX_Q6	1.41647	1.04655	1.35347	0.794	3.20059e-07
ENSG00000007372	paired box 6	PAX6	V$PAX6_02	6.81296	5.03593	1.35287	0.769	2.82628e-28
ENSG00000143190	POU class 2 homeobox 1	POU2F1	V$OCT1_B	1.7005	1.25898	1.35069	0.8154	2.85971e-08
ENSG00000182568	SATB homeobox 1	SATB1	V$SATB1_Q3	3.52655	2.61793	1.34708	0.8099	3.76292e-15
ENSG00000100811	YY1 transcription factor	YY1	V$YY1_08	0.660695	0.493596	1.33854	0.8415	0.000560649
ENSG00000257923	cut like homeobox 1	CUX1	V$CDP_01	1.19827	0.896595	1.33647	0.7319	5.49121e-06
ENSG00000064995	TATA-box binding protein associated factor 11	TAF11	V$TATA_C	2.75737	2.06498	1.3353	0.8648	1.16681e-11
ENSG00000095564	B-TFIID TATA-box binding protein associated factor 1	BTAF1	V$TATA_C	2.75737	2.06498	1.3353	0.8648	1.16681e-11
ENSG00000106290	TATA-box binding protein associated factor 6	TAF6	V$TATA_C	2.75737	2.06498	1.3353	0.8648	1.16681e-11
ENSG00000112592	TATA-box binding protein	TBP	V$TATA_C	2.75737	2.06498	1.3353	0.8648	1.16681e-11
ENSG00000120656	TATA-box binding protein associated factor 12	TAF12	V$TATA_C	2.75737	2.06498	1.3353	0.8648	1.16681e-11
ENSG00000130699	TATA-box binding protein associated factor 4	TAF4	V$TATA_C	2.75737	2.06498	1.3353	0.8648	1.16681e-11
ENSG00000147133	TATA-box binding protein associated factor 1	TAF1	V$TATA_C	2.75737	2.06498	1.3353	0.8648	1.16681e-11
ENSG00000148835	TATA-box binding protein associated factor 5	TAF5	V$TATA_C	2.75737	2.06498	1.3353	0.8648	1.16681e-11
ENSG00000166337	TATA-box binding protein associated factor 10	TAF10	V$TATA_C	2.75737	2.06498	1.3353	0.8648	1.16681e-11
ENSG00000178913	TATA-box binding protein associated factor 7	TAF7	V$TATA_C	2.75737	2.06498	1.3353	0.8648	1.16681e-11
ENSG00000197780	TATA-box binding protein associated factor 13	TAF13	V$TATA_C	2.75737	2.06498	1.3353	0.8648	1.16681e-11
ENSG00000273841	TATA-box binding protein associated factor 9	TAF9	V$TATA_C	2.75737	2.06498	1.3353	0.8648	1.16681e-11
ENSG00000168036	catenin beta 1	CTNNB1	V$BETACATENIN_Q3	1.1873	0.893471	1.32886	0.8935	8.67259e-06
ENSG00000125398	SRY-box transcription factor 9	SOX9	V$SOX9_07	1.06784	0.805998	1.32487	0.6832	2.78102e-05
ENSG00000071794	helicase like transcription factor	HLTF	V$HLTF_Q4	0.329129	0.249922	1.31693	0.8253	0.0160245
ENSG00000168779	short stature homeobox 2	SHOX2	V$SHOX2_03	2.64644	2.01812	1.31134	0.9559	3.4786e-10
ENSG00000125347	interferon regulatory factor 1	IRF1	V$IRF1_Q6	1.27629	0.974695	1.30942	0.9468	1.105e-05
ENSG00000106004	homeobox A5	HOXA5	V$HOXA5_03	1.53106	1.17151	1.30691	0.9435	1.89538e-06
ENSG00000125798	forkhead box A2	FOXA2	V$HNF3B_Q6	8.40497	6.46048	1.30098	0.9169	3.98463e-27
ENSG00000016082	ISL LIM homeobox 1	ISL1	V$ISL1_Q6	3.568	2.75226	1.29639	0.9224	2.85475e-12
ENSG00000196628	transcription factor 4	TCF4	V$TAL1BETAITF2_01	2.71592	2.09622	1.29563	0.7746	1.0499e-09
ENSG00000100146	SRY-box transcription factor 10	SOX10	V$SOX10_01	0.708236	0.546704	1.29546	1	0.00125747
ENSG00000176165	forkhead box G1	FOXG1	V$FOXO1_Q5	3.58263	2.77726	1.28999	0.9324	6.06905e-12
ENSG00000245848	CCAAT enhancer binding protein alpha	CEBPA	V$CEBPA_04	0.370574	0.28741	1.28936	0.8622	0.0171658
ENSG00000059728	MAX dimerization protein 1	MXD1	V$EBOX_Q6_01	4.15068	3.22399	1.28743	0.8891	2.13795e-13
ENSG00000119950	MAX interactor 1, dimerization protein	MXI1	V$EBOX_Q6_01	4.15068	3.22399	1.28743	0.8891	2.13795e-13
ENSG00000123095	basic helix-loop-helix family member e41	BHLHE41	V$EBOX_Q6_01	4.15068	3.22399	1.28743	0.8891	2.13795e-13
ENSG00000123933	MAX dimerization protein 4	MXD4	V$EBOX_Q6_01	4.15068	3.22399	1.28743	0.8891	2.13795e-13
ENSG00000134107	basic helix-loop-helix family member e40	BHLHE40	V$EBOX_Q6_01	4.15068	3.22399	1.28743	0.8891	2.13795e-13
ENSG00000134323	MYCN proto-oncogene, bHLH transcription factor	MYCN	V$EBOX_Q6_01	4.15068	3.22399	1.28743	0.8891	2.13795e-13
ENSG00000164107	heart and neural crest derivatives expressed 2	HAND2	V$EBOX_Q6_01	4.15068	3.22399	1.28743	0.8891	2.13795e-13
ENSG00000186051	TAL bHLH transcription factor 2	TAL2	V$EBOX_Q6_01	4.15068	3.22399	1.28743	0.8891	2.13795e-13
ENSG00000213347	MAX dimerization protein 3	MXD3	V$EBOX_Q6_01	4.15068	3.22399	1.28743	0.8891	2.13795e-13
ENSG00000105392	cone-rod homeobox	CRX	V$CRX_Q6	13.565	10.5373	1.28733	0.8291	1.24316e-39
ENSG00000068323	transcription factor binding to IGHM enhancer 3	TFE3	V$TFEA_Q6	2.49894	1.94627	1.28397	0.8516	1.3755e-08
ENSG00000029153	aryl hydrocarbon receptor nuclear translocator like 2	ARNTL2	V$ARNTLIKE_Q6	2.6952	2.09934	1.28383	0.9387	3.95624e-09
ENSG00000134852	clock circadian regulator	CLOCK	V$ARNTLIKE_Q6	2.6952	2.09934	1.28383	0.9387	3.95624e-09
ENSG00000143437	aryl hydrocarbon receptor nuclear translocator	ARNT	V$ARNTLIKE_Q6	2.6952	2.09934	1.28383	0.9387	3.95624e-09
ENSG00000112033	peroxisome proliferator activated receptor delta	PPARD	V$PPARDR1_Q2	0.292559	0.228054	1.28285	0.8436	0.0337272
ENSG00000160741	CREB regulated transcription coactivator 2	CRTC2	V$TORC2_Q3	1.54934	1.209	1.28151	0.9348	7.40263e-06
ENSG00000168214	recombination signal binding protein for immunoglobulin kappa J region	RBPJ	V$RBPJK_Q4	0.42421	0.331147	1.28103	0.9459	0.0132778
ENSG00000109906	zinc finger and BTB domain containing 16	ZBTB16	V$PLZFB_Q3	2.8171	2.20244	1.27908	0.8663	2.96335e-09
ENSG00000073282	tumor protein p63	TP63	V$P53DECAMER_Q2	1.22143	0.955951	1.27771	0.9132	7.3791e-05
ENSG00000078900	tumor protein p73	TP73	V$P53DECAMER_Q2	1.22143	0.955951	1.27771	0.9132	7.3791e-05
ENSG00000185507	interferon regulatory factor 7	IRF7	V$IRF7_Q3	0.577804	0.452983	1.27555	1	0.00515715
ENSG00000129152	myogenic differentiation 1	MYOD1	V$MYOD_Q6_02	3.20352	2.51172	1.27543	0.9405	4.10361e-10
ENSG00000082175	progesterone receptor	PGR	V$PR_Q6	4.31037	3.38644	1.27283	0.8653	7.52143e-13
ENSG00000105967	transcription factor EC	TFEC	V$TFE_Q6	2.77931	2.18369	1.27276	0.928	7.11891e-09
ENSG00000112561	transcription factor EB	TFEB	V$TFE_Q6	2.77931	2.18369	1.27276	0.928	7.11891e-09
ENSG00000187098	melanocyte inducing transcription factor	MITF	V$TFE_Q6	2.77931	2.18369	1.27276	0.928	7.11891e-09
ENSG00000111049	myogenic factor 5	MYF5	V$E2A_Q6	3.35467	2.64292	1.2693	0.9503	3.44044e-10
ENSG00000122180	myogenin	MYOG	V$E2A_Q6	3.35467	2.64292	1.2693	0.9503	3.44044e-10
ENSG00000139352	achaete-scute family bHLH transcription factor 1	ASCL1	V$E2A_Q6	3.35467	2.64292	1.2693	0.9503	3.44044e-10
ENSG00000140262	transcription factor 12	TCF12	V$E2A_Q6	3.35467	2.64292	1.2693	0.9503	3.44044e-10
ENSG00000105698	upstream transcription factor 2, c-fos interacting	USF2	V$USF1_Q4	2.811	2.21493	1.26911	0.8717	8.52164e-09
ENSG00000158773	upstream transcription factor 1	USF1	V$USF1_Q4	2.811	2.21493	1.26911	0.8717	8.52164e-09
ENSG00000012504	nuclear receptor subfamily 1 group H member 4	NR1H4	V$FXRIR1_Q6	0.463218	0.365511	1.26732	0.7833	0.0129794
ENSG00000126351	thyroid hormone receptor alpha	THRA	V$T3RALPHA_Q6	0.288902	0.228054	1.26681	0.9751	0.0420466
ENSG00000177463	nuclear receptor subfamily 2 group C member 2	NR2C2	V$TR4_Q2	1.9443	1.53702	1.26498	0.8234	1.90802e-06
ENSG00000177606	Jun proto-oncogene, AP-1 transcription factor subunit	JUN	V$CJUN_Q6	0.476627	0.378007	1.2609	1	0.0134086
ENSG00000162992	neuronal differentiation 1	NEUROD1	V$NEUROD_01	1.14586	0.909091	1.26044	0.8357	0.000249674
ENSG00000068305	myocyte enhancer factor 2A	MEF2A	V$MEF2_Q6_01	2.43677	1.93377	1.26011	0.806	1.69552e-07
ENSG00000081189	myocyte enhancer factor 2C	MEF2C	V$MEF2_Q6_01	2.43677	1.93377	1.26011	0.806	1.69552e-07
ENSG00000116604	myocyte enhancer factor 2D	MEF2D	V$MEF2_Q6_01	2.43677	1.93377	1.26011	0.806	1.69552e-07
ENSG00000213999	myocyte enhancer factor 2B	MEF2B	V$MEF2B_01	2.00647	1.59638	1.25689	0.7608	2.38241e-06
ENSG00000077463	sirtuin 6	SIRT6	V$SIRT6_01	2.79028	2.22118	1.25621	0.9183	3.47358e-08
ENSG00000097007	ABL proto-oncogene 1, non-receptor tyrosine kinase	ABL1	V$ABL1_01	5.11612	4.07998	1.25396	0.8227	1.89537e-13
ENSG00000111046	myogenic factor 6	MYF6	V$MRF4_Q3	1.68099	1.34333	1.25136	0.9253	2.00922e-05
ENSG00000137265	interferon regulatory factor 4	IRF4	V$IRF_Q6_01	2.81588	2.25555	1.24842	0.8596	6.51277e-08
ENSG00000140968	interferon regulatory factor 8	IRF8	V$IRF_Q6_01	2.81588	2.25555	1.24842	0.8596	6.51277e-08
ENSG00000168310	interferon regulatory factor 2	IRF2	V$IRF_Q6_01	2.81588	2.25555	1.24842	0.8596	6.51277e-08
ENSG00000275410	HNF1 homeobox B	HNF1B	V$HNF1_Q6_01	11.7426	9.4283	1.24546	0.7468	4.67955e-27
ENSG00000104903	LYL1 basic helix-loop-helix family member	LYL1	V$TALLIKE_Q6	6.64474	5.3577	1.24022	0.8777	1.36417e-15
ENSG00000177551	nescient helix-loop-helix 2	NHLH2	V$TALLIKE_Q6	6.64474	5.3577	1.24022	0.8777	1.36417e-15
ENSG00000173039	RELA proto-oncogene, NF-kB subunit	RELA	V$RELA_04	0.437619	0.353015	1.23966	0.8891	0.0245808
ENSG00000185122	heat shock transcription factor 1	HSF1	V$HSF1_Q5	0.943502	0.762262	1.23777	0.9103	0.00176983
ENSG00000184481	forkhead box O4	FOXO4	V$FOXO4_05	1.07881	0.871603	1.23773	0.7953	0.000892609
ENSG00000111206	forkhead box M1	FOXM1	V$FOXM1_01	1.5018	1.21525	1.2358	0.897	0.00011989
ENSG00000133794	aryl hydrocarbon receptor nuclear translocator like	ARNTL	V$BMAL1_Q6	1.00445	0.81537	1.2319	0.8344	0.00159954
ENSG00000143799	poly(ADP-ribose) polymerase 1	PARP1	V$PARP_Q4	1.64686	1.33708	1.23168	1	7.47926e-05
ENSG00000134532	SRY-box transcription factor 5	SOX5	V$SOX5_Q5	2.20394	1.79007	1.23121	0.9529	5.72265e-06
ENSG00000102145	GATA binding protein 1	GATA1	V$GATA1_05	1.15317	0.937207	1.23043	0.9255	0.000824757
ENSG00000173153	estrogen related receptor alpha	ESRRA	V$ERR1_Q2_01	1.91016	1.55264	1.23027	0.842	2.38169e-05
ENSG00000039600	SRY-box transcription factor 30	SOX30	V$SOX_Q4	5.7951	4.72977	1.22524	0.9493	1.42552e-12
ENSG00000105856	HMG-box transcription factor 1	HBP1	V$SOX_Q4	5.7951	4.72977	1.22524	0.9493	1.42552e-12
ENSG00000164736	SRY-box transcription factor 17	SOX17	V$SOX_Q4	5.7951	4.72977	1.22524	0.9493	1.42552e-12
ENSG00000171056	SRY-box transcription factor 7	SOX7	V$SOX_Q4	5.7951	4.72977	1.22524	0.9493	1.42552e-12
ENSG00000182968	SRY-box transcription factor 1	SOX1	V$SOX_Q4	5.7951	4.72977	1.22524	0.9493	1.42552e-12
ENSG00000179348	GATA binding protein 2	GATA2	V$GATA2_08	0.98251	0.802874	1.22374	0.9672	0.00235628
ENSG00000100823	apurinic/apyrimidinic endodeoxyribonuclease 1	APEX1	V$P300_Q5	2.21369	1.81506	1.21963	0.9434	1.28731e-05
ENSG00000170608	forkhead box A3	FOXA3	V$HNF3_Q6	16.2163	13.3583	1.21395	0.8566	2.08549e-29
ENSG00000148516	zinc finger E-box binding homeobox 1	ZEB1	V$DELTAEF1_01	1.6493	1.35895	1.21366	0.9754	0.000200794
ENSG00000102974	CCCTC-binding factor	CTCF	V$CTCF_05	0.447371	0.368635	1.21359	0.8186	0.036005
ENSG00000136574	GATA binding protein 4	GATA4	V$GATA4_Q3	3.57287	2.94908	1.21152	0.8174	1.06033e-07
ENSG00000183770	forkhead box L2	FOXL2	V$FOXL2_Q2	2.34413	1.93689	1.21025	0.8365	1.51119e-05
ENSG00000150907	forkhead box O1	FOXO1	V$FOXO1A_Q5	1.34943	1.11528	1.20995	1	0.000825676
ENSG00000184895	sex determining region Y	SRY	V$SRY_Q6	1.34943	1.11528	1.20995	1	0.000825676
ENSG00000085276	MDS1 and EVI1 complex locus	MECOM	V$EVI1_09	0.93375	0.774758	1.20522	0.7434	0.00533523
ENSG00000135100	HNF1 homeobox A	HNF1A	V$HNF1_C	2.5733	2.13683	1.20426	0.7344	9.99075e-06
ENSG00000198517	MAF bZIP transcription factor K	MAFK	V$MAFK_Q3	0.707017	0.587316	1.20381	0.8593	0.0140139
ENSG00000117595	interferon regulatory factor 6	IRF6	V$IRF_Q4	4.73336	3.93315	1.20345	0.829	3.73221e-09
ENSG00000089225	T-box transcription factor 5	TBX5	V$TBX5_Q5	1.21778	1.01531	1.19942	0.8295	0.00215616
ENSG00000072736	nuclear factor of activated T cells 3	NFATC3	V$NFAT4_Q5	0.610716	0.509216	1.19933	0.9985	0.0230143
ENSG00000139613	SWI/SNF related, matrix associated, actin dependent regulator of chromatin subfamily c member 2	SMARCC2	V$SMARCC2_01	2.10399	1.7557	1.19837	0.8122	8.67889e-05
ENSG00000175592	FOS like 1, AP-1 transcription factor subunit	FOSL1	V$FOSL1_01	0.737492	0.615433	1.19833	0.8694	0.0141769
ENSG00000130726	tripartite motif containing 28	TRIM28	V$TRIM28_02	1.78583	1.49328	1.19591	0.8687	0.000316569
ENSG00000108924	HLF transcription factor, PAR bZIP family member	HLF	V$HLF_04	3.07065	2.56795	1.19576	0.8182	3.49364e-06
ENSG00000131196	nuclear factor of activated T cells 1	NFATC1	V$NFAT2_Q5_01	1.26166	1.05592	1.19484	0.9884	0.00219967
ENSG00000196591	histone deacetylase 2	HDAC2	V$HDAC2_05	1.35796	1.14027	1.19091	0.8686	0.00183786
ENSG00000001167	nuclear transcription factor Y subunit alpha	NFYA	V$ALPHACP1_01	0.665571	0.5592	1.19022	0.7905	0.0226325
ENSG00000066136	nuclear transcription factor Y subunit gamma	NFYC	V$ALPHACP1_01	0.665571	0.5592	1.19022	0.7905	0.0226325
ENSG00000120837	nuclear transcription factor Y subunit beta	NFYB	V$ALPHACP1_01	0.665571	0.5592	1.19022	0.7905	0.0226325
ENSG00000129514	forkhead box A1	FOXA1	V$HNF3A_01	2.21979	1.86504	1.19021	0.8446	0.000100133
ENSG00000066336	Spi-1 proto-oncogene	SPI1	V$SPI1_08	2.37948	1.99938	1.19011	0.8255	5.90031e-05
ENSG00000101412	E2F transcription factor 1	E2F1	V$E2F1_02	3.98611	3.35833	1.18693	0.92	4.24899e-07
ENSG00000121068	T-box transcription factor 2	TBX2	V$TBX2RELATED_Q6	3.72647	3.13964	1.18691	0.8395	9.74862e-07
ENSG00000121075	T-box transcription factor 4	TBX4	V$TBX2RELATED_Q6	3.72647	3.13964	1.18691	0.8395	9.74862e-07
ENSG00000135111	T-box transcription factor 3	TBX3	V$TBX2RELATED_Q6	3.72647	3.13964	1.18691	0.8395	9.74862e-07
ENSG00000128272	activating transcription factor 4	ATF4	V$ATF4_02	1.90163	1.60262	1.18657	0.7793	0.000362621
ENSG00000137309	high mobility group AT-hook 1	HMGA1	V$HMGIY_Q6	1.9187	1.62449	1.18111	0.9478	0.000471103
ENSG00000149948	high mobility group AT-hook 2	HMGA2	V$HMGIY_Q6	1.9187	1.62449	1.18111	0.9478	0.000471103
ENSG00000221869	CCAAT enhancer binding protein delta	CEBPD	V$CEBPD_Q6_01	2.97922	2.53358	1.17589	0.9372	2.80662e-05
ENSG00000197063	MAF bZIP transcription factor G	MAFG	V$MAFG_Q3	2.14421	1.82443	1.17528	0.7233	0.000337598
ENSG00000067955	core-binding factor subunit beta	CBFB	V$PEBP_Q6	3.73012	3.18338	1.17175	0.804	4.96725e-06
ENSG00000025156	heat shock transcription factor 2	HSF2	V$HSF2_04	1.36527	1.16526	1.17165	0.7519	0.00402117
ENSG00000120149	msh homeobox 2	MSX2	V$MSX2_Q3	4.19944	3.59263	1.1689	0.8573	1.90259e-06
ENSG00000050344	nuclear factor, erythroid 2 like 3	NFE2L3	V$MAF_Q6_01	4.20188	3.602	1.16654	0.8202	2.49117e-06
ENSG00000185022	MAF bZIP transcription factor F	MAFF	V$MAF_Q6_01	4.20188	3.602	1.16654	0.8202	2.49117e-06
ENSG00000101096	nuclear factor of activated T cells 2	NFATC2	V$NFATC2_01	1.54203	1.32459	1.16416	0.9317	0.00336036
ENSG00000112658	serum response factor	SRF	V$SRF_01	0.882552	0.759138	1.16257	0.6849	0.0219696
ENSG00000100968	nuclear factor of activated T cells 4	NFATC4	V$NFAT_Q3	2.02353	1.74321	1.16081	0.9875	0.00111949
ENSG00000129351	interleukin enhancer binding factor 3	ILF3	V$NFAT_Q3	2.02353	1.74321	1.16081	0.9875	0.00111949
ENSG00000143621	interleukin enhancer binding factor 2	ILF2	V$NFAT_Q3	2.02353	1.74321	1.16081	0.9875	0.00111949
ENSG00000118689	forkhead box O3	FOXO3	V$FOXO3_05	1.0203	0.880975	1.15815	0.798	0.0170572
ENSG00000109320	nuclear factor kappa B subunit 1	NFKB1	V$NFKB1_03	0.937407	0.812246	1.15409	0.8428	0.0238421
ENSG00000113916	BCL6 transcription repressor	BCL6	V$BCL6_Q6	1.78948	1.55576	1.15023	0.8399	0.00346667
ENSG00000020633	RUNX family transcription factor 3	RUNX3	V$AML2_Q3	2.04425	1.77757	1.15003	0.9321	0.00194922
ENSG00000153234	nuclear receptor subfamily 4 group A member 2	NR4A2	V$NR4A2_05	1.13854	0.990316	1.14968	0.8575	0.0164603
ENSG00000065029	zinc finger protein 76	ZNF76	V$ZNF76_01	1.81265	1.57763	1.14897	0.7035	0.00349703
ENSG00000130522	JunD proto-oncogene, AP-1 transcription factor subunit	JUND	V$JUND_07	3.14379	2.73977	1.14746	0.7806	0.000203244
ENSG00000151090	thyroid hormone receptor beta	THRB	V$T3RBETA_Q6_01	3.21083	2.80537	1.14453	0.8534	0.000224512
ENSG00000263001	general transcription factor IIi	GTF2I	V$TFIII_Q6_01	10.8832	9.52202	1.14295	0.8961	6.56634e-11
ENSG00000166949	SMAD family member 3	SMAD3	V$SMAD3_Q6_02	1.05687	0.924711	1.14292	0.976	0.0245656
ENSG00000116478	histone deacetylase 1	HDAC1	V$HDAC1_Q3	2.27343	1.99	1.14242	0.9115	0.00182782
ENSG00000128604	interferon regulatory factor 5	IRF5	V$IRF5_Q3	2.26855	1.98688	1.14177	0.798	0.00191959
ENSG00000169057	methyl-CpG binding protein 2	MECP2	V$MECP2_Q4_01	4.9028	4.29553	1.14137	0.8335	1.02182e-05
ENSG00000140009	estrogen receptor 2	ESR2	V$ESR2_01	2.39776	2.10247	1.14045	0.7645	0.00159573
ENSG00000125952	MYC associated factor X	MAX	V$MYCMAX_02	2.47822	2.17432	1.13977	0.8534	0.00141671
ENSG00000136997	MYC proto-oncogene, bHLH transcription factor	MYC	V$MYCMAX_02	2.47822	2.17432	1.13977	0.8534	0.00141671
ENSG00000131759	retinoic acid receptor alpha	RARA	V$NR1B1_01	0.832573	0.731022	1.13892	0.9303	0.0453077
ENSG00000186350	retinoid X receptor alpha	RXRA	V$RXRA_12	0.832573	0.731022	1.13892	0.9517	0.0453077
ENSG00000100393	E1A binding protein p300	EP300	V$EP300_11	1.09344	0.965323	1.13272	0.9418	0.0307022
ENSG00000175197	DNA damage inducible transcript 3	DDIT3	V$CHOP_01	2.76346	2.43986	1.13263	0.8113	0.00131498
ENSG00000111704	Nanog homeobox	NANOG	V$NANOG_01	1.84434	1.63074	1.13098	0.8339	0.00776371
ENSG00000119866	BAF chromatin remodeling complex subunit BCL11A	BCL11A	V$BCL11A_02	2.50138	2.21493	1.12932	0.8673	0.00260206
ENSG00000082641	nuclear factor, erythroid 2 like 1	NFE2L1	V$MAF_Q4	6.3534	5.62637	1.12922	0.8442	3.84413e-06
ENSG00000106459	nuclear respiratory factor 1	NRF1	V$MAF_Q4	6.3534	5.62637	1.12922	0.8442	3.84413e-06
ENSG00000112182	BTB domain and CNC homolog 2	BACH2	V$MAF_Q4	6.3534	5.62637	1.12922	0.8442	3.84413e-06
ENSG00000156273	BTB domain and CNC homolog 1	BACH1	V$MAF_Q4	6.3534	5.62637	1.12922	0.8442	3.84413e-06
ENSG00000178573	MAF bZIP transcription factor	MAF	V$MAF_Q4	6.3534	5.62637	1.12922	0.8442	3.84413e-06
ENSG00000204103	MAF bZIP transcription factor B	MAFB	V$MAF_Q4	6.3534	5.62637	1.12922	0.8442	3.84413e-06
ENSG00000175745	nuclear receptor subfamily 2 group F member 1	NR2F1	V$NR2F1_02	0.931312	0.824742	1.12922	0.7089	0.0466618
ENSG00000071564	transcription factor 3	TCF3	V$HAND1E47_01	4.13971	3.6676	1.12872	0.835	0.000164209
ENSG00000113196	heart and neural crest derivatives expressed 1	HAND1	V$HAND1E47_01	4.13971	3.6676	1.12872	0.835	0.000164209
ENSG00000183072	NK2 homeobox 5	NKX2-5	V$NKX25_Q5	2.08204	1.8463	1.12769	0.8932	0.00595193
ENSG00000101057	MYB proto-oncogene like 2	MYBL2	V$MYB_Q5_02	2.00281	1.77757	1.12671	0.9926	0.00717646
ENSG00000118513	MYB proto-oncogene, transcription factor	MYB	V$MYB_Q5_02	2.00281	1.77757	1.12671	0.9926	0.00717646
ENSG00000185697	MYB proto-oncogene like 1	MYBL1	V$MYB_Q5_02	2.00281	1.77757	1.12671	0.9926	0.00717646
ENSG00000136931	nuclear receptor subfamily 5 group A member 1	NR5A1	V$SF1_Q6	1.05565	0.937207	1.12638	0.8641	0.0396165
ENSG00000008441	nuclear factor I X	NFIX	V$MYOGNF1_01	0.97032	0.862231	1.12536	0.6972	0.047767
ENSG00000141905	nuclear factor I C	NFIC	V$MYOGNF1_01	0.97032	0.862231	1.12536	0.6972	0.047767
ENSG00000147862	nuclear factor I B	NFIB	V$MYOGNF1_01	0.97032	0.862231	1.12536	0.6972	0.047767
ENSG00000162599	nuclear factor I A	NFIA	V$MYOGNF1_01	0.97032	0.862231	1.12536	0.6972	0.047767
ENSG00000162772	activating transcription factor 3	ATF3	V$ATF3_Q6_02	7.78816	6.92596	1.12449	0.8505	8.32428e-07
ENSG00000198911	sterol regulatory element binding transcription factor 2	SREBF2	V$SREBP_Q3	1.84434	1.64324	1.12238	0.8442	0.0115114
ENSG00000111653	inhibitor of growth family member 4	ING4	V$ING4_01	1.10319	0.984067	1.12105	1	0.042233
ENSG00000075891	paired box 2	PAX2	V$PAX2_Q2	2.15884	1.92752	1.12001	0.8342	0.00776902
ENSG00000092067	CCAAT enhancer binding protein epsilon	CEBPE	V$CEBP_Q2_01	7.09699	6.34177	1.11909	0.9054	5.68255e-06
ENSG00000153879	CCAAT enhancer binding protein gamma	CEBPG	V$CEBP_Q2_01	7.09699	6.34177	1.11909	0.9054	5.68255e-06
ENSG00000170345	Fos proto-oncogene, AP-1 transcription factor subunit	FOS	V$FOS_03	1.28238	1.14652	1.1185	0.8563	0.0336854
ENSG00000185811	IKAROS family zinc finger 1	IKZF1	V$LYF1_01	1.3092	1.17151	1.11753	0.872	0.033266
ENSG00000111424	vitamin D receptor	VDR	V$DR3_Q4	3.77645	3.38644	1.11517	0.7574	0.000982514
ENSG00000165030	nuclear factor, interleukin 3 regulated	NFIL3	V$NFIL3_03	2.34413	2.10872	1.11164	0.8162	0.00913921
ENSG00000213928	interferon regulatory factor 9	IRF9	V$ISRE_01	2.87195	2.59294	1.1076	0.7403	0.00571394
ENSG00000164749	hepatocyte nuclear factor 4 gamma	HNF4G	V$DR1_Q3	1.47864	1.33708	1.10587	0.782	0.0381889
ENSG00000185551	nuclear receptor subfamily 2 group F member 2	NR2F2	V$DR1_Q3	1.47864	1.33708	1.10587	0.782	0.0381889
ENSG00000186951	peroxisome proliferator activated receptor alpha	PPARA	V$DR1_Q3	1.47864	1.33708	1.10587	0.782	0.0381889
ENSG00000116044	nuclear factor, erythroid 2 like 2	NFE2L2	V$NFE2L2_01	1.68587	1.52765	1.10357	0.8011	0.0316044
ENSG00000126456	interferon regulatory factor 3	IRF3	V$IRF3_Q3	2.58061	2.34302	1.10141	0.8893	0.0117259
ENSG00000165588	orthodenticle homeobox 2	OTX2	V$OTX2_01	2.59768	2.36489	1.09844	0.7861	0.0135118
ENSG00000006704	GTF2I repeat domain containing 1	GTF2IRD1	V$GTF2IRD1_01	2.76468	2.52109	1.09662	0.8929	0.0124444
ENSG00000113580	nuclear receptor subfamily 3 group C member 1	NR3C1	V$NR3C1_04	1.89432	1.73071	1.09453	0.7668	0.0351394
ENSG00000116833	nuclear receptor subfamily 5 group A member 2	NR5A2	V$LRH1_Q5	2.36485	2.1712	1.08919	0.8824	0.0274125
ENSG00000131408	nuclear receptor subfamily 1 group H member 2	NR1H2	V$LXRBRXRA_Q5	2.5733	2.36801	1.08669	0.8242	0.0254709
ENSG00000101076	hepatocyte nuclear factor 4 alpha	HNF4A	V$HNF4_Q6_01	1.89919	1.74945	1.08559	0.81	0.0495345
ENSG00000132170	peroxisome proliferator activated receptor gamma	PPARG	V$PPARGRXRA_02	2.90243	2.7054	1.07283	0.7737	0.0393413
ENSG00000091831	estrogen receptor 1	ESR1	V$ER_Q6	5.288	4.92971	1.07268	0.7824	0.00859351
ENSG00000090447	transcription factor AP-4	TFAP4	V$AP4_Q6_02	4.39326	4.13933	1.06134	0.8511	0.0326492
ENSG00000072310	sterol regulatory element binding transcription factor 1	SREBF1	V$SREBP1_Q6_01	4.99666	4.7329	1.05573	0.8291	0.036408

## Sheet: Hyper_Downregulated TFs
ID	Gene description	Gene symbol	Site model ID	Yes density per 1000bp	No density per 1000bp	Yes-No ratio	Model cutoff	P-value
ENSG00000163435	E74 like ETS transcription factor 3	ELF3	V$ESE1_02	0.105089	0.00405049	25.9448	0.9877	0.00142182
ENSG00000197579	TOP1 binding arginine/serine rich protein	TOPORS	V$LUN1_01	0.157633	0.0202524	7.78343	0.7551	0.00143408
ENSG00000175745	nuclear receptor subfamily 2 group F member 1	NR2F1	V$COUP_01	0.23645	0.0324039	7.29697	0.8771	0.000118798
ENSG00000125398	SRY-box transcription factor 9	SOX9	V$SOX9_04	0.157633	0.0283534	5.55959	0.7254	0.00419356
ENSG00000111087	GLI family zinc finger 1	GLI1	V$GLI_Q6	0.262722	0.0648078	4.05387	0.9402	0.00123616
ENSG00000068305	myocyte enhancer factor 2A	MEF2A	V$AMEF2_Q6	0.288995	0.0810097	3.56741	0.8465	0.0015448
ENSG00000097007	ABL proto-oncogene 1, non-receptor tyrosine kinase	ABL1	V$ABL1_01	0.288995	0.0810097	3.56741	0.9455	0.0015448
ENSG00000111424	vitamin D receptor	VDR	V$VDR_Q3	0.210178	0.0607573	3.4593	0.938	0.0076614
ENSG00000177463	nuclear receptor subfamily 2 group C member 2	NR2C2	V$TR4_Q3	0.341539	0.105313	3.2431	0.9736	0.00116283
ENSG00000164749	hepatocyte nuclear factor 4 gamma	HNF4G	V$HNF4DR1_Q3	0.367811	0.117464	3.13127	0.8613	0.000990698
ENSG00000106459	nuclear respiratory factor 1	NRF1	V$NRF1_Q6_01	1.15598	0.396948	2.91217	0.9013	4.32485e-08
ENSG00000143190	POU class 2 homeobox 1	POU2F1	V$POU2F1_02	0.315267	0.117464	2.68394	0.8765	0.0059349
ENSG00000162772	activating transcription factor 3	ATF3	V$ATF3_Q6_01	0.288995	0.109363	2.64252	0.9698	0.00903905
ENSG00000188786	metal regulatory transcription factor 1	MTF1	V$MTF1_02	0.288995	0.109363	2.64252	1	0.00903905
ENSG00000126767	ETS transcription factor ELK1	ELK1	V$ELK1_01	0.341539	0.133666	2.55517	0.8756	0.00592061
ENSG00000134954	ETS proto-oncogene 1, transcription factor	ETS1	V$ETS1_04	0.4729	0.190373	2.48407	0.7552	0.00170869
ENSG00000104064	GA binding protein transcription factor subunit beta 1	GABPB1	V$GABPAGABPB_Q6	0.367811	0.149868	2.45424	0.9918	0.00580596
ENSG00000154727	GA binding protein transcription factor subunit alpha	GABPA	V$GABPAGABPB_Q6	0.367811	0.149868	2.45424	0.9918	0.00580596
ENSG00000196591	histone deacetylase 2	HDAC2	V$HDAC2_04	1.07716	0.441503	2.43976	0.9225	4.53897e-06
ENSG00000170345	Fos proto-oncogene, AP-1 transcription factor subunit	FOS	V$FOS_07	0.394083	0.162019	2.43232	0.7914	0.0046842
ENSG00000244405	ETS variant transcription factor 5	ETV5	V$ERM_02	1.05089	0.49821	2.10933	0.9226	8.64505e-05
ENSG00000100393	E1A binding protein p300	EP300	V$EP300_05	0.761895	0.364544	2.09	0.9963	0.000846626
ENSG00000139613	SWI/SNF related, matrix associated, actin dependent regulator of chromatin subfamily c member 2	SMARCC2	V$SMARCC2_01	1.23479	0.627825	1.96678	0.818	9.10731e-05
ENSG00000101076	hepatocyte nuclear factor 4 alpha	HNF4A	V$HNF4A_08	0.577989	0.295685	1.95474	0.7566	0.00642626
ENSG00000118260	cAMP responsive element binding protein 1	CREB1	V$CREB1_Q6	0.577989	0.295685	1.95474	0.9505	0.00642626
ENSG00000130522	JunD proto-oncogene, AP-1 transcription factor subunit	JUND	V$JUND_05	0.70935	0.364544	1.94586	0.8391	0.00289819
ENSG00000171786	nescient helix-loop-helix 1	NHLH1	V$NHLH1_02	0.656806	0.344291	1.9077	0.9424	0.0049896
ENSG00000111145	ETS transcription factor ELK3	ELK3	V$ELK3_01	1.36616	0.720986	1.89484	0.8683	8.88563e-05
ENSG00000067082	Kruppel like factor 6	KLF6	V$CPBP_02	1.68142	0.899208	1.86989	0.9994	2.11597e-05
ENSG00000158711	ETS transcription factor ELK4	ELK4	V$ELK4_03	1.36616	0.745289	1.83305	0.8876	0.000176288
ENSG00000112658	serum response factor	SRF	V$SRF_03	0.761895	0.4172	1.82621	0.8767	0.00444324
ENSG00000123268	activating transcription factor 1	ATF1	V$ATF1_Q6_01	0.683078	0.380746	1.79405	0.9513	0.00817331
ENSG00000170374	Sp7 transcription factor	SP7	V$OSX_01	1.10343	0.615674	1.79224	0.91	0.00100188
ENSG00000135457	transcription factor CP2	TFCP2	V$CP2_Q4	0.735623	0.4172	1.76324	0.9859	0.00755175
ENSG00000135100	HNF1 homeobox A	HNF1A	V$HNF1_C	0.788167	0.461755	1.70689	0.7595	0.00849238
ENSG00000157557	ETS proto-oncogene 2, transcription factor	ETS2	V$CETS2_02	1.15598	0.680482	1.69877	0.8964	0.0018763
ENSG00000102034	E74 like ETS transcription factor 4	ELF4	V$ELF4_02	1.78651	1.05313	1.69639	0.9217	0.000145185
ENSG00000095794	cAMP responsive element modulator	CREM	V$CREBATF_Q6	0.9458	0.558967	1.69205	0.9411	0.00479938
ENSG00000118217	activating transcription factor 6	ATF6	V$CREBATF_Q6	0.9458	0.558967	1.69205	0.9411	0.00479938
ENSG00000128272	activating transcription factor 4	ATF4	V$CREBATF_Q6	0.9458	0.558967	1.69205	0.9411	0.00479938
ENSG00000169136	activating transcription factor 5	ATF5	V$CREBATF_Q6	0.9458	0.558967	1.69205	0.9411	0.00479938
ENSG00000170653	activating transcription factor 7	ATF7	V$CREBATF_Q6	0.9458	0.558967	1.69205	0.9411	0.00479938
ENSG00000116833	nuclear receptor subfamily 5 group A member 2	NR5A2	V$LRH1_Q5_01	1.05089	0.656179	1.60153	0.9682	0.00674794
ENSG00000075891	paired box 2	PAX2	V$PAX2_Q2	2.88995	1.81867	1.58905	0.8392	2.00921e-05
ENSG00000157554	ETS transcription factor ERG	ERG	V$ERG_04	2.25941	1.45007	1.55814	0.8269	0.000252778
ENSG00000137203	transcription factor AP-2 alpha	TFAP2A	V$TFAP2A_03	1.8916	1.2516	1.51135	0.9295	0.00149332
ENSG00000090447	transcription factor AP-4	TFAP4	V$AP4_Q6_02	1.86533	1.23945	1.50497	0.9147	0.00175396
ENSG00000006468	ETS variant transcription factor 1	ETV1	V$ER81_02	3.23148	2.15081	1.50245	0.9122	5.75171e-05
ENSG00000160741	CREB regulated transcription coactivator 2	CRTC2	V$TORC2_Q3	1.49752	1.00857	1.48479	0.9415	0.00581882
ENSG00000008441	nuclear factor I X	NFIX	V$NF1FAMILY_Q4	1.97042	1.34476	1.46525	0.9955	0.00241763
ENSG00000147862	nuclear factor I B	NFIB	V$NF1FAMILY_Q4	1.97042	1.34476	1.46525	0.9955	0.00241763
ENSG00000162599	nuclear factor I A	NFIA	V$NF1FAMILY_Q4	1.97042	1.34476	1.46525	0.9955	0.00241763
ENSG00000186951	peroxisome proliferator activated receptor alpha	PPARA	V$PPARA_01	1.44497	0.988318	1.46205	0.6878	0.00855493
ENSG00000136826	Kruppel like factor 4	KLF4	V$GKLF_02	1.83906	1.2678	1.45059	0.9615	0.00401361
ENSG00000001167	nuclear transcription factor Y subunit alpha	NFYA	V$NFY_Q6	1.55006	1.08148	1.43328	0.8747	0.00938094
ENSG00000066136	nuclear transcription factor Y subunit gamma	NFYC	V$NFY_Q6	1.55006	1.08148	1.43328	0.8747	0.00938094
ENSG00000120837	nuclear transcription factor Y subunit beta	NFYB	V$NFY_Q6	1.55006	1.08148	1.43328	0.8747	0.00938094
ENSG00000125817	centromere protein B	CENPB	V$CENPB_01	2.28568	1.6526	1.38309	0.7718	0.00460422
ENSG00000012504	nuclear receptor subfamily 1 group H member 4	NR1H4	V$LXR_Q6	2.25941	1.64045	1.37732	0.7587	0.00528276
ENSG00000025434	nuclear receptor subfamily 1 group H member 3	NR1H3	V$LXR_Q6	2.25941	1.64045	1.37732	0.7587	0.00528276
ENSG00000131408	nuclear receptor subfamily 1 group H member 2	NR1H2	V$LXR_Q6	2.25941	1.64045	1.37732	0.7587	0.00528276
ENSG00000186350	retinoid X receptor alpha	RXRA	V$LXR_Q6	2.25941	1.64045	1.37732	0.7587	0.00528276
ENSG00000141905	nuclear factor I C	NFIC	V$NF1C_Q6	2.23314	1.6364	1.36467	0.9943	0.00673492
ENSG00000068323	transcription factor binding to IGHM enhancer 3	TFE3	V$TFEA_02	2.46959	1.82677	1.35189	0.8473	0.00573998
ENSG00000115966	activating transcription factor 2	ATF2	V$CREBP1_Q2	2.23314	1.6526	1.35129	0.7736	0.00829104
ENSG00000082641	nuclear factor, erythroid 2 like 1	NFE2L1	V$NFE2L1_Q5	2.41705	1.79436	1.34702	0.886	0.00673666
ENSG00000105698	upstream transcription factor 2, c-fos interacting	USF2	V$USF_Q6	3.96711	3.00141	1.32175	0.8946	0.00137745
ENSG00000158773	upstream transcription factor 1	USF1	V$USF_Q6	3.96711	3.00141	1.32175	0.8946	0.00137745
ENSG00000112242	E2F transcription factor 3	E2F3	V$E2F_Q4_02	2.86367	2.17916	1.31412	0.8315	0.00653968
ENSG00000198176	transcription factor Dp-1	TFDP1	V$E2F_Q4_02	2.86367	2.17916	1.31412	0.8315	0.00653968
ENSG00000205250	E2F transcription factor 4	E2F4	V$E2F_Q4_02	2.86367	2.17916	1.31412	0.8315	0.00653968
ENSG00000143437	aryl hydrocarbon receptor nuclear translocator	ARNT	V$ARNT_02	5.56971	4.39883	1.26618	0.7759	0.00121788
ENSG00000120738	early growth response 1	EGR1	V$EGR1_07	5.54344	4.39478	1.26137	0.7481	0.00145631
ENSG00000162992	neuronal differentiation 1	NEUROD1	V$NEUROD_02	4.2561	3.38216	1.2584	0.9208	0.00501129
ENSG00000106546	aryl hydrocarbon receptor	AHR	V$AHRHIF_Q6	7.14605	5.71523	1.25035	0.9047	0.000549898
ENSG00000172379	aryl hydrocarbon receptor nuclear translocator 2	ARNT2	V$AHRHIF_Q6	7.14605	5.71523	1.25035	0.9047	0.000549898
ENSG00000286169	aryl-hydrocarbon receptor repressor	AHRR	V$AHRHIF_Q6	7.14605	5.71523	1.25035	0.9047	0.000549898
ENSG00000100644	hypoxia inducible factor 1 subunit alpha	HIF1A	V$HIF1A_Q5	7.19859	5.76789	1.24805	0.9248	0.000577632
ENSG00000116016	endothelial PAS domain protein 1	EPAS1	V$HIF2A_Q6	7.01469	5.63017	1.24591	0.9093	0.000728055
ENSG00000141510	tumor protein p53	TP53	V$P53_Q3_01	4.59764	3.71429	1.23782	0.8848	0.00634578
ENSG00000151702	Fli-1 proto-oncogene, ETS transcription factor	FLI1	V$FLI1_Q5	4.17729	3.3781	1.23658	0.9506	0.00909621
ENSG00000125952	MYC associated factor X	MAX	V$MYCMAX_01	4.67646	3.79125	1.23349	0.7596	0.00668251
ENSG00000136997	MYC proto-oncogene, bHLH transcription factor	MYC	V$MYCMAX_01	4.67646	3.79125	1.23349	0.7596	0.00668251
ENSG00000185591	Sp1 transcription factor	SP1	V$SP1_Q6	4.93918	4.06669	1.21455	0.9051	0.00910656
ENSG00000078900	tumor protein p73	TP73	V$P73_Q6	11.3759	9.47408	1.20074	0.7907	0.000332549
ENSG00000115415	signal transducer and activator of transcription 1	STAT1	V$STAT1_02	6.35788	5.29803	1.20005	0.9317	0.00578799
ENSG00000073282	tumor protein p63	TP63	V$TP63_02	6.41042	5.36689	1.19444	0.8164	0.00672073
ENSG00000130726	tripartite motif containing 28	TRIM28	V$RNF96_01	8.90629	7.46099	1.19371	0.8434	0.00179156
ENSG00000147133	TATA-box binding protein associated factor 1	TAF1	V$TAF1_07	13.4514	11.6573	1.1539	0.9238	0.00176933
ENSG00000101412	E2F transcription factor 1	E2F1	V$E2F1_Q4_02	9.82582	8.57488	1.14588	0.816	0.00894494
ENSG00000072310	sterol regulatory element binding transcription factor 1	SREBF1	V$SREBP_Q6	12.2166	10.8391	1.12709	0.8683	0.00993843
ENSG00000198911	sterol regulatory element binding transcription factor 2	SREBF2	V$SREBP_Q6	12.2166	10.8391	1.12709	0.8683	0.00993843
ENSG00000155090	Kruppel like factor 10	KLF10	V$TIEG1_Q6	25.668	23.4604	1.0941	0.9331	0.00524353

## Sheet: Hypo_Upregulated TFs
ID	Gene description	Gene symbol	Site model ID	Yes density per 1000bp	No density per 1000bp	Yes-No ratio	Model cutoff	P-value
ENSG00000197579	TOP1 binding arginine/serine rich protein	TOPORS	V$LUN1_01	0.11565	0.0202524	5.71041	0.7551	0.00960012
ENSG00000025434	nuclear receptor subfamily 1 group H member 3	NR1H3	V$LXRDR4_Q3	0.13878	0.0283534	4.89464	0.8618	0.00729154
ENSG00000131408	nuclear receptor subfamily 1 group H member 2	NR1H2	V$LXRDR4_Q3	0.13878	0.0283534	4.89464	0.8618	0.00729154
ENSG00000125952	MYC associated factor X	MAX	V$MAX_13	0.416339	0.0972116	4.28281	0.9539	1.23275e-05
ENSG00000008441	nuclear factor I X	NFIX	V$MYOGNF1_01	0.300689	0.0729087	4.12419	0.7555	0.000258273
ENSG00000147862	nuclear factor I B	NFIB	V$MYOGNF1_01	0.300689	0.0729087	4.12419	0.7555	0.000258273
ENSG00000162599	nuclear factor I A	NFIA	V$MYOGNF1_01	0.300689	0.0729087	4.12419	0.7555	0.000258273
ENSG00000213999	myocyte enhancer factor 2B	MEF2B	V$MEF2B_01	1.96605	0.538715	3.64951	0.7607	3.93656e-18
ENSG00000182568	SATB homeobox 1	SATB1	V$SATB1_Q3	3.77018	1.12603	3.34819	0.8149	4.68268e-30
ENSG00000075426	FOS like 2, AP-1 transcription factor subunit	FOSL2	V$AP1_Q2_01	0.300689	0.0931612	3.22762	0.9718	0.00139609
ENSG00000113916	BCL6 transcription repressor	BCL6	V$BCL6_Q3	0.300689	0.0931612	3.22762	0.9843	0.00139609
ENSG00000125740	FosB proto-oncogene, AP-1 transcription factor subunit	FOSB	V$AP1_Q2_01	0.300689	0.0931612	3.22762	0.9718	0.00139609
ENSG00000130522	JunD proto-oncogene, AP-1 transcription factor subunit	JUND	V$AP1_Q2_01	0.300689	0.0931612	3.22762	0.9718	0.00139609
ENSG00000171223	JunB proto-oncogene, AP-1 transcription factor subunit	JUNB	V$AP1_Q2_01	0.300689	0.0931612	3.22762	0.9718	0.00139609
ENSG00000175592	FOS like 1, AP-1 transcription factor subunit	FOSL1	V$AP1_Q2_01	0.300689	0.0931612	3.22762	0.9718	0.00139609
ENSG00000165030	nuclear factor, interleukin 3 regulated	NFIL3	V$E4BP4_01	2.28986	0.725037	3.15827	0.791	1.21143e-17
ENSG00000068305	myocyte enhancer factor 2A	MEF2A	V$MEF2_03	2.63681	0.842501	3.12975	0.7462	7.76279e-20
ENSG00000116604	myocyte enhancer factor 2D	MEF2D	V$MEF2D_Q4	2.84498	0.923511	3.08062	0.9736	7.64557e-21
ENSG00000081189	myocyte enhancer factor 2C	MEF2C	V$MEF2C_Q4	2.84498	0.927561	3.06717	0.9878	1.00214e-20
ENSG00000016082	ISL LIM homeobox 1	ISL1	V$ISL1_Q6	3.81644	1.2678	3.01028	0.9174	1.52774e-26
ENSG00000131196	nuclear factor of activated T cells 1	NFATC1	V$NFAT2_Q5_01	0.254429	0.0850602	2.99117	0.9973	0.00495525
ENSG00000132170	peroxisome proliferator activated receptor gamma	PPARG	V$PPARG_06	0.277559	0.0931612	2.97935	0.9466	0.00347793
ENSG00000162992	neuronal differentiation 1	NEUROD1	V$NEUROD_01	1.27215	0.441503	2.8814	0.8375	2.09708e-09
ENSG00000082641	nuclear factor, erythroid 2 like 1	NFE2L1	V$MAF_Q4	0.231299	0.0810097	2.85521	0.9567	0.0092276
ENSG00000106459	nuclear respiratory factor 1	NRF1	V$MAF_Q4	0.231299	0.0810097	2.85521	0.9567	0.0092276
ENSG00000112182	BTB domain and CNC homolog 2	BACH2	V$MAF_Q4	0.231299	0.0810097	2.85521	0.9567	0.0092276
ENSG00000116044	nuclear factor, erythroid 2 like 2	NFE2L2	V$MAF_Q4	0.231299	0.0810097	2.85521	0.9567	0.0092276
ENSG00000123405	nuclear factor, erythroid 2	NFE2	V$MAF_Q4	0.231299	0.0810097	2.85521	0.9567	0.0092276
ENSG00000156273	BTB domain and CNC homolog 1	BACH1	V$MAF_Q4	0.231299	0.0810097	2.85521	0.9567	0.0092276
ENSG00000169083	androgen receptor	AR	V$AR_10	0.277559	0.0972116	2.85521	0.9345	0.00451886
ENSG00000178573	MAF bZIP transcription factor	MAF	V$MAF_Q4	0.231299	0.0810097	2.85521	0.9567	0.0092276
ENSG00000197063	MAF bZIP transcription factor G	MAFG	V$MAF_Q4	0.231299	0.0810097	2.85521	0.9567	0.0092276
ENSG00000198517	MAF bZIP transcription factor K	MAFK	V$MAF_Q4	0.231299	0.0810097	2.85521	0.9567	0.0092276
ENSG00000204103	MAF bZIP transcription factor B	MAFB	V$MAF_Q4	0.231299	0.0810097	2.85521	0.9567	0.0092276
ENSG00000139613	SWI/SNF related, matrix associated, actin dependent regulator of chromatin subfamily c member 2	SMARCC2	V$SMARCC2_01	1.73475	0.623775	2.78105	0.8188	1.07805e-11
ENSG00000156127	basic leucine zipper ATF-like transcription factor	BATF	V$BATFJUN_01	2.08169	0.765542	2.71924	0.8322	2.7519e-13
ENSG00000115507	orthodenticle homeobox 1	OTX1	V$OTX_Q1	0.971458	0.360493	2.6948	0.912	6.20835e-07
ENSG00000110777	POU class 2 homeobox associating factor 1	POU2AF1	V$OCT_Q6	3.53888	1.33666	2.64756	0.8243	1.42341e-20
ENSG00000137709	POU class 2 homeobox 3	POU2F3	V$OCT_Q6	3.53888	1.33666	2.64756	0.8243	1.42341e-20
ENSG00000152192	POU class 4 homeobox 1	POU4F1	V$OCT_Q6	3.53888	1.33666	2.64756	0.8243	1.42341e-20
ENSG00000184486	POU class 3 homeobox 2	POU3F2	V$OCT_Q6	3.53888	1.33666	2.64756	0.8243	1.42341e-20
ENSG00000185668	POU class 3 homeobox 1	POU3F1	V$OCT_Q6	3.53888	1.33666	2.64756	0.8243	1.42341e-20
ENSG00000198914	POU class 3 homeobox 3	POU3F3	V$OCT_Q6	3.53888	1.33666	2.64756	0.8243	1.42341e-20
ENSG00000212993	POU class 5 homeobox 1B	POU5F1B	V$OCT_Q6	3.53888	1.33666	2.64756	0.8243	1.42341e-20
ENSG00000137309	high mobility group AT-hook 1	HMGA1	V$HMGIY_Q4	1.1565	0.437452	2.64371	1	8.98962e-08
ENSG00000105392	cone-rod homeobox	CRX	V$CRX_Q6	14.0399	5.33044	2.63391	0.8283	1.54767e-75
ENSG00000168779	short stature homeobox 2	SHOX2	V$SHOX2_03	2.42864	0.943763	2.57336	0.9559	4.97598e-14
ENSG00000064995	TATA-box binding protein associated factor 11	TAF11	V$TBP_Q6	3.35384	1.30831	2.5635	0.9656	1.26147e-18
ENSG00000095564	B-TFIID TATA-box binding protein associated factor 1	BTAF1	V$TBP_Q6	3.35384	1.30831	2.5635	0.9656	1.26147e-18
ENSG00000106290	TATA-box binding protein associated factor 6	TAF6	V$TBP_Q6	3.35384	1.30831	2.5635	0.9656	1.26147e-18
ENSG00000112592	TATA-box binding protein	TBP	V$TBP_Q6	3.35384	1.30831	2.5635	0.9656	1.26147e-18
ENSG00000120656	TATA-box binding protein associated factor 12	TAF12	V$TBP_Q6	3.35384	1.30831	2.5635	0.9656	1.26147e-18
ENSG00000130699	TATA-box binding protein associated factor 4	TAF4	V$TBP_Q6	3.35384	1.30831	2.5635	0.9656	1.26147e-18
ENSG00000148835	TATA-box binding protein associated factor 5	TAF5	V$TBP_Q6	3.35384	1.30831	2.5635	0.9656	1.26147e-18
ENSG00000166337	TATA-box binding protein associated factor 10	TAF10	V$TBP_Q6	3.35384	1.30831	2.5635	0.9656	1.26147e-18
ENSG00000178913	TATA-box binding protein associated factor 7	TAF7	V$TBP_Q6	3.35384	1.30831	2.5635	0.9656	1.26147e-18
ENSG00000197780	TATA-box binding protein associated factor 13	TAF13	V$TBP_Q6	3.35384	1.30831	2.5635	0.9656	1.26147e-18
ENSG00000273841	TATA-box binding protein associated factor 9	TAF9	V$TBP_Q6	3.35384	1.30831	2.5635	0.9656	1.26147e-18
ENSG00000125398	SRY-box transcription factor 9	SOX9	V$SOX9_03	0.693898	0.275433	2.5193	0.684	6.19293e-05
ENSG00000107485	GATA binding protein 3	GATA3	V$GATA_Q6	0.925198	0.372645	2.48279	0.9848	5.44162e-06
ENSG00000136574	GATA binding protein 4	GATA4	V$GATA_Q6	0.925198	0.372645	2.48279	0.9848	5.44162e-06
ENSG00000141448	GATA binding protein 6	GATA6	V$GATA_Q6	0.925198	0.372645	2.48279	0.9848	5.44162e-06
ENSG00000143190	POU class 2 homeobox 1	POU2F1	V$OCT1_B	1.73475	0.704784	2.46138	0.8157	8.46865e-10
ENSG00000028277	POU class 2 homeobox 2	POU2F2	V$OCT_C	2.33612	0.955915	2.44386	0.7636	1.67981e-12
ENSG00000152467	zinc finger and SCAN domain containing 1	ZSCAN1	V$ZSCAN1_01	0.393209	0.162019	2.42693	0.8612	0.00308973
ENSG00000108924	HLF transcription factor, PAR bZIP family member	HLF	V$HLF_01	2.68307	1.12603	2.38276	0.8066	1.56122e-13
ENSG00000183770	forkhead box L2	FOXL2	V$FOXL2_Q2	2.7062	1.15034	2.35253	0.8311	2.42268e-13
ENSG00000167967	E4F transcription factor 1	E4F1	V$E4F1_02	1.29528	0.563017	2.3006	0.7722	5.96951e-07
ENSG00000106004	homeobox A5	HOXA5	V$HOXA5_03	1.34154	0.58327	2.30003	0.9477	3.83391e-07
ENSG00000185122	heat shock transcription factor 1	HSF1	V$HSF1_04	0.370079	0.162019	2.28417	0.8446	0.00638784
ENSG00000092067	CCAAT enhancer binding protein epsilon	CEBPE	V$CEBP_Q2_01	4.16339	1.90373	2.18697	0.9315	4.07362e-17
ENSG00000153879	CCAAT enhancer binding protein gamma	CEBPG	V$CEBP_Q2_01	4.16339	1.90373	2.18697	0.9315	4.07362e-17
ENSG00000143257	nuclear receptor subfamily 1 group I member 3	NR1I3	V$DR3_Q4	0.555119	0.255181	2.1754	0.8308	0.00164968
ENSG00000144852	nuclear receptor subfamily 1 group I member 2	NR1I2	V$DR3_Q4	0.555119	0.255181	2.1754	0.8308	0.00164968
ENSG00000185811	IKAROS family zinc finger 1	IKZF1	V$LYF1_01	0.531989	0.24708	2.15311	0.9089	0.00226486
ENSG00000109906	zinc finger and BTB domain containing 16	ZBTB16	V$PLZFB_Q3	2.49803	1.17869	2.11933	0.8663	2.66054e-10
ENSG00000006704	GTF2I repeat domain containing 1	GTF2IRD1	V$GTF2IRD1_01	0.717028	0.348342	2.0584	0.9413	0.000807926
ENSG00000179348	GATA binding protein 2	GATA2	V$GATA2_08	0.717028	0.348342	2.0584	0.9764	0.000807926
ENSG00000140307	general transcription factor IIA subunit 2	GTF2A2	V$TFIIA_Q6	1.27215	0.623775	2.03943	0.8684	1.3251e-05
ENSG00000165417	general transcription factor IIA subunit 1	GTF2A1	V$TFIIA_Q6	1.27215	0.623775	2.03943	0.8684	1.3251e-05
ENSG00000111704	Nanog homeobox	NANOG	V$NANOG_01	0.485729	0.238979	2.03252	0.9064	0.00584728
ENSG00000149948	high mobility group AT-hook 2	HMGA2	V$HMGIY_Q6	2.56742	1.26375	2.03159	0.9462	1.07236e-09
ENSG00000165588	orthodenticle homeobox 2	OTX2	V$OTX2_Q3	1.13337	0.563017	2.01302	0.8964	4.92099e-05
ENSG00000129514	forkhead box A1	FOXA1	V$FOXA1_02	2.03544	1.01262	2.01007	0.8658	7.62232e-08
ENSG00000204531	POU class 5 homeobox 1	POU5F1	V$POU5F1_01	2.08169	1.03692	2.00757	0.9169	5.7356e-08
ENSG00000068323	transcription factor binding to IGHM enhancer 3	TFE3	V$TFE_Q6	0.462599	0.230878	2.00365	0.9821	0.00796144
ENSG00000105967	transcription factor EC	TFEC	V$TFE_Q6	0.462599	0.230878	2.00365	0.9821	0.00796144
ENSG00000112561	transcription factor EB	TFEB	V$TFE_Q6	0.462599	0.230878	2.00365	0.9821	0.00796144
ENSG00000187098	melanocyte inducing transcription factor	MITF	V$TFE_Q6	0.462599	0.230878	2.00365	0.9821	0.00796144
ENSG00000100968	nuclear factor of activated T cells 4	NFATC4	V$NFAT_Q3	0.670768	0.33619	1.9952	0.9966	0.00171432
ENSG00000101096	nuclear factor of activated T cells 2	NFATC2	V$NFAT_Q3	0.670768	0.33619	1.9952	0.9966	0.00171432
ENSG00000129351	interleukin enhancer binding factor 3	ILF3	V$NFAT_Q3	0.670768	0.33619	1.9952	0.9966	0.00171432
ENSG00000143621	interleukin enhancer binding factor 2	ILF2	V$NFAT_Q3	0.670768	0.33619	1.9952	0.9966	0.00171432
ENSG00000111424	vitamin D receptor	VDR	V$VDR_Q6	0.578249	0.291635	1.98278	0.9468	0.00365831
ENSG00000101412	E2F transcription factor 1	E2F1	V$E2F1_02	4.67225	2.35738	1.98196	0.9173	1.99284e-15
ENSG00000125347	interferon regulatory factor 1	IRF1	V$IRF1_Q6	0.902068	0.457705	1.97085	0.9716	0.000381789
ENSG00000102145	GATA binding protein 1	GATA1	V$GATA1_10	0.786418	0.405049	1.94154	0.8554	0.00106985
ENSG00000039600	SRY-box transcription factor 30	SOX30	V$SOX_Q4	4.39469	2.28852	1.92032	0.952	1.37643e-13
ENSG00000105856	HMG-box transcription factor 1	HBP1	V$SOX_Q4	4.39469	2.28852	1.92032	0.952	1.37643e-13
ENSG00000164736	SRY-box transcription factor 17	SOX17	V$SOX_Q4	4.39469	2.28852	1.92032	0.952	1.37643e-13
ENSG00000171056	SRY-box transcription factor 7	SOX7	V$SOX_Q4	4.39469	2.28852	1.92032	0.952	1.37643e-13
ENSG00000182968	SRY-box transcription factor 1	SOX1	V$SOX_Q4	4.39469	2.28852	1.92032	0.952	1.37643e-13
ENSG00000119866	BAF chromatin remodeling complex subunit BCL11A	BCL11A	V$BCL11A_02	0.925198	0.486058	1.90347	0.9119	0.000569763
ENSG00000141646	SMAD family member 4	SMAD4	V$SMAD4_Q4	1.01772	0.534664	1.90347	0.9929	0.000313707
ENSG00000101665	SMAD family member 7	SMAD7	V$SMAD_Q4	1.04085	0.550866	1.88947	0.9649	0.000308416
ENSG00000120693	SMAD family member 9	SMAD9	V$SMAD_Q4	1.04085	0.550866	1.88947	0.9649	0.000308416
ENSG00000137834	SMAD family member 6	SMAD6	V$SMAD_Q4	1.04085	0.550866	1.88947	0.9649	0.000308416
ENSG00000170365	SMAD family member 1	SMAD1	V$SMAD_Q4	1.04085	0.550866	1.88947	0.9649	0.000308416
ENSG00000175387	SMAD family member 2	SMAD2	V$SMAD_Q4	1.04085	0.550866	1.88947	0.9649	0.000308416
ENSG00000020633	RUNX family transcription factor 3	RUNX3	V$AML_Q4	0.786418	0.4172	1.88499	0.991	0.00160588
ENSG00000124813	RUNX family transcription factor 2	RUNX2	V$AML_Q4	0.786418	0.4172	1.88499	0.991	0.00160588
ENSG00000091831	estrogen receptor 1	ESR1	V$ESR1_04	0.693898	0.368594	1.88255	0.8287	0.00295449
ENSG00000005513	SRY-box transcription factor 8	SOX8	V$SOX_Q6	1.3878	0.741239	1.87227	0.7941	4.37614e-05
ENSG00000110693	SRY-box transcription factor 6	SOX6	V$SOX_Q6	1.3878	0.741239	1.87227	0.7941	4.37614e-05
ENSG00000124766	SRY-box transcription factor 4	SOX4	V$SOX_Q6	1.3878	0.741239	1.87227	0.7941	4.37614e-05
ENSG00000125285	SRY-box transcription factor 21	SOX21	V$SOX_Q6	1.3878	0.741239	1.87227	0.7941	4.37614e-05
ENSG00000129194	SRY-box transcription factor 15	SOX15	V$SOX_Q6	1.3878	0.741239	1.87227	0.7941	4.37614e-05
ENSG00000134595	SRY-box transcription factor 3	SOX3	V$SOX_Q6	1.3878	0.741239	1.87227	0.7941	4.37614e-05
ENSG00000143842	SRY-box transcription factor 13	SOX13	V$SOX_Q6	1.3878	0.741239	1.87227	0.7941	4.37614e-05
ENSG00000168875	SRY-box transcription factor 14	SOX14	V$SOX_Q6	1.3878	0.741239	1.87227	0.7941	4.37614e-05
ENSG00000176887	SRY-box transcription factor 11	SOX11	V$SOX_Q6	1.3878	0.741239	1.87227	0.7941	4.37614e-05
ENSG00000177732	SRY-box transcription factor 12	SOX12	V$SOX_Q6	1.3878	0.741239	1.87227	0.7941	4.37614e-05
ENSG00000181449	SRY-box transcription factor 2	SOX2	V$SOX_Q6	1.3878	0.741239	1.87227	0.7941	4.37614e-05
ENSG00000184895	sex determining region Y	SRY	V$SOX_Q6	1.3878	0.741239	1.87227	0.7941	4.37614e-05
ENSG00000203883	SRY-box transcription factor 18	SOX18	V$SOX_Q6	1.3878	0.741239	1.87227	0.7941	4.37614e-05
ENSG00000159216	RUNX family transcription factor 1	RUNX1	V$AML1_01	0.786418	0.425301	1.84909	1	0.00208083
ENSG00000164749	hepatocyte nuclear factor 4 gamma	HNF4G	V$HNF4GAMMA_01	0.740158	0.400998	1.84579	0.6923	0.0028209
ENSG00000125798	forkhead box A2	FOXA2	V$HNF3B_01	8.21113	4.45958	1.84123	0.8093	1.95442e-21
ENSG00000111206	forkhead box M1	FOXM1	V$FOXM1_01	0.971458	0.530614	1.83082	0.9082	0.000802193
ENSG00000138795	lymphoid enhancer binding factor 1	LEF1	V$LEF1_07	1.36467	0.74934	1.82116	0.8921	9.40915e-05
ENSG00000148737	transcription factor 7 like 2	TCF7L2	V$TCF7L2_06	1.17963	0.648078	1.82019	0.8796	0.000269707
ENSG00000135100	HNF1 homeobox A	HNF1A	V$HNF1_02	4.18652	2.30068	1.81969	0.7756	1.99626e-11
ENSG00000196591	histone deacetylase 2	HDAC2	V$HDAC2_02	2.17421	1.19489	1.81959	0.8915	1.09002e-06
ENSG00000120149	msh homeobox 2	MSX2	V$MSX2_Q3	2.86811	1.58374	1.81097	0.8641	3.0804e-08
ENSG00000275410	HNF1 homeobox B	HNF1B	V$HNF1_Q6_01	9.15946	5.06311	1.80906	0.7355	1.35379e-22
ENSG00000150907	forkhead box O1	FOXO1	V$FOXO1_03	0.624508	0.348342	1.7928	0.869	0.0078023
ENSG00000166949	SMAD family member 3	SMAD3	V$SMAD3_02	0.624508	0.348342	1.7928	0.7942	0.0078023
ENSG00000071794	helicase like transcription factor	HLTF	V$HLTF_Q4	0.717028	0.400998	1.78811	0.8	0.00476298
ENSG00000097007	ABL proto-oncogene 1, non-receptor tyrosine kinase	ABL1	V$ABL1_01	4.41782	2.4708	1.78801	0.8228	1.9499e-11
ENSG00000134954	ETS proto-oncogene 1, transcription factor	ETS1	V$ETS1_04	1.29528	0.733138	1.76676	0.7106	0.000262036
ENSG00000007372	paired box 6	PAX6	V$PAX6_01	1.36467	0.773643	1.76395	0.7243	0.000189703
ENSG00000176165	forkhead box G1	FOXG1	V$FOXO1_Q5	2.89124	1.6445	1.75813	0.9387	1.04067e-07
ENSG00000118689	forkhead box O3	FOXO3	V$FOXO3_04	0.994588	0.567068	1.75391	0.8569	0.00140749
ENSG00000172216	CCAAT enhancer binding protein beta	CEBPB	V$CEBPB_07	1.06398	0.607573	1.75119	0.8169	0.00101214
ENSG00000170608	forkhead box A3	FOXA3	V$HNF3_Q6	10.9173	6.23775	1.7502	0.8569	3.56435e-24
ENSG00000072310	sterol regulatory element binding transcription factor 1	SREBF1	V$SREBF1_03	0.670768	0.384796	1.74318	0.8753	0.00817962
ENSG00000100811	YY1 transcription factor	YY1	V$YY1_03	1.54971	0.903258	1.71568	0.7736	0.000143977
ENSG00000117595	interferon regulatory factor 6	IRF6	V$IRF_Q4	1.59597	0.935662	1.70571	0.8754	0.000133711
ENSG00000126456	interferon regulatory factor 3	IRF3	V$IRF_Q4	1.59597	0.935662	1.70571	0.8754	0.000133711
ENSG00000137265	interferon regulatory factor 4	IRF4	V$IRF_Q4	1.59597	0.935662	1.70571	0.8754	0.000133711
ENSG00000140968	interferon regulatory factor 8	IRF8	V$IRF_Q4	1.59597	0.935662	1.70571	0.8754	0.000133711
ENSG00000168310	interferon regulatory factor 2	IRF2	V$IRF_Q4	1.59597	0.935662	1.70571	0.8754	0.000133711
ENSG00000213928	interferon regulatory factor 9	IRF9	V$IRF_Q4	1.59597	0.935662	1.70571	0.8754	0.000133711
ENSG00000012048	BRCA1 DNA repair associated	BRCA1	V$BRCA_01	1.52658	0.895157	1.70537	0.9724	0.000184585
ENSG00000143799	poly(ADP-ribose) polymerase 1	PARP1	V$PARP_Q4	1.36467	0.801996	1.70159	1	0.000407123
ENSG00000123358	nuclear receptor subfamily 4 group A member 1	NR4A1	V$NUR77_Q5_01	1.82727	1.08958	1.67704	0.8519	7.40549e-05
ENSG00000160199	PBX/knotted 1 homeobox 1	PKNOX1	V$PREP1_01	3.05315	1.83892	1.6603	0.7789	6.36383e-07
ENSG00000133794	aryl hydrocarbon receptor nuclear translocator like	ARNTL	V$BMAL1_Q6	0.878938	0.530614	1.65646	0.8482	0.00561583
ENSG00000065029	zinc finger protein 76	ZNF76	V$ZNF76_01	1.17963	0.716936	1.64537	0.7271	0.00173492
ENSG00000134532	SRY-box transcription factor 5	SOX5	V$SOX5_Q5	1.82727	1.11388	1.64045	0.9529	0.000133444
ENSG00000184481	forkhead box O4	FOXO4	V$FOXO4_02	1.98918	1.21515	1.63699	0.7739	7.44215e-05
ENSG00000177463	nuclear receptor subfamily 2 group C member 2	NR2C2	V$TR4_Q2	1.87353	1.15034	1.62867	0.8348	0.000134648
ENSG00000185630	PBX homeobox 1	PBX1	V$PBX1_02	1.17963	0.729087	1.61795	0.7583	0.00231892
ENSG00000101076	hepatocyte nuclear factor 4 alpha	HNF4A	V$HNF4A_11	0.948328	0.58732	1.61467	0.8376	0.00595831
ENSG00000221869	CCAAT enhancer binding protein delta	CEBPD	V$CEBPD_Q6	2.9375	1.83082	1.60447	0.8576	4.18601e-06
ENSG00000113580	nuclear receptor subfamily 3 group C member 1	NR3C1	V$GRE_C	1.11024	0.692633	1.60292	0.7788	0.0035383
ENSG00000257923	cut like homeobox 1	CUX1	V$CDPCR3HD_01	0.925198	0.579219	1.59732	0.8796	0.00755801
ENSG00000012504	nuclear receptor subfamily 1 group H member 4	NR1H4	V$FXR_01	2.28986	1.43792	1.59248	0.888	5.5265e-05
ENSG00000066336	Spi-1 proto-oncogene	SPI1	V$SPI1_08	1.1565	0.729087	1.58623	0.8297	0.00352529
ENSG00000170345	Fos proto-oncogene, AP-1 transcription factor subunit	FOS	V$FOS_07	1.04085	0.660229	1.57649	0.7396	0.00590852
ENSG00000147133	TATA-box binding protein associated factor 1	TAF1	V$TAF1_01	1.22589	0.777693	1.57631	0.8459	0.00304785
ENSG00000186951	peroxisome proliferator activated receptor alpha	PPARA	V$PPARA_Q6	1.54971	0.984268	1.57448	0.927	0.000997986
ENSG00000175197	DNA damage inducible transcript 3	DDIT3	V$CHOP_01	1.96605	1.2516	1.57083	0.8132	0.000252632
ENSG00000245848	CCAAT enhancer binding protein alpha	CEBPA	V$CHOP_01	1.96605	1.2516	1.57083	0.8132	0.000252632
ENSG00000153234	nuclear receptor subfamily 4 group A member 2	NR4A2	V$NR4A2_01	1.50345	0.959965	1.56615	0.9099	0.00130816
ENSG00000001167	nuclear transcription factor Y subunit alpha	NFYA	V$NFY_C	0.948328	0.607573	1.56085	0.7824	0.00945395
ENSG00000066136	nuclear transcription factor Y subunit gamma	NFYC	V$NFY_C	0.948328	0.607573	1.56085	0.7824	0.00945395
ENSG00000120837	nuclear transcription factor Y subunit beta	NFYB	V$NFY_C	0.948328	0.607573	1.56085	0.7824	0.00945395
ENSG00000072736	nuclear factor of activated T cells 3	NFATC3	V$NFAT4_Q5	1.01772	0.652128	1.56061	0.9928	0.00742731
ENSG00000169057	methyl-CpG binding protein 2	MECP2	V$MECP2_Q4_01	4.16339	2.66927	1.55975	0.8373	2.51586e-07
ENSG00000025156	heat shock transcription factor 2	HSF2	V$HSF2_Q6	2.22047	1.42982	1.55297	0.7856	0.000150089
ENSG00000196628	transcription factor 4	TCF4	V$TAL1BETAITF2_01	2.31299	1.49463	1.54754	0.7844	0.000124027
ENSG00000100146	SRY-box transcription factor 10	SOX10	V$SOX10_Q6	1.04085	0.676431	1.53873	0.986	0.00839466
ENSG00000128272	activating transcription factor 4	ATF4	V$ATF4_Q6	2.10482	1.36906	1.53742	0.8859	0.000288289
ENSG00000100393	E1A binding protein p300	EP300	V$EP300_06	1.82727	1.19489	1.52923	0.798	0.000779136
ENSG00000075891	paired box 2	PAX2	V$PAX2_01	5.4818	3.59278	1.52578	0.7524	1.78703e-08
ENSG00000077463	sirtuin 6	SIRT6	V$SIRT6_01	2.59055	1.7012	1.52278	0.9194	8.85853e-05
ENSG00000089225	T-box transcription factor 5	TBX5	V$TBX5_02	1.20276	0.793895	1.51501	0.9482	0.00634122
ENSG00000135457	transcription factor CP2	TFCP2	V$CP2_Q6	2.19734	1.46628	1.49859	0.9779	0.000444488
ENSG00000128604	interferon regulatory factor 5	IRF5	V$IRF5_Q3	2.03544	1.36501	1.49115	0.798	0.000793458
ENSG00000143390	regulatory factor X5	RFX5	V$RFX5_06	1.24902	0.83845	1.48967	0.8376	0.00724691
ENSG00000115966	activating transcription factor 2	ATF2	V$CREBP1CJUN_01	1.17963	0.793895	1.48587	0.8364	0.00918675
ENSG00000177606	Jun proto-oncogene, AP-1 transcription factor subunit	JUN	V$CREBP1CJUN_01	1.17963	0.793895	1.48587	0.8364	0.00918675
ENSG00000085276	MDS1 and EVI1 complex locus	MECOM	V$EVI1_Q3	1.17963	0.797946	1.47833	0.814	0.00992341
ENSG00000183072	NK2 homeobox 5	NKX2-5	V$NKX25_03	1.73475	1.17869	1.47176	0.795	0.00241432
ENSG00000102908	nuclear factor of activated T cells 5	NFAT5	V$NFAT5_Q5_02	1.3878	0.943763	1.47049	0.8554	0.00614147
ENSG00000095794	cAMP responsive element modulator	CREM	V$CREBATF_Q6	2.96063	2.02119	1.4648	0.8489	0.000122728
ENSG00000118217	activating transcription factor 6	ATF6	V$CREBATF_Q6	2.96063	2.02119	1.4648	0.8489	0.000122728
ENSG00000162772	activating transcription factor 3	ATF3	V$CREBATF_Q6	2.96063	2.02119	1.4648	0.8489	0.000122728
ENSG00000169136	activating transcription factor 5	ATF5	V$CREBATF_Q6	2.96063	2.02119	1.4648	0.8489	0.000122728
ENSG00000170653	activating transcription factor 7	ATF7	V$CREBATF_Q6	2.96063	2.02119	1.4648	0.8489	0.000122728
ENSG00000137947	general transcription factor IIB	GTF2B	V$TFIIB_Q6_02	6.36073	4.37047	1.45539	0.9092	5.17371e-08
ENSG00000141905	nuclear factor I C	NFIC	V$CTF1_01	1.73475	1.20299	1.44202	0.76	0.00371099
ENSG00000162367	TAL bHLH transcription factor 1, erythroid differentiation factor	TAL1	V$TAL1BETAE47_01	2.98376	2.08195	1.43316	0.8024	0.000247688
ENSG00000198911	sterol regulatory element binding transcription factor 2	SREBF2	V$SREBF2_02	1.45719	1.02072	1.4276	0.8291	0.00863659
ENSG00000118260	cAMP responsive element binding protein 1	CREB1	V$CREB1_Q3	2.75246	1.93613	1.42163	0.8908	0.000534888
ENSG00000140009	estrogen receptor 2	ESR2	V$ESR2_02	3.46949	2.46675	1.40651	0.7787	0.000173999
ENSG00000050344	nuclear factor, erythroid 2 like 3	NFE2L3	V$MAF_Q6_01	4.16339	2.99331	1.3909	0.8176	7.13992e-05
ENSG00000185022	MAF bZIP transcription factor F	MAFF	V$MAF_Q6_01	4.16339	2.99331	1.3909	0.8176	7.13992e-05
ENSG00000115415	signal transducer and activator of transcription 1	STAT1	V$STAT_Q6	2.68307	1.96043	1.36861	0.8962	0.00188476
ENSG00000126561	signal transducer and activator of transcription 5A	STAT5A	V$STAT_Q6	2.68307	1.96043	1.36861	0.8962	0.00188476
ENSG00000138378	signal transducer and activator of transcription 4	STAT4	V$STAT_Q6	2.68307	1.96043	1.36861	0.8962	0.00188476
ENSG00000166888	signal transducer and activator of transcription 6	STAT6	V$STAT_Q6	2.68307	1.96043	1.36861	0.8962	0.00188476
ENSG00000168610	signal transducer and activator of transcription 3	STAT3	V$STAT_Q6	2.68307	1.96043	1.36861	0.8962	0.00188476
ENSG00000170581	signal transducer and activator of transcription 2	STAT2	V$STAT_Q6	2.68307	1.96043	1.36861	0.8962	0.00188476
ENSG00000173757	signal transducer and activator of transcription 5B	STAT5B	V$STAT_Q6	2.68307	1.96043	1.36861	0.8962	0.00188476
ENSG00000185507	interferon regulatory factor 7	IRF7	V$IRF7_Q3_01	4.30217	3.19178	1.34789	0.8385	0.00021819
ENSG00000084093	RE1 silencing transcription factor	REST	V$REST_10	2.08169	1.54729	1.34539	0.9197	0.0080179
ENSG00000148516	zinc finger E-box binding homeobox 1	ZEB1	V$AREB6_02	2.10482	1.57969	1.33243	0.9604	0.00949086
ENSG00000158773	upstream transcription factor 1	USF1	V$USF1_02	2.65994	1.99689	1.33204	0.8575	0.00408018
ENSG00000173153	estrogen related receptor alpha	ESRRA	V$ERR1_Q3	2.82185	2.14271	1.31696	0.8302	0.00435842
ENSG00000113658	SMAD family member 5	SMAD5	V$SMAD5_Q5_01	3.46949	2.63687	1.31576	0.9368	0.00182224
ENSG00000077092	retinoic acid receptor beta	RARB	V$T3R_Q6	2.40551	1.83487	1.311	0.9416	0.00872598
ENSG00000126351	thyroid hormone receptor alpha	THRA	V$T3R_Q6	2.40551	1.83487	1.311	0.9416	0.00872598
ENSG00000131759	retinoic acid receptor alpha	RARA	V$T3R_Q6	2.40551	1.83487	1.311	0.9416	0.00872598
ENSG00000143171	retinoid X receptor gamma	RXRG	V$T3R_Q6	2.40551	1.83487	1.311	0.9416	0.00872598
ENSG00000151090	thyroid hormone receptor beta	THRB	V$T3R_Q6	2.40551	1.83487	1.311	0.9416	0.00872598
ENSG00000172819	retinoic acid receptor gamma	RARG	V$T3R_Q6	2.40551	1.83487	1.311	0.9416	0.00872598
ENSG00000186350	retinoid X receptor alpha	RXRA	V$T3R_Q6	2.40551	1.83487	1.311	0.9416	0.00872598
ENSG00000204231	retinoid X receptor beta	RXRB	V$T3R_Q6	2.40551	1.83487	1.311	0.9416	0.00872598
ENSG00000263001	general transcription factor IIi	GTF2I	V$TFIII_Q6_01	8.11861	6.19724	1.31004	0.907	5.14934e-06
ENSG00000141510	tumor protein p53	TP53	V$P53_03	2.65994	2.04144	1.30297	0.7281	0.00716067
ENSG00000067955	core-binding factor subunit beta	CBFB	V$PEBP_Q6	4.094	3.14723	1.30083	0.7993	0.0011915
ENSG00000082175	progesterone receptor	PGR	V$PR_Q6	4.14026	3.24444	1.27611	0.8654	0.0022519
ENSG00000123268	activating transcription factor 1	ATF1	V$ATF1_Q3	5.87501	4.65401	1.26235	0.8694	0.000577581
ENSG00000071564	transcription factor 3	TCF3	V$E47_02	3.49262	2.80699	1.24426	0.8225	0.00960778
ENSG00000105698	upstream transcription factor 2, c-fos interacting	USF2	V$USF2_Q6_01	3.58514	2.89205	1.23966	0.8469	0.00980093
ENSG00000111046	myogenic factor 6	MYF6	V$E2A_Q2	4.41782	3.57658	1.23521	0.8519	0.00529677
ENSG00000122180	myogenin	MYOG	V$E2A_Q2	4.41782	3.57658	1.23521	0.8519	0.00529677
ENSG00000129152	myogenic differentiation 1	MYOD1	V$E2A_Q2	4.41782	3.57658	1.23521	0.8519	0.00529677
ENSG00000122691	twist family bHLH transcription factor 1	TWIST1	V$TWIST_Q6_01	4.88042	3.96543	1.23074	0.8836	0.00408875
ENSG00000118513	MYB proto-oncogene, transcription factor	MYB	V$MYB_Q6	10.4779	8.83006	1.18661	0.9328	0.000615423
