# Supplementary material for: Master Transcription Regulators and Transcription Factors Regulate Immune-Associated Differences Between Patients of African and European Ancestry With Colorectal Cancer
Source: Gastro Hep Adv. 2022 Mar 30;1(3):328–41. doi: 10.1016/j.gastha.2022.01.004 (PMC9151447; doi:10.1016/j.gastha.2022.01.004)
Supplement: Table A4 [file mmc4.xlsx]

## Sheet: KEY
· CpG_Site: Probe identifier
· logFC: Estimate of the log2-fold-change of the methylation between the two compared groups
· AveExpr: Average log2-expression for the probe over all samples
· t: moderated t-statistic
· P.Value: raw p-value
· adj.P.Value: adjusted p-value or q-value - USE THIS FOR SORTING
· B: log-odds that the gene is differentially expressed
· XXX_AVG: mean value of the phenotype
· deltaBeta: Same as logFC
· CHR: Chromosome location of probe
· MAPINFO: Genomic position of probe on chromosome
· Strand: The Forward (F) or Reverse (R) designation of the Design Strand
· Type: Probe design type
· gene: Target gene (gene located near/on the probe)
· feature: Gene region feature category describing the CpG position from UCSC
· cgi: The location of the CpG relative to the CpG island.
· feat.cgi: Same as feature + cgi
· UCSC_CpG_Islands_Name: Chromosomal coordinates of the CpG Island from UCSC
· DHS: DNAse hypersensitive site (TRUE or FALSE)
· Enhancer: Enhancer element (TRUE or FALSE)
· Phantom: Classifications from the FANTOM (Functional Annotation of the Mammalian Genome) consortium as a low- or high-CpG density region associated with FANTOM 4 promoters
· Probe_SNPs: SNPs present within probe > 10bp from the probe
· Probe_SNPs_10: SNPs present within probe <= 10bp from the probe

## Sheet: DMPs
CpG_Site	logFC	AveExpr	t	P.Value	adj.P.Val	B	a.MSSCC_AVG	b.MSSAA_AVG	deltaBeta	CHR	MAPINFO	Strand	Type	gene	feature	cgi	feat.cgi	UCSC_CpG_Islands_Name	DHS	Enhancer	Phantom	Probe_SNPs	Probe_SNPs_10
cg10507275	0.255836	0.24872980006724052	6.314965483402921	9.802260377478442E-10	6.82448e-07	10.98462379400219	0.20478813665299125	0.4747154976262367	0.26992736097324543	3	3841130	R	I	LRRN1	5'UTR	island	5'UTR-island	chr3:3840513-3842772	TRUE		high-CpG:3816067-3816147
cg14784497	0.229863	0.26204725673194484	5.7939082940559	1.748083022046068E-8	8.08214e-06	8.17235006544097	0.22212213839752237	0.46737643673754625	0.24525429834002388	3	3841457	R	II	LRRN1	5'UTR	island	5'UTR-island	chr3:3840513-3842772	TRUE
cg24974729	0.25723	0.3560028996981749	6.273802184551412	1.238855020806169E-9	8.34494e-07	10.755642933674437	0.31666904927815837	0.5582912732868313	0.2416222240086729	11	67764320	F	I	UNC93B1	Body	shore	Body-shore	chr11:67764918-67765256	TRUE	TRUE
cg09615224	0.224006	0.4270121708906624	4.32670772322325	2.0682605777580374E-5	0.00267997	1.336238169633165	0.3888404565817817	0.6233238444791919	0.2344833878974102	3	3842202	R	II	LRRN1	5'UTR	island	5'UTR-island	chr3:3840513-3842772
cg12136608	0.208414	0.24600464045894693	5.631112826228525	4.1405184247020964E-8	1.68099e-05	7.333081117292347	0.21004909599396251	0.43091886913600974	0.22086977314204723	3	3840360	R	II	LRRN1	TSS1500	shore	TSS1500-shore	chr3:3840513-3842772
cg17231999	0.166945	0.4265322942637938	3.6988023549889055	2.578852538655767E-4	0.0179389	-1.0569465528275552	0.3925756682921092	0.6011663706896004	0.20859070239749122	4	41882564	F	I		IGR	island	IGR-island	chr4:41882450-41882964	TRUE			rs4861148
cg09219688	0.201094	0.27836417288039456	7.508753324074963	6.978553353528821E-13	1.33522e-09	18.098434188944218	0.2446915000569788	0.45153791882939004	0.20684641877241125	10	11789383	F	II	ECHDC3	Body	opensea	Body-opensea					rs4750091
cg04426311	0.198487	0.1730457830753568	6.91320718414484	2.888133794785575E-11	3.35119e-08	14.438438655173403	0.13965051238123286	0.34479288950228015	0.2051423771210473	3	3841061	F	I	LRRN1	TSS200	island	TSS200-island	chr3:3840513-3842772	TRUE
cg11204139	0.184249	0.5305444310000045	5.555318428352221	6.147070332892438E-8	2.3324e-05	6.948917843443934	0.49781071477359073	0.6988892573072752	0.2010785425336845	17	3907470	R	I		IGR	island	IGR-island	chr17:3907378-3907703	TRUE	TRUE
cg07796016	0.206695	0.5415102171453838	4.108437847988192	5.153092512693901E-5	0.00541508	0.46632097666041883	0.5088227284391819	0.7096173019201372	0.2007945734809553	1	152779584	F	II	LCE1C	TSS1500	opensea	TSS1500-opensea						rs28408574
cg26257814	0.198145	0.09530847452003291	8.952078019062446	3.845318643722776E-17	3.14357e-13	27.777286005237443	0.06399957173529656	0.2563256888415341	0.19232611710623754	19	50553708	R	I	FLJ26850	TSS1500	shore	TSS1500-shore	chr19:50554012-50554492	TRUE
cg13065507	0.19776	0.4773273605780527	4.1318846481936164	4.6802171822588726E-5	0.00503737	0.557849265658068	0.4465923142194646	0.6353933132793629	0.18880099905989828	6	3023676	F	II		IGR	opensea	IGR-opensea			TRUE		rs927340
cg12212657	0.174844	0.17376705932114817	6.5279951231625635	2.8671481752928477E-10	2.37632e-07	12.187775116668892	0.14323517250399304	0.33078819152366024	0.1875530190196672	3	3840744	F	I	LRRN1	TSS1500	island	TSS1500-island	chr3:3840513-3842772	TRUE			rs11705993
cg01778345	0.169192	0.656786681845555	3.3202898031430714	0.0010111078555568578	0.0464256	-2.3343495064396116	0.6264594951794924	0.812755070413877	0.18629557523438456	1	118427435	R	II	GDAP2	Body	opensea	Body-opensea			TRUE			rs4659351
cg21634218	0.18811	0.17775210951350667	7.380860923854115	1.5792174274822347E-12	2.65444e-09	17.294702048921593	0.1475971022837581	0.33283500383792786	0.18523790155416975	19	50553699	R	II	FLJ26850	TSS1500	shore	TSS1500-shore	chr19:50554012-50554492	TRUE
cg15305538	0.122696	0.43215707681812643	3.49216883082755	5.51710760496104E-4	0.0308491	-1.7700176190142392	0.402101187755281	0.5867302205699031	0.18462903281462212	2	131484486	F	I		IGR	shore	IGR-shore	chr2:131485149-131485460		TRUE		rs7605062
cg07676517	0.160622	0.29158703228424493	5.439134046953085	1.1176553772063014E-7	3.87801e-05	6.36826581661452	0.26162609100511636	0.44567187314833484	0.18404578214321848	19	30363343	R	I		IGR	island	IGR-island	chr19:30363202-30363527
cg17199247	0.185575	0.3366108683997488	4.251510806685263	2.844719845509848E-5	0.00346045	1.032034798704923	0.30722240870283396	0.48775151826959656	0.1805291095667626	3	3842717	R	I	LRRN1	5'UTR	island	5'UTR-island	chr3:3840513-3842772
cg12559208	0.183488	0.4359035321297432	4.032584714415674	7.014499774829583E-5	0.00684333	0.1734065635775126	0.4066207701492731	0.5865005937435895	0.17987982359431642	19	54668230	F	II	TMC4	Body	island	Body-island	chr19:54668158-54668566
cg02155558	0.180053	0.23827012410993628	5.277390726589876	2.527991565800522E-7	7.58404e-05	5.576719110593069	0.20904018334358296	0.38859553376546774	0.17955535042188478	15	43621948	F	II	ADAL	TSS1500	island	TSS1500-island	chr15:43621830-43622953
cg01513157	0.18013	0.460193749808472	4.808483163044563	2.4175009715029842E-6	0.000488255	3.395342747542508	0.4313855036942337	0.6083504441102693	0.1769649404160356	16	82031434	F	II	SDR42E1	3'UTR	opensea	3'UTR-opensea			TRUE		rs11443
cg26725201	0.187385	0.5110558966896637	5.025058570154149	8.694856450255002E-7	0.000212923	4.381611910393773	0.48238293915624153	0.6585168211472633	0.17613388199102176	6	3023598	R	I		IGR	opensea	IGR-opensea
cg18605031	0.153168	0.3568291843575101	3.93911990650083	1.0192188901954796E-4	0.00912207	-0.18077946726266525	0.3282503045334274	0.5038062805956497	0.17555597606222229	3	49314155	F	II	C3orf62	1stExon	shore	1stExon-shore	chr3:49314437-49314815	TRUE	TRUE
cg11767984	0.150716	0.4823583516031327	3.297790153006747	0.0010925690630604445	0.0487533	-2.4062685433214694	0.4540139438747746	0.6281295913489741	0.17411564747419944	19	12203349	R	I	ZNF788	Body	island	Body-island	chr19:12203028-12203503	TRUE
cg08193579	0.171536	0.294529976510467	4.444439458515367	1.2445035329029174E-5	0.00179563	1.8219341327211742	0.266288296292562	0.43977290334540686	0.17348460705284485	3	169529701	R	II	LRRC34	Body	shore	Body-shore	chr3:169529875-169530435		TRUE			rs35759166
cg17415265	0.154359	0.1994610800162667	4.599833640706228	6.2609980435441065E-6	0.00105288	2.4804310858566128	0.17127411672750156	0.3444226055013444	0.17314848877384284	17	63225111	F	II		IGR	opensea	IGR-opensea
cg10230673	0.153544	0.1700930655197881	5.2152346744541935	3.441972783728564E-7	9.7641e-05	5.277799037698952	0.14210538800569333	0.3140296927351325	0.17192430472943915	19	30363526	F	II		IGR	island	IGR-island	chr19:30363202-30363527
cg18416950	0.163292	0.40032113204246594	3.692360503425232	2.6421211935549743E-4	0.018273	-1.0797427054666446	0.3729677763258374	0.5409955328708415	0.16802775654500407	17	46620413	R	I	HOXB2	3'UTR	island	3'UTR-island	chr17:46620367-46621373	TRUE			rs2229302
cg26820636	0.166347	0.30852415955836293	5.110783902258974	5.744876217574717E-7	0.000150397	4.782130800736614	0.2812491702786588	0.44879553299684116	0.16754636271818235	2	237083222	F	II		IGR	shore	IGR-shore	chr2:237081310-237082394		TRUE
cg10013316	0.135263	0.2829788999598483	3.97536533643359	8.824724009233993E-5	0.00815381	-0.04431307740317081	0.2559238078881936	0.4221193734712154	0.16619556558302184	1	3527627	R	I	MEGF6	Body	island	Body-island	chr1:3527619-3528078
cg17199181	0.150513	0.5117352253463325	3.39881871314257	7.689813070543383E-4	0.0385781	-2.0797831142347203	0.4847311018830675	0.650613574585981	0.1658824727029135	18	74799250	F	II	MBP	Body	island	Body-island	chr18:74799144-74800038	TRUE
cg09328349	0.167572	0.5119159974966773	3.3022020719695244	0.0010761297985820285	0.0482773	-2.392201869298405	0.4851021166390444	0.6498159561930751	0.16471383955403068	17	46620347	R	II	HOXB2	3'UTR	shore	3'UTR-shore	chr17:46620367-46621373	TRUE	TRUE
cg23190994	0.136182	0.17060610785389452	4.37789267717893	1.660626753393291E-5	0.00226864	1.5459912651501453	0.14402947342440933	0.3072859420626755	0.16325646863826618	19	40503147	R	II	ZNF546	5'UTR	island	5'UTR-island	chr19:40502749-40503294
cg22710065	0.165347	0.4695156808848216	3.5662007996485596	4.218215844365876E-4	0.0255168	-1.5188623541367186	0.443150392875661	0.605108590646219	0.16195819777055803	19	54668256	F	II	TMC4	Body	island	Body-island	chr19:54668158-54668566
cg24264962	0.154372	0.7257962657222701	5.27462018743299	2.563161218590836E-7	7.65761e-05	5.563332502856519	0.6996413377035849	0.8603073241040795	0.16066598640049456	3	31958652	R	II	OSBPL10	Body	opensea	Body-opensea			TRUE
cg08480739	0.144787	0.7889012807297755	4.549907568363995	7.823208435231868E-6	0.00125179	2.266717041442118	0.7629303458537767	0.9224660886634832	0.1595357428097065	11	67765021	F	II	UNC93B1	Body	island	Body-island	chr11:67764918-67765256				rs308328
cg04922029	0.152462	0.7139100064736502	4.869207356192775	1.8213359303448438E-6	0.000387199	3.668147137004767	0.688072852054742	0.8467868006280355	0.15871394857329346	1	159174728	F	II	DARC	TSS1500	opensea	TSS1500-opensea					rs55935364
cg09695851	0.147915	0.6036929984167496	5.224301994984886	3.2910236933963757E-7	9.41759e-05	5.321222103421252	0.5779342472215347	0.7361665759921405	0.15823232877060578	17	3907499	R	I		IGR	island	IGR-island	chr17:3907378-3907703	TRUE	TRUE
cg08923669	0.147308	0.4588055022320524	3.8460279207789636	1.468428184606885E-4	0.0119746	-0.52610731921237	0.4333190125210761	0.5898788778885021	0.15655986536742605	16	420230	R	I	MRPL28	5'UTR	island	5'UTR-island	chr16:419860-420256
cg15750986	0.115801	0.26789445561259434	3.4904815166355223	5.550673852408398E-4	0.0309605	-1.7756853534303865	0.2426154804282067	0.39790061370373087	0.15528513327552418	7	98249103	R	I	NPTX2	Body	shore	Body-shore	chr7:98245805-98247759	TRUE
cg22595235	0.153858	0.32677264898188085	3.8421105981404513	1.490936914363943E-4	0.0121032	-0.5404750356473711	0.3015432115346796	0.45652404156748716	0.15498083003280755	3	3842694	R	II	LRRN1	5'UTR	island	5'UTR-island	chr3:3840513-3842772
cg23366493	0.105639	0.5196194956846536	3.31001957464773	0.0010475644239799867	0.0474873	-2.3672341438294886	0.49447495215622206	0.6489342909737305	0.1544593388175084	6	31276669	R	I		IGR	shore	IGR-shore	chr6:31276241-31276526				rs28367690
cg11836949	0.153177	0.47787300757345325	3.565074648277803	4.235619040772399E-4	0.0256061	-1.522719107957978	0.4530265189741559	0.6056549489412683	0.15262842996711234	1	1812359	F	II	GNB1	5'UTR	opensea	5'UTR-opensea			TRUE			rs75947479
cg22355889	0.124826	0.1977149456261945	3.4027018990695233	7.58541878884722E-4	0.038241	-2.0670520640264067	0.1730524580118044	0.3245505962144864	0.151498138202682	11	107461585	F	II	ELMOD1	TSS1500	shore	TSS1500-shore	chr11:107461743-107462648	TRUE
cg25332918	0.150421	0.5439109521416856	3.356967236796199	8.903270925577882E-4	0.0426152	-2.216139075083378	0.5193114657388875	0.6704225964989328	0.15111113076004523	7	158766061	F	II		IGR	shore	IGR-shore	chr7:158766126-158767400	TRUE
cg04090468	0.165803	0.4449699605766637	4.508737453886519	9.387086713180353E-6	0.00144291	2.0920106568483243	0.42037237861883825	0.5714718106454806	0.15109943202664233	7	156181990	R	II		IGR	opensea	IGR-opensea						rs2886327
cg25095722	0.157238	0.2787342823406609	4.214303177733861	3.3252220937408E-5	0.00387712	0.8832603303930471	0.25431450922902354	0.40432168691479564	0.1500071776857721	3	3842527	R	I	LRRN1	5'UTR	island	5'UTR-island	chr3:3840513-3842772
cg13088038	0.121571	0.6708331823510932	3.345060254548003	9.27979700925694E-4	0.0437802	-2.2546470285461986	0.6464553026954769	0.7962051348656916	0.14974983217021465	2	113923196	R	II	LOC440839	Body	opensea	Body-opensea			TRUE
cg12870014	0.149341	0.7605110891593094	5.962615270830353	7.016299013977504E-9	3.70056e-06	9.06214741110577	0.7363621172972709	0.8847058015926504	0.14834368429537959	12	110450643	R	II	ANKRD13A	Body	opensea	Body-opensea
cg14071503	0.149485	0.6692880152432887	3.912939774072084	1.1302470083076315E-4	0.00988195	-0.27864888870956595	0.6451576874486765	0.7933868439012943	0.1482291564526178	19	50391752	F	I	TBC1D17	Body	island	Body-island	chr19:50391456-50391961				rs34814003
cg04833713	0.125008	0.4278091043499062	4.1476550526470835	4.385740737217479E-5	0.00479794	0.6196726667349006	0.4038997601640268	0.550771445877286	0.1468716857132592	10	74871078	R	I	NUDT13	5'UTR	opensea	5'UTR-opensea			TRUE
cg04770088	0.124648	0.18647235059803977	4.065239178281506	6.145903481488135E-5	0.00618724	0.2989064689840335	0.1626239726338485	0.3091211515567377	0.1464971789228892	17	63225020	F	II		IGR	opensea	IGR-opensea			TRUE
cg00832555	0.147169	0.19297061484098904	4.582234724649488	6.773920342393225E-6	0.00112182	2.4048658914480283	0.16915522177585282	0.3154497791759752	0.1462945574001224	3	169529716	F	II	LRRC34	Body	shore	Body-shore	chr3:169529875-169530435		TRUE
cg24091995	0.148648	0.23843543170243567	3.86210776893851	1.3793597033351978E-4	0.0114138	-0.46699182643557346	0.21472277724364797	0.3603862260619153	0.14566344881826732	12	30948636	R	I		IGR	island	IGR-island	chr12:30948548-30949757			high-CpG:30839866-30839932
cg17554604	0.128025	0.3202784972187825	3.3504602665374597	9.107235219584471E-4	0.043285	-2.237198760903074	0.29677004701484117	0.4411790982676236	0.14440905125278242	7	140774522	F	I		IGR	island	IGR-island	chr7:140772358-140774560
cg11651220	0.13113	0.13881522539499846	3.8196443881219464	1.6264628839173203E-4	0.0128486	-0.6226190737548842	0.11546895518255451	0.25888175791613877	0.14341280273358425	1	20512944	R	I	UBXN10	5'UTR	shore	5'UTR-shore	chr1:20512360-20512797
cg02583091	0.157777	0.15205715097286288	5.303686503452949	2.2166908149192518E-7	6.76868e-05	5.704064018700129	0.12874434646195435	0.2719515741718209	0.14320722770986657	8	145638881	F	II	SLC39A4	Body	island	Body-island	chr8:145637965-145639182
cg15396367	0.151045	0.2848034197128968	4.144459858647852	4.4439389363951216E-5	0.00484393	0.607129865738389	0.26158669150713676	0.40420373619966293	0.14261704469252617	9	139972779	F	II	UAP1L1	Body	island	Body-island	chr9:139971499-139973965
cg06152533	0.134137	0.12506758769162296	6.1787422620683365	2.118496644878642E-9	1.33222e-06	10.231245715226652	0.10189418125302828	0.24424510651868123	0.14235092526565296	3	3840333	F	I	LRRN1	TSS1500	shore	TSS1500-shore	chr3:3840513-3842772
cg07371504	0.14254	0.5401220198078981	4.139781859964679	4.530474908939741E-5	0.00492037	0.588781816173447	0.5170187183803415	0.6589389985781894	0.14192028019784786	17	3433451	F	I	TRPV3	Body	shelf	Body-shelf	chr17:3435953-3436164	TRUE
cg14089881	0.155117	0.40443900387872883	3.5710844954158563	4.1435183830862123E-4	0.0252146	-1.5021241231843492	0.3815970952302486	0.5219116769280556	0.14031458169780703	1	6296630	F	I	ICMT	TSS1500	shore	TSS1500-shore	chr1:6295528-6296261
cg11611856	0.176732	0.658021378604311	4.059602855860327	6.28813142384722E-5	0.00629717	0.27717986183726406	0.6352191646200585	0.7752899076661812	0.14007074304612277	9	139973337	R	II	UAP1L1	Body	island	Body-island	chr9:139971499-139973965
cg22123784	0.111247	0.46439325585650626	3.3776106065630396	8.284014258818496E-4	0.0405634	-2.1490766099687777	0.44161435817369826	0.5815418725109474	0.1399275143372491	8	144437507	F	II		IGR	opensea	IGR-opensea
cg15617336	0.125936	0.7788221925675844	3.5709452228470573	4.145631285292609E-4	0.0252189	-1.5026017529887783	0.7560966125061964	0.8956966043118655	0.13959999180566907	11	67764948	F	I	UNC93B1	Body	island	Body-island	chr11:67764918-67765256	TRUE
cg01300546	0.132527	0.2121151758515996	4.99080952254539	1.0244887248275326E-6	0.000242921	4.22319316766541	0.1895844636365363	0.32798741010049653	0.13840294646396023	3	3841853	F	II	LRRN1	5'UTR	island	5'UTR-island	chr3:3840513-3842772	TRUE
cg12761825	0.142168	0.33933424859502026	4.007575865111318	7.757375962166872E-5	0.0073975	0.07790437726662258	0.31686793485766035	0.4548752906728713	0.13800735581521095	6	3023776	R	II		IGR	opensea	IGR-opensea			TRUE
cg06926377	0.131324	0.7678561476638703	6.204903483974799	1.828771545587715E-9	1.18739e-06	10.374949107998809	0.7454203770084867	0.8832401110344146	0.13781973402592784	15	40443853	F	II		IGR	opensea	IGR-opensea			TRUE		rs558937
cg06097077	0.123708	0.37710643072821054	4.327100741120723	2.0647936185837925E-5	0.00267644	1.3378404573110023	0.3547059772227639	0.49230876304193594	0.137602785819172	3	173920226	R	II	NLGN1	Body	opensea	Body-opensea			TRUE
cg06741367	0.157783	0.6718606261615447	4.055337809818291	6.397831901689536E-5	0.00638272	0.26075711204854546	0.649590656048588	0.7863919010281798	0.13680124497959179	2	128453108	R	I		IGR	shore	IGR-shore	chr2:128453174-128453446	TRUE				rs10180181
cg10167378	0.119009	0.6729995671547464	4.029522048058363	7.101699169370532E-5	0.0069134	0.16168242562971447	0.650986419408744	0.7862100412770446	0.13522362186830061	1	228756711	R	I		IGR	island	IGR-island	chr1:228744110-228784168
cg08040395	0.151354	0.43023583449727465	4.757125788323586	3.0649845173816027E-6	0.000592415	3.1669067623133698	0.40822313293892276	0.543444013940227	0.13522088100130425	17	77078833	R	I	ENGASE	Body	opensea	Body-opensea
cg26163699	0.136412	0.24712811626724948	4.293270441726721	2.3845179752298823E-5	0.00300332	1.200388527973499	0.22558604330854629	0.35791592005486594	0.13232987674631966	3	3842703	R	I	LRRN1	5'UTR	island	5'UTR-island	chr3:3840513-3842772
cg19015611	0.150858	0.5606156093688786	4.927902872319494	1.3815795808903202E-6	0.000308558	3.93460842789463	0.5393378110974597	0.6700442861933182	0.13070647509585853	2	71126446	F	II	VAX2	TSS1500	shore	TSS1500-shore	chr2:71126720-71129209
cg14047153	0.132983	0.610881089557218	4.285581907010014	2.4635179693096866E-5	0.00308435	1.1692829917946215	0.5897460744742874	0.7195754528408614	0.12982937836657404	5	1093797	R	I	SLC12A7	Body	island	Body-island	chr5:1093579-1093837
cg00675569	0.158483	0.3016343186133302	3.5476632420984915	4.513411532464452E-4	0.0267549	-1.582205958713108	0.2805373349865401	0.41013309155110783	0.12959575656456773	10	45914840	R	I	ALOX5	Body	island	Body-island	chr10:45914374-45914883	TRUE	TRUE
cg04194494	0.149616	0.2823280964351689	3.5366079692224717	4.698568686802919E-4	0.0275483	-1.6198379005616337	0.2613337235764869	0.39029915685124755	0.12896543327476068	10	45914450	R	I	ALOX5	Body	island	Body-island	chr10:45914374-45914883	TRUE
cg10786572	0.113504	0.27576406551796784	3.4643064261265915	6.096490114900062E-4	0.0329912	-1.8632847978306915	0.2548110853698922	0.38352224913664246	0.12871116376675024	10	54632322	R	II		IGR	shore	IGR-shore	chr10:54631211-54631426					rs77283026
cg24684077	0.127035	0.25169625531802475	3.6771630704364253	2.7972260315067295E-4	0.0190924	-1.1333790538445614	0.23075298432384106	0.35940450614525504	0.12865152182141398	12	30948712	R	II		IGR	island	IGR-island	chr12:30948548-30949757
cg26627705	0.138367	0.6159557687075219	4.034191839030079	6.969150385668708E-5	0.00681943	0.17956196225781884	0.5950161352542926	0.7236453121812723	0.12862917692697962	2	89060884	F	II		IGR	shelf	IGR-shelf	chr2:89064493-89065513
cg21857679	0.110972	0.17414988830590844	4.955772918418802	1.21059122129506E-6	0.000278779	4.062079831556466	0.1532579901977586	0.28159393571925045	0.12833594552149186	22	25817538	F	II		IGR	island	IGR-island	chr22:25816912-25817539
cg06911113	0.114216	0.1673496669734786	3.5239604972795706	4.919119188404733E-4	0.0284573	-1.6627572239022665	0.14649958027143786	0.2745786842982596	0.12807910402682174	1	20512617	R	II	UBXN10	5'UTR	island	5'UTR-island	chr1:20512360-20512797			high-CpG:20385175-20385214
cg17420585	0.10526	0.5579686883285669	3.7731131515461125	1.9450782204023272E-4	0.0146156	-0.7913629537231639	0.5373232343568104	0.6641453087547433	0.12682207439793292	12	42539391	R	II	GXYLT1	TSS1500	shore	TSS1500-shore	chr12:42538125-42538902
cg07139284	0.128032	0.2609227524269103	3.95868655734335	9.430806343588138E-5	0.00859112	-0.10724946697016868	0.24028230502151518	0.3670736247975137	0.12679131977599853	12	30948641	R	I		IGR	island	IGR-island	chr12:30948548-30949757			high-CpG:30839866-30839932
cg01995067	0.124307	0.5490378289641785	5.035471366865092	8.270403378304456E-7	0.00020446	4.429957415848425	0.5284275131719507	0.655033738752779	0.12660622558082835	16	863240	F	I	PRR25	Body	shore	Body-shore	chr16:863278-863917		TRUE		rs79943061
cg24476569	0.119226	0.35893911684443097	3.8507041773272217	1.441979700263066E-4	0.0118071	-0.5089386787385992	0.3383502477020063	0.46482472957690063	0.12647448187489435	13	95954382	F	II	ABCC4	TSS1500	shore	TSS1500-shore	chr13:95953337-95954211
cg00369241	0.125743	0.5544215206645768	3.5037537233334466	5.291727127873443E-4	0.0299104	-1.7310355297225533	0.5338487791325909	0.6602241914005048	0.12637541226791393	11	299588	F	I	IFITM5	TSS200	island	TSS200-island	chr11:299389-299635				rs61876235
cg09597638	0.106456	0.5410273803660725	3.874832786853655	1.3125251935500138E-4	0.010977	-0.42005183687816494	0.5206754003126314	0.645694706355198	0.1250193060425666	17	3907349	R	II		IGR	shore	IGR-shore	chr17:3907378-3907703	TRUE	TRUE
cg03005362	0.12776	0.727203209329411	3.377629921099587	8.283454145990355E-4	0.0405634	-2.1490136860515925	0.7068536504571165	0.8318580835297829	0.1250044330726664	10	77036584	F	II		IGR	opensea	IGR-opensea				low-CpG:76706589-76706591	rs11599350
cg09844907	0.132586	0.23307516161918174	4.277313292863679	2.5512690779426403E-5	0.00317653	1.1358856145062939	0.21283618829017362	0.33716131016836637	0.12432512187819275	16	15489619	R	I	MPV17L	1stExon	island	1stExon-island	chr16:15489526-15490075	TRUE		high-CpG:15397087-15397183
cg03412497	0.122614	0.439133370166454	3.556470691707769	4.37082312049952E-4	0.0261989	-1.5521483407176238	0.4189096951786007	0.5431408415325565	0.12423114635395577	2	181512606	R	II		IGR	opensea	IGR-opensea			TRUE
cg13856643	0.116238	0.2425414956445132	3.5543617254598017	4.404576236705745E-4	0.0263179	-1.559351947399791	0.22243455600157153	0.34594861380821307	0.12351405780664154	2	238500389	R	II	RAB17	TSS1500	opensea	TSS1500-opensea		TRUE
cg14228592	0.143391	0.28631520248384024	5.411052854597632	1.2895404163132642E-7	4.36361e-05	6.229431361599294	0.2662626870288237	0.3894424248239252	0.1231797377951015	8	145639181	R	I	SLC39A4	Body	island	Body-island	chr8:145637965-145639182
cg02910952	0.128031	0.11794924685840363	5.167661444550975	4.3507704713367205E-7	0.000119192	5.051002928035763	0.09794256934275825	0.22084073122457992	0.12289816188182168	12	132569714	F	II	EP400NL	Body	island	Body-island	chr12:132568607-132569715
cg27203983	0.135886	0.24909658454980146	4.072128543225731	5.976211812906677E-5	0.00605197	0.3254998654159076	0.22929095028484717	0.3509541321981378	0.12166318191329065	16	3265396	F	II	OR1F2P	TSS200	opensea	TSS200-opensea					rs579134
cg24479524	0.107312	0.1444483008387967	3.745474175013158	2.1613432782500254E-4	0.01576	-0.8907050128872553	0.12490377829755003	0.2449629881937796	0.12005920989622956	1	20512796	F	II	UBXN10	5'UTR	island	5'UTR-island	chr1:20512360-20512797
cg04854451	0.114984	0.12152436265786838	5.387909656765175	1.4502830444583173E-7	4.82582e-05	6.115453967652567	0.10201662658902069	0.22184986244051366	0.11983323585149297	15	89011607	F	I	MRPL46	TSS1500	shore	TSS1500-shore	chr15:89010444-89011232				rs16941911
cg11775292	0.0985385	0.3599754132838548	3.454058208267636	6.32355655001464E-4	0.0338181	-1.8974165530790748	0.3404780425792635	0.4602476054788959	0.11976956289963242	15	33487631	F	II		IGR	shore	IGR-shore	chr15:33486847-33487290		TRUE		rs76030964
cg14589553	0.139701	0.6834823732913202	3.992202532029418	8.250512554428676E-5	0.00775259	0.01946232894895683	0.6640000797842631	0.7836770256133283	0.11967694582906518	9	140275263	F	II	EXD3	Body	shore	Body-shore	chr9:140273463-140273946
cg21400344	0.0967741	0.27922522089712637	3.7843336942639514	1.863254185343953E-4	0.0141605	-0.7508438414909886	0.25982024527344616	0.37902223839033905	0.11920199311689289	1	25870172	R	I	LDLRAP1	5'UTR	island	5'UTR-island	chr1:25869893-25871042
cg06419659	0.122101	0.1529248924069756	6.305748021086537	1.0330935653884E-9	7.09173e-07	10.933249960550668	0.13355212861065427	0.252556249073771	0.11900412046311673	1	153600132	F	I	S100A13	TSS1500	opensea	TSS1500-opensea			TRUE
cg02331910	0.120414	0.21247669438937933	5.093255229940431	6.255676982551523E-7	0.000160842	4.699771793269295	0.19314898297973507	0.31187635306754985	0.11872737008781478	1	153599831	F	I	S100A13	5'UTR	opensea	5'UTR-opensea			TRUE
cg12302982	0.127243	0.6136250247488482	3.9854018104022018	8.478034648767437E-5	0.0079107	-0.006326391321431757	0.5943328200060943	0.7128420777115827	0.11850925770548837	2	39471028	F	I		IGR	island	IGR-island	chr2:39470742-39471208
cg16678153	0.0845533	0.19095377026076027	5.58257475013241	5.335272860859495E-8	2.06801e-05	7.086580834225312	0.17167222456239958	0.2901160052809009	0.11844378071850134	1	82265969	F	I	LPHN2	TSS200	shore	TSS200-shore	chr1:82265998-82269048	TRUE
cg26134248	0.10502	0.6123292687212122	4.720027805181709	3.633569846230185E-6	0.000685504	3.003206509114528	0.5933378023660105	0.7099996671193921	0.11666186475338158	17	3907702	F	II		IGR	island	IGR-island	chr17:3907378-3907703	TRUE	TRUE
cg03265268	0.109019	0.41428248870577516	3.4555958582773876	6.288990418560545E-4	0.0336933	-1.8923013491869085	0.3953630998117427	0.511582203017942	0.11621910320619927	8	11839764	R	II	DEFB135	TSS200	opensea	TSS200-opensea						rs78424466
cg05515143	0.113869	0.732103791519869	4.709971469596465	3.8044242285990223E-6	0.000711246	2.9590214111291706	0.7132501808242707	0.8290652179543747	0.11581503713010399	2	109556404	F	II	EDAR	5'UTR	shelf	5'UTR-shelf	chr2:109558965-109559186				rs7598206
cg25742326	0.107826	0.4194002639254848	4.345195828472904	1.91105700435913E-5	0.00252354	1.41175085472248	0.4006293883009121	0.5159361957090013	0.11530680740808918	1	901449	R	II	PLEKHN1	TSS1500	island	TSS1500-island	chr1:894313-902654
cg14071588	0.0896162	0.535607933476391	3.798045911442683	1.7676732333885865E-4	0.0136095	-0.7011785923215008	0.5169281036371269	0.6316756297926064	0.11474752615547945	19	295739	R	II		IGR	shore	IGR-shore	chr19:295114-295354
cg25340688	0.124832	0.4496656260121759	3.315909380011577	0.0010265104046614437	0.046828	-2.348386921626262	0.4310492989946217	0.545406736388169	0.11435743739354726	5	135416398	F	I	MIR886	TSS200	island	TSS200-island	chr5:135416204-135416475	TRUE
cg12235788	0.110442	0.25632107772346135	4.906555363005808	1.5281111119063551E-6	0.000335162	3.837382514348529	0.23775141602807376	0.35182219501402623	0.11407077898595247	3	123476518	F	II	MYLK	Body	opensea	Body-opensea			TRUE		rs79284445
cg07638857	0.112611	0.26445123727765674	4.420294678081177	1.3823651460025812E-5	0.00195749	1.7213934372613133	0.24589578227962666	0.35987929155324	0.11398350927361334	12	99137308	R	II	ANKS1B	Body	shelf	Body-shelf	chr12:99139386-99139769
cg02191044	0.131218	0.29154328908798105	3.314180850815288	0.0010326481326278238	0.0470305	-2.353921395912838	0.2731063597204869	0.38636178297795065	0.11325542325746374	1	232940990	F	II	KIAA1383	1stExon	shore	1stExon-shore	chr1:232941054-232941707		TRUE
cg24996280	0.104001	0.3939425643992797	4.0269253511398855	7.176437988177575E-5	0.00696542	0.1517483121443144	0.37551872458718866	0.48869374057574816	0.1131750159885595	8	143481281	R	II	TSNARE1	5'UTR	shelf	5'UTR-shelf	chr8:143484018-143485051	TRUE
cg11343894	0.117581	0.16595057099354732	4.664041669626906	4.688176675492335E-6	0.000833589	2.7582500260089686	0.14759088631509223	0.2603718064827448	0.11278092016765259	1	153599704	F	I	S100A13	5'UTR	opensea	5'UTR-opensea			TRUE
cg12407057	0.109972	0.5172928797979199	4.25200441235993	2.838815104750044E-5	0.00345443	1.034016263868117	0.49894022457438525	0.6116779638046694	0.11273773923028418	1	1366206	F	I		IGR	shelf	IGR-shelf	chr1:1362954-1363299		TRUE
cg00834899	0.115448	0.7758215187706464	3.756276485246523	2.07424862648817E-4	0.0152861	-0.8519576086367655	0.7574997128511147	0.8700479492139522	0.1125482363628375	3	194121120	R	II	GP5	TSS1500	shelf	TSS1500-shelf	chr3:194117601-194118988
cg07327178	0.109029	0.346475452678278	3.5895388022340793	3.8723181886009446E-4	0.0240567	-1.4386846580480919	0.3281767882032413	0.4405828699784669	0.1124060817752256	5	8457729	F	I		IGR	island	IGR-island	chr5:8457432-8458273	TRUE
cg09796376	0.0973619	0.15918902330415724	4.1676582641747135	4.0375808815615386E-5	0.00450445	0.698391239099931	0.1408977767492206	0.2532582913009742	0.11236051455175361	20	30640595	R	II	HCK	Body	island	Body-island	chr20:30639908-30640786					rs71708551
cg06583921	0.0923648	0.27636317567847635	4.209175747003328	3.397222671647779E-5	0.00394191	0.8628492596050519	0.25829996047014225	0.36925971103562305	0.1109597505654808	3	193495351	R	II		IGR	opensea	IGR-opensea			TRUE
cg18110333	0.112495	0.43671211571604757	3.398353305157116	7.702414517646622E-4	0.0386144	-2.08130805478185	0.4187920733627225	0.528872333533148	0.11008026017042549	6	292329	F	I	DUSP22	1stExon	island	1stExon-island	chr6:291948-292839			high-CpG:237033-237532	rs12525419
cg19696441	0.104166	0.08218723171416575	4.650794266393352	4.9778111636347385E-6	0.000876853	2.700657704484942	0.06438653088580716	0.1737336931171528	0.10934716223134565	1	20512463	F	I	UBXN10	TSS200	island	TSS200-island	chr1:20512360-20512797
cg20893898	0.105023	0.6134489406910659	3.6538814833443123	3.051561307863607E-4	0.0203894	-1.2151549860127373	0.5956628528740627	0.7049202494642253	0.10925739659016254	20	31822877	F	II	PLUNC	TSS1500	opensea	TSS1500-opensea					rs750065
cg07859880	0.098733	0.25541054921072875	4.125714627008748	4.800479445157101E-5	0.00513841	0.5337185774788322	0.2377820332858436	0.3460714882529953	0.10828945496715167	19	39323060	R	II	ECH1	TSS1500	shore	TSS1500-shore	chr19:39322264-39322574					rs76043233
cg16295030	0.135978	0.5555718122812139	3.552326786471384	4.437376256768404E-4	0.0264524	-1.566298978330014	0.5381067806404176	0.6453919750053092	0.10728519436489159	5	94784489	F	II	FAM81B	Body	opensea	Body-opensea			TRUE
cg09545109	0.0906704	0.5432135943766457	3.6010612728566223	3.711537188698975E-4	0.0233809	-1.3989223883336477	0.5260981044570539	0.6312361139631177	0.10513800950606389	3	50388910	F	II	TUSC4	TSS1500	shore	TSS1500-shore	chr3:50387959-50388681				rs68129872
cg05646373	0.157742	0.2629336793725422	3.7972923091795585	1.7728035597703535E-4	0.0136315	-0.7039123516080394	0.2458598277411453	0.3507420591911548	0.10488223145000952	6	26044460	F	I	HIST1H2BB	TSS1500	island	TSS1500-island	chr6:26044203-26044469
cg16102063	0.0925397	0.159627448827067	6.76528758497987	7.048500236253648E-11	6.98448e-08	13.56298435564267	0.14268266689876627	0.24677204160118502	0.10408937470241875	8	22298240	R	I	PPP3CC	TSS1500	island	TSS1500-island	chr8:22298112-22299142
cg08844848	0.090941	0.1273799614425228	3.700782959921912	2.559688804430227E-4	0.017847	-1.049930387314033	0.11052373873527446	0.2140691067940857	0.10354536805881123	3	3840514	R	II	LRRN1	TSS1500	island	TSS1500-island	chr3:3840513-3842772	TRUE
cg18906360	0.114297	0.5162511166944761	4.276996265238887	2.55469233148534E-5	0.0031778	1.1346062577701295	0.49943025035735866	0.6027584292853654	0.10332817892800672	14	60633047	F	II	DHRS7	TSS1500	shore	TSS1500-shore	chr14:60631740-60632254
cg02930419	0.116423	0.2780433391650268	4.5773811412558985	6.922339098609939E-6	0.00114167	2.3840700887869835	0.2612411919391853	0.3644543820407832	0.10321319010159785	17	19628087	F	I		IGR	island	IGR-island	chr17:19627877-19628298	TRUE
cg24674680	0.105622	0.6485991955529268	4.630035347314362	5.46660054249759E-6	0.000945166	2.610694400749172	0.631823035092255	0.7348765922078101	0.10305355711555508	1	227174512	R	I	CABC1	3'UTR	opensea	3'UTR-opensea
cg08207895	0.0931771	0.499936050270146	3.7084635567250834	2.4866356746505806E-4	0.0174868	-1.022689977804359	0.48317640581350246	0.5861285074757411	0.10295210166223862	3	50388901	F	I	TUSC4	TSS1500	shore	TSS1500-shore	chr3:50387959-50388681				rs68129872
cg21465150	0.096882	0.635275679197434	3.587429490819337	3.9024502811004804E-4	0.0241896	-1.4459509149613847	0.6186215055686148	0.7209257150027899	0.10230420943417506	17	3433428	F	I	TRPV3	Body	shelf	Body-shelf	chr17:3435953-3436164	TRUE
cg07701237	0.155055	0.26302644999292124	3.555100023509179	4.3927323658882916E-4	0.0262736	-1.556830585466611	0.24651880987503333	0.34792288488491624	0.10140407500988291	6	26044220	R	II	HIST1H2BB	TSS1500	island	TSS1500-island	chr6:26044203-26044469	TRUE
cg05681977	0.111127	0.14920098391306805	5.002472629009808	9.689205769185859E-7	0.000231731	4.277038049282386	0.1330425121543614	0.2323016958149881	0.09925918366062672	8	145638934	R	II	SLC39A4	Body	island	Body-island	chr8:145637965-145639182			high-CpG:145609737-145609808
cg11015251	0.0938671	0.20070840994868885	5.4981408879868185	8.259702208701527E-8	2.98297e-05	6.661912431122983	0.18468719896285093	0.28310320930442673	0.0984160103415758	7	27170554	F	I	HOXA4	TSS200	island	TSS200-island	chr7:27169572-27170638	TRUE	TRUE		rs10225507
cg01948083	0.0955764	0.8346467592711182	3.9644207840227694	9.218109081105565E-5	0.00845	-0.08563854921718494	0.8187155145399491	0.9165788750314162	0.09786336049146716	1	26327834	R	II		IGR	shelf	IGR-shelf	chr1:26324549-26324934					rs4659401
cg01461856	0.112698	0.19250022728285485	4.160278563152618	4.162840377650508E-5	0.00460598	0.6693106866535716	0.17657389736127355	0.2744070668795587	0.09783316951828513	17	19628012	F	I		IGR	island	IGR-island	chr17:19627877-19628298	TRUE
cg07120972	0.118113	0.776740889038605	3.7648478742786464	2.0075095281158536E-4	0.0149011	-0.8211402187815358	0.760908601997326	0.8581640795366113	0.09725547753928532	7	145150123	F	II		IGR	opensea	IGR-opensea
cg18266783	0.0906537	0.6575195900335832	3.4170465888040886	7.21113859597255E-4	0.0369602	-2.0199063509181006	0.6417515889774766	0.7386121668935596	0.09686057791608293	1	156466729	F	II	MEF2D	5'UTR	shelf	5'UTR-shelf	chr1:156469617-156471060		TRUE
cg26725076	0.110194	0.6001265821618883	3.9430213723405534	1.0035866361145247E-4	0.00902483	-0.16614423838097636	0.5844702019120267	0.6806451091611763	0.09617490724914957	12	132569963	F	II	EP400NL	Body	shore	Body-shore	chr12:132568607-132569715				rs61944627
cg01056467	0.0872318	0.25022115774610376	3.899188024895342	1.193067688188193E-4	0.0102815	-0.32982134621985804	0.2346481461876859	0.3303109314751099	0.09566278528742403	1	17216009	R	I		IGR	island	IGR-island	chr1:17215421-17216094	TRUE	TRUE
cg24460268	0.0906873	0.6295266588091194	3.4350612075445164	6.765518879019661E-4	0.0354594	-1.9604392932216674	0.6139597659313444	0.7095849650376767	0.09562519910633227	13	51995368	R	II	INTS6	Body	opensea	Body-opensea			TRUE
cg26850624	0.0967817	0.5486898384381658	3.2982403629443096	0.0010908809019503142	0.0486961	-2.4048339241491314	0.5332328721359801	0.6281828079922632	0.09494993585628309	5	429559	R	I	AHRR	Body	opensea	Body-opensea						rs62331605
cg03861379	0.102564	0.559240835011579	3.5987070967453723	3.7438679138527924E-4	0.0235105	-1.407055781439202	0.5440124902290524	0.6375580367502864	0.09354554652123404	5	54128677	F	II		IGR	opensea	IGR-opensea			TRUE		rs4582235
cg12908607	0.0841075	0.09943441706869359	7.122041570481287	8.01394147431692E-12	1.09606e-08	15.697584656990202	0.08426122449282755	0.17746797888743324	0.09320675439460568	1	44402522	F	I	ARTN	3'UTR	shore	3'UTR-shore	chr1:44401757-44402423				rs12127737
cg18069484	0.0898448	0.8432709652625447	3.6890354584657614	2.675347630506282E-4	0.0184461	-1.09149504929362	0.8283132042563273	0.92019659329452	0.09188338903819271	11	67764105	R	II	UNC93B1	Body	shore	Body-shore	chr11:67764918-67765256	TRUE	TRUE
cg05772155	0.0982047	0.4018614343735794	3.438484584610151	6.683800615241909E-4	0.0351451	-1.9491059121339145	0.38690507151953646	0.47877987190865756	0.0918748003891211	10	65801432	F	I		IGR	opensea	IGR-opensea		TRUE
cg11625877	0.0973745	0.6516597269969426	3.3564918969544872	8.918025392511349E-4	0.0426745	-2.2176787859506915	0.6367103432941156	0.7285422717543392	0.09183192846022359	19	50391885	F	II	TBC1D17	3'UTR	island	3'UTR-island	chr19:50391456-50391961
cg11450715	0.0698599	0.3704194317531089	4.098127306825656	5.3751398378407723E-5	0.00559119	0.4262193081401895	0.3555020772649911	0.4471372548348575	0.09163517756986639	2	171627404	F	I		IGR	island	IGR-island	chr2:171627225-171628062
cg18641329	0.0837961	0.6942429231789099	3.4224767966944443	7.074008736408486E-4	0.03646	-2.0020114160211664	0.6793611527757477	0.7707777423951727	0.091416589619425	13	49070825	F	II	RCBTB2	Body	opensea	Body-opensea			TRUE
cg10458446	0.0846783	0.2944700122093988	3.34215175316413	9.373997397198008E-4	0.044035	-2.264034027133941	0.2795939971379619	0.3709752325767885	0.09138123543882659	2	238500325	F	II	RAB17	TSS1500	opensea	TSS1500-opensea		TRUE
cg15652873	0.0948164	0.7879082825681859	4.088554671400619	5.5894280063881134E-5	0.00576084	0.38906820749969473	0.7730421901799026	0.864362471993643	0.09132028181374041	12	129427178	R	II	GLT1D1	Body	shelf	Body-shelf	chr12:129429603-129429843
cg16675872	0.120978	0.4066217951823474	3.3414639284443446	9.396404427839775E-4	0.0441185	-2.2662528292055075	0.39179917809362935	0.48285239735289726	0.0910532192592679	8	130253618	F	II		IGR	opensea	IGR-opensea						rs74785283
cg06522879	0.0861168	0.7799185710174873	3.574491135135473	4.0921499749688856E-4	0.0249823	-1.4904358632495986	0.7651047005290647	0.8561041906722324	0.09099949014316777	11	64358276	R	II	SLC22A12	TSS200	opensea	TSS200-opensea					rs524023
cg13966313	0.098959	0.7933507411496842	3.3911410312055983	7.900174342575073E-4	0.0392556	-2.1049148548202323	0.7786126703213119	0.8691465339813134	0.09053386366000149	21	39628227	R	II	KCNJ15	TSS1500	opensea	TSS1500-opensea
cg05562828	0.0838395	0.8360872677887026	3.523907478335265	4.920063843373918E-4	0.0284573	-1.6629368465829568	0.8213817903506513	0.911715437470109	0.09033364711945768	17	3906858	R	II		IGR	shore	IGR-shore	chr17:3907378-3907703	TRUE
cg13797231	0.107358	0.7874091807414366	3.985914458511208	8.460678136763375E-5	0.00790065	-0.004383777459343818	0.772736714997609	0.8628675759954073	0.09013086099779832	3	129247552	F	II	RHO	5'UTR	opensea	5'UTR-opensea
cg07898899	0.0938377	0.08809752991014227	6.119665873063053	2.948021216656213E-9	1.78221e-06	9.90846776413823	0.07344041727171464	0.16347696633634154	0.0900365490646269	1	153600156	F	I	S100A13	TSS1500	opensea	TSS1500-opensea			TRUE
cg00012362	0.0794776	0.300849550135165	3.57082736023268	4.1474201674183064E-4	0.0252225	-1.503005944839889	0.2861933332019773	0.3762243800772731	0.09003104687529578	1	153599487	R	II	S100A13	5'UTR	opensea	5'UTR-opensea			TRUE			rs71626778
cg17339202	0.0975111	0.14345401692394816	4.447597555691287	1.227477826980567E-5	0.00177534	1.8351201540887425	0.12888999057957173	0.21835472383788404	0.0894647332583123	1	33160900	F	II	SYNC	Body	opensea	Body-opensea			TRUE		rs41265855	rs61753898
cg26426142	0.141107	0.28266643619564263	3.4513160883798384	6.385640188564797E-4	0.0340319	-1.9065333770615647	0.26818761989156126	0.357128920045204	0.08894130015364277	6	26044274	F	I	HIST1H2BB	TSS1500	island	TSS1500-island	chr6:26044203-26044469				rs57991602
cg01856645	0.0943865	0.5497139270167452	4.086075985433626	5.646226249378708E-5	0.00580232	0.3794611564556556	0.5353866586530586	0.623397021458562	0.08801036280550345	5	78365647	R	I	DMGDH	TSS200	island	TSS200-island	chr5:78365298-78365711	TRUE	TRUE	high-CpG:78401127-78401481		rs13171089
cg06270799	0.0726237	0.2117281349049889	4.697460260452981	4.027809762902372E-6	0.000742221	2.9041635030179753	0.19743993838484605	0.2852102884371521	0.08777035005230607	10	135191613	F	I	PAOX	TSS1500	island	TSS1500-island	chr10:135191594-135193307
cg22715398	0.0665763	0.8071484633480508	3.294233874741962	0.0011059897063496601	0.0491634	-2.417594425152682	0.7929506075412064	0.8801660074975364	0.08721539995632999	15	52968154	F	II	KIAA1370	Body	shelf	Body-shelf	chr15:52970730-52971886				rs4774636
cg13872950	0.0905587	0.34325311701824457	3.461825443213142	6.150750047107624E-4	0.0331701	-1.8715562856953483	0.3290697024719404	0.4161963918278088	0.08712668935586843	17	46620460	F	I	HOXB2	Body	island	Body-island	chr17:46620367-46621373	TRUE
cg14799209	0.0761015	0.25807513528669634	4.484185863125356	1.0458217331868875E-5	0.00157056	1.988484554123569	0.24393489263959447	0.3307963831860775	0.08686149054648304	7	106809543	R	I	HBP1	1stExon	island	1stExon-island	chr7:106809461-106809815
cg15367247	0.0863774	0.14534409528389833	4.231620285713599	3.092667353707086E-5	0.00367506	0.9523584822968827	0.13124060155211945	0.21787634876161824	0.08663574720949879	3	185960440	F	II	DGKG	Body	opensea	Body-opensea		TRUE	TRUE	low-CpG:187443131-187443162
cg26888012	0.0894557	0.5086222050472501	3.8953793762760833	1.2110429968604943E-4	0.0103916	-0.34396518150743116	0.49455235120296714	0.5809814533892764	0.08642910218630928	6	31091383	F	II	PSORS1C1	5'UTR	opensea	5'UTR-opensea					rs3094207
cg18854424	0.0894154	0.638446988496591	3.7627225993193316	2.0238658266961125E-4	0.0149977	-0.8287873410758255	0.624492468668526	0.7102130904694965	0.08572062180097051	1	2615690	F	II		IGR	opensea	IGR-opensea					rs71503010	rs55820325
cg02540781	0.0714958	0.3932271987341568	3.3527064276051606	9.036341312079194E-4	0.0430479	-2.2299333845871505	0.37931453634059126	0.4647780339010654	0.08546349756047417	5	850745	F	I	ZDHHC11	1stExon	shore	1stExon-shore	chr5:848389-848770				rs67067158
cg20272935	0.0896721	0.5834070358440611	3.612103091150551	3.563366206855179E-4	0.0227342	-1.360709214217338	0.5695165031597207	0.6548440610778117	0.08532755791809099	11	67765720	R	II	UNC93B1	Body	shore	Body-shore	chr11:67764918-67765256
cg10560420	0.0727139	0.33621979943776487	3.342764653301321	9.354073086165925E-4	0.0439886	-2.262056561738115	0.3223348366049155	0.40762817972099014	0.08529334311607462	2	159911769	F	II	TANC1	5'UTR	opensea	5'UTR-opensea			TRUE
cg26347359	0.0827992	0.8761061919996358	4.424247199672245	1.3588363803998274E-5	0.00192964	1.7378191873042264	0.8623064274359873	0.9470764097555422	0.0847699823195549	4	129759716	F	II	PHF17	Body	opensea	Body-opensea			TRUE		rs17013778
cg27626102	0.0911314	0.1258271515987644	3.7120557978370994	2.453147196705909E-4	0.0173246	-1.0099318760959166	0.11205133360103549	0.19667421558708448	0.08462288198604899	7	89840731	F	II	STEAP2	TSS1500	shore	TSS1500-shore	chr7:89840813-89841491	TRUE
cg20769334	0.0730753	0.20731501030731067	5.140627609214977	4.966728524217837E-7	0.000133225	4.922897811986702	0.19354171941423942	0.27814907775739134	0.08460735834315192	22	50913335	F	I	SBF1	5'UTR	island	5'UTR-island	chr22:50912550-50913857
cg07138452	0.0842201	0.20385927434663537	6.1325874638018725	2.7430169637898248E-9	1.66667e-06	9.978862677749675	0.19010719191135564	0.2745842697280738	0.08447707781671818	17	17141020	R	I	FLCN	TSS1500	island	TSS1500-island	chr17:17140117-17141080
cg08573926	0.0752113	0.8391219640193649	3.4589181188967912	6.214908843456069E-4	0.0334359	-1.8812422204169508	0.8254173563351873	0.9096028035379928	0.08418544720280552	4	191014397	F	I		IGR	shore	IGR-shore	chr4:190986382-191013609
cg03281572	0.096184	0.7019927631749492	3.935556405115263	1.0336985966759288E-4	0.00922184	-0.19413551514445615	0.6883059336097679	0.7723821723673103	0.08407623875754244	10	114502318	F	II	VTI1A	Body	opensea	Body-opensea			TRUE
cg05776388	0.0793327	0.2041127081628082	3.4199819076675184	7.136707321391641E-4	0.0366833	-2.0102364394068655	0.1904290618201323	0.27448574649656976	0.08405668467643745	17	72983414	F	II	CDR2L	TSS1500	shore	TSS1500-shore	chr17:72983621-72984591
cg19504245	0.0781188	0.11931329987280276	6.354728090794593	7.809775967534033E-10	5.64096e-07	11.206897634864514	0.1056720385757207	0.18946835797208195	0.08379631939636124	19	55660620	R	II	TNNT1	TSS200	opensea	TSS200-opensea			TRUE	low-CpG:60352385-60352533
cg01412970	0.0821107	0.24258149651176913	3.313506173148138	0.0010350530521174815	0.0470804	-2.3560808787859093	0.22894940136437364	0.3126894144126602	0.08374001304828654	17	17109239	R	I	PLD6	1stExon	island	1stExon-island	chr17:17108771-17109701		TRUE
cg11977100	0.0792055	0.24860982745714233	3.475140533463878	5.864748980257538E-4	0.0321188	-1.8271003242165227	0.2350346260484057	0.318425148987788	0.08339052293938232	1	248129192	R	II	OR2AK2	1stExon	opensea	1stExon-opensea
cg25815024	0.0937885	0.599009051883612	3.5265888666283707	4.872501236713603E-4	0.0282732	-1.6538494654000573	0.5855140923072225	0.6684117011336155	0.08289760882639297	2	219696567	R	I	PRKAG3	TSS200	opensea	TSS200-opensea
cg03768916	0.0912524	0.27176239042562755	6.0209932287453105	5.0929327316722805E-9	2.84298e-06	9.374727984665732	0.25831649127848766	0.3409127288966329	0.08259623761814522	10	49813307	R	I	ARHGAP22	TSS200	island	TSS200-island	chr10:49812852-49813352	TRUE	TRUE
cg13395646	0.0812948	0.8179088184437923	4.300839670808401	2.309113988932734E-5	0.00292566	1.2310594879915184	0.8045625521592584	0.8865467593356804	0.08198420717642196	4	1353034	R	II	KIAA1530	Body	opensea	Body-opensea
cg06329491	0.0725413	0.15544109476280968	3.64228833827314	3.1861789970564504E-4	0.0210174	-1.2556985277598756	0.14219179152709244	0.22358036854649846	0.08138857701940602	17	49031751	F	II		IGR	opensea	IGR-opensea		TRUE
cg18438894	0.0966005	0.5022212739049262	3.348028804769829	9.184561328944075E-4	0.0434814	-2.245058417255148	0.4891474298366058	0.569458186256288	0.08031075641968216	1	184377525	F	II	C1orf21	5'UTR	opensea	5'UTR-opensea			TRUE		rs7538587
cg03216991	0.0732087	0.15260579917083564	4.26372981747006	2.7019450532355584E-5	0.00331932	1.0811450356438455	0.13955406119030483	0.21972902307070827	0.08017496188040343	17	2415620	R	I	METT10D	TSS1500	shore	TSS1500-shore	chr17:2415061-2415362
cg06233593	0.092846	0.7295852419418182	3.4501161245636287	6.412987104266213E-4	0.0341289	-1.9105208376002558	0.7166365165021469	0.7961786870601271	0.07954217055798019	16	337645	F	II	AXIN1	3'UTR	shore	3'UTR-shore	chr16:335829-336034				rs45530432
cg21214743	0.0953319	0.3461883619773602	3.358959679586292	8.841672942897164E-4	0.042422	-2.2096829971022656	0.3332492827073356	0.4127321982232009	0.07948291551586528	2	130481001	R	II		IGR	opensea	IGR-opensea			TRUE
cg07001856	0.0791158	0.17513739525031283	6.292606494534456	1.1133295440226138E-9	7.56428e-07	10.860104392821363	0.16221073262661834	0.24161737445788442	0.07940664183126608	16	84346722	F	I	WFDC1	Body	island	Body-island	chr16:84346476-84346931				rs3743646
cg19327137	0.0861612	0.691370052137366	3.38830496517449	7.979228499823932E-4	0.0395338	-2.1141849879981915	0.6784641245725875	0.757743393899084	0.07927926932649643	7	38886074	F	II	VPS41	Body	opensea	Body-opensea			TRUE			rs34101757
cg09231418	0.0633002	0.2032998070593989	3.3610309648360577	8.778058587547325E-4	0.0422726	-2.2029676832417984	0.19039561077963268	0.2696642450696252	0.07926863428999253	19	36202390	R	II	ZBTB32	TSS1500	opensea	TSS1500-opensea
cg11577329	0.0744857	0.3956889432596951	3.8000232250555346	1.7542788265344686E-4	0.0135383	-0.6940033709686295	0.3828316835579509	0.46181199315437993	0.07898030959642904	5	1093738	R	II	SLC12A7	Body	island	Body-island	chr5:1093579-1093837
cg15555402	0.0698357	0.15248846526977308	5.16156555234783	4.482839768282121E-7	0.000121974	5.022067316588022	0.1396356274311701	0.21858877415401687	0.07895314672284676	12	19593456	F	I	AEBP2	Body	island	Body-island	chr12:19592183-19593685			high-CpG:19484678-19484768	rs7312357
cg02331830	0.107833	0.2841378301478966	3.4964375662940186	5.433034950939843E-4	0.0304832	-1.755667554191949	0.27129015260152967	0.35021160038635524	0.07892144778482557	8	145008288	F	I	PLEC1	Body	shore	Body-shore	chr8:145008908-145009407	TRUE
cg00260937	0.0696324	0.1417000988973104	4.14255046623272	4.4790678002164174E-5	0.00487484	0.5996386158545368	0.12885665252346376	0.20775210881995018	0.07889545629648642	7	128520193	F	II	KCP	Body	opensea	Body-opensea			TRUE
cg03741862	0.0729269	0.04864259873225264	6.788149456612962	6.145936201281714E-11	6.33442e-08	13.697388483912395	0.03582057606056346	0.1145844296152256	0.07876385355466214	17	63225392	R	II		IGR	opensea	IGR-opensea
cg07266144	0.132423	0.6590051574838446	3.3404542876557404	9.429385489582169E-4	0.0442258	-2.2695089862450217	0.6462047577349129	0.7248357847640648	0.07863102702915192	5	131607372	F	I	PDLIM4	Body	island	Body-island	chr5:131607018-131607889				rs10479000
cg06935979	0.0947688	0.8007254799620843	3.360135759376581	8.805500080691877E-4	0.0423246	-2.2058704996190777	0.7879833450282854	0.8662564596216216	0.07827311459333619	1	232941706	F	II	KIAA1383	1stExon	island	1stExon-island	chr1:232941054-232941707		TRUE
cg25471639	0.0826404	0.3349757922081823	3.598503847452672	3.7466715803828707E-4	0.0235158	-1.4077577545101372	0.32234136749652587	0.3999528335824154	0.07761146608588954	4	26063077	F	II		IGR	opensea	IGR-opensea			TRUE
cg04793911	0.0840018	0.08926174592824998	5.453961005980887	1.0361100860057262E-7	3.63602e-05	6.4418082602939295	0.07666353266758597	0.15405255698309347	0.07738902431550751	6	32636189	F	II		IGR	shelf	IGR-shelf	chr6:32632158-32633027	TRUE			rs9274646	rs9274645
cg18082402	0.0799005	0.10565356589376934	5.8523318010375025	1.2771008559895252E-8	6.18576e-06	8.478197637709648	0.09307667645466901	0.17033471158057104	0.07725803512590203	1	27935352	R	II		IGR	opensea	IGR-opensea		TRUE	TRUE
cg20078119	0.0666479	0.07322623984656489	3.4317685632291894	6.844996335274882E-4	0.0357405	-1.9713300344936115	0.060660741736610575	0.13784880155490137	0.0771880598182908	22	45809646	R	I	RIBC2	5'UTR	island	5'UTR-island	chr22:45809191-45809953		TRUE	high-CpG:44188205-44188321
cg01171360	0.078959	0.2416825872168782	4.152879991419816	4.292134742996832E-5	0.00471957	0.6402018201494881	0.22912116486943043	0.30628418786089523	0.0771630229914648	6	293285	F	I	DUSP22	Body	shore	Body-shore	chr6:291948-292839				rs7767281	rs72838722
cg18516195	0.0740557	0.07265572969293736	6.9295243038153815	2.615299576553508E-11	3.07428e-08	14.535851396939915	0.060139192477537455	0.13702649251499402	0.07688730003745656	14	101012996	R	II	BEGAIN	Body	island	Body-island	chr14:101012840-101013117
cg05733139	0.0790939	0.31955805763608036	3.4237643740253447	7.041852483031522E-4	0.0363515	-1.9977644278824513	0.3070552320812839	0.38385830334646237	0.07680307126517849	11	299668	F	II	IFITM5	TSS200	shore	TSS200-shore	chr11:299389-299635
cg04850976	0.0786807	0.702851514052037	3.7534280205474975	2.0968873587702823E-4	0.0154182	-0.8621847776820717	0.6903621282427829	0.7670826410710586	0.07672051282827574	16	3782990	F	II	CREBBP	Body	shore	Body-shore	chr16:3781214-3781418
cg12358524	0.0767233	0.09164341770435545	3.8345078559571735	1.5355567265461055E-4	0.0123567	-0.5683220731620446	0.0792763632671102	0.1552454119530454	0.0759690486859352	3	169530467	F	II	LRRC34	TSS200	shore	TSS200-shore	chr3:169529875-169530435	TRUE	TRUE
cg23224142	0.0699955	0.21188022628763317	3.7010308935194414	2.5572993479877284E-4	0.0178399	-1.0490518572797995	0.19958356922739767	0.27512017688313006	0.07553660765573239	8	37082537	R	II		IGR	opensea	IGR-opensea
cg00916884	0.0710329	0.09051391325187609	3.370395628441214	8.495733455962688E-4	0.0412914	-2.172558631223728	0.07823365000796242	0.15366955279200353	0.07543590278404111	16	56666334	F	I	MT1M	TSS200	island	TSS200-island	chr16:56665945-56666641	TRUE
cg13606994	0.0620376	0.23925811547786388	4.887873813327899	1.6685714779900131E-6	0.000360123	3.7525930420945537	0.22708441642661847	0.30186571059855455	0.07478129417193607	1	44402422	F	II	ARTN	Body	island	Body-island	chr1:44401757-44402423
cg05482050	0.0708798	0.06246994427215555	8.820478122154528	9.801967876673455E-17	6.65245e-13	26.85192185534349	0.05030767617235937	0.12501875164253587	0.0747110754701765	5	177409334	R	II		IGR	shelf	IGR-shelf	chr5:177411342-177411939	TRUE	TRUE
cg10909939	0.0757956	0.702408786285305	4.474764512019549	1.0899617898246073E-5	0.00161876	1.9488888163533842	0.6902551653969038	0.7649131222827968	0.07465795688589305	1	228075683	R	II		IGR	island	IGR-island	chr1:228075377-228075750
cg24752644	0.0669525	0.0940341274751876	4.0342428499191945	6.967715549445983E-5	0.00681943	0.17975737349068766	0.08205472437341219	0.15564248628431832	0.07358776191090613	5	58858686	F	II	PDE4D	Body	opensea	Body-opensea			TRUE		rs17798319
cg15361291	0.0708401	0.2897722671008256	4.6033157734726675	6.164035782532534E-6	0.00103997	2.4954122334586133	0.27783400816779347	0.35116902732784794	0.07333501916005447	2	242003523	R	I	SNED1	Body	shore	Body-shore	chr2:242004823-242005102	TRUE	TRUE
cg18657988	0.0705937	0.5166732152036946	3.344714734370656	9.290941378617328E-4	0.0438177	-2.2557625687989837	0.5047391199846526	0.5780485620444816	0.07330944205982903	14	89804447	R	II	FOXN3	Body	opensea	Body-opensea			TRUE
cg09065629	0.0778496	0.6461796460691585	4.189470614371556	3.688021091845129E-5	0.00420431	0.7846131872922255	0.6342463672395934	0.7075507943354933	0.0733044270958999	16	1709722	F	I	CRAMP1L	Body	shelf	Body-shelf	chr16:1705866-1706244
cg27130406	0.0703832	0.8810059825880541	3.548480124708809	4.500005251915694E-4	0.0266928	-1.5794210237005917	0.8691063619482445	0.942204031592789	0.07309766964454445	16	89901659	F	II	SPIRE2	Body	island	Body-island	chr16:89900494-89901672
cg17949981	0.0680365	0.12427710934765923	3.427388300115065	6.952079029274092E-4	0.0360641	-1.9858032246697315	0.11241279978151031	0.18529355854499654	0.07288075876348624	6	28129498	R	I	ZNF389	TSS200	opensea	TSS200-opensea		TRUE	TRUE
cg25612391	0.062684	0.45493126766375974	3.668233782035239	2.8923165910393173E-4	0.0195633	-1.164799021410868	0.44316911564025846	0.5154223352131951	0.07225321957293668	19	19216451	R	I	SLC25A42	Body	opensea	Body-opensea		TRUE	TRUE
cg27248073	0.0617882	0.34996366691897757	4.452535206823931	1.201305201099296E-5	0.00174521	1.855752783570737	0.33823952987034245	0.41025922888338684	0.07201969901304439	17	6347727	R	I	FAM64A	TSS200	island	TSS200-island	chr17:6347465-6348111
cg16744531	0.0650011	0.15754910887295404	3.5135569675166116	5.107773766835298E-4	0.0292142	-1.6979556799320603	0.14588084126942555	0.2175573422625291	0.07167650099310355	19	17905626	F	I	B3GNT3	TSS1500	island	TSS1500-island	chr19:17905579-17906317	TRUE
cg15579587	0.0660595	0.16870805302351605	3.3042016119336597	0.0010687552890527164	0.0480908	-2.3858209118980804	0.15704764025488036	0.22867589011935666	0.0716282498644763	2	238600061	F	I	LRRFIP1	TSS1500	island	TSS1500-island	chr2:238599857-238601430
cg04545659	0.0980077	0.5990206874212008	3.466541277495934	6.047996746188152E-4	0.0328155	-1.8558292223763635	0.587431428671193	0.6586225895640981	0.07119116089290511	9	139973827	F	II	UAP1L1	Body	island	Body-island	chr9:139971499-139973965
cg01305291	0.0563249	0.24512231551818173	3.769520585780812	1.9719857654271097E-4	0.01475	-0.8043131602648126	0.23357322169174574	0.30451765519699525	0.07094443350524951	2	242003078	R	II	SNED1	Body	shore	Body-shore	chr2:242004823-242005102		TRUE
cg26155979	0.0565724	0.22536715006846608	4.353225189570208	1.8464059386165996E-5	0.00246624	1.4446342286481118	0.21383688645882823	0.284665648632318	0.0708287621734898	10	105110866	R	I	PCGF6	5'UTR	island	5'UTR-island	chr10:105110265-105111008			high-CpG:105100817-105100890
cg16102247	0.0701615	0.09689778473448032	5.2421540909430435	3.0123746147728916E-7	8.80228e-05	5.406898426171035	0.08539111130838384	0.15607496235440513	0.07068385104602129	3	165555160	F	II	BCHE	1stExon	opensea	1stExon-opensea
cg00404641	0.0574256	0.1831045605928755	4.1887683842830885	3.698810453053201E-5	0.00421302	0.7818311128650839	0.17168073133941028	0.24185568246783956	0.07017495112842928	3	131080516	F	II	NUDT16P	TSS200	shore	TSS200-shore	chr3:131080578-131081191
cg06653026	0.0690564	0.1535145956002945	5.835939140518131	1.3950241309004051E-8	6.64628e-06	8.39213576263655	0.14210262405963292	0.21220473495226846	0.07010211089263554	7	84892267	R	II		IGR	opensea	IGR-opensea			TRUE
cg26466789	0.0607582	0.09353881826899994	4.0010010816368435	7.964749082225219E-5	0.00756121	0.05288551864643942	0.08223569313171568	0.15166917611789046	0.06943348298617479	8	144437314	F	II		IGR	opensea	IGR-opensea		TRUE			rs13278161
cg27109030	0.0586582	0.18795611459527437	4.0048421737079885	7.842967536748855E-5	0.00746728	0.06749745143636154	0.17669687591661276	0.24586077065696266	0.0691638947403499	19	2702898	R	I	GNG7	TSS200	island	TSS200-island	chr19:2702532-2702987
cg13884470	0.0589909	0.17014578416441972	5.084459405328612	6.528305740281149E-7	0.000167374	4.6585338396104	0.15889971073336037	0.22798273323843934	0.06908302250507897	9	86595151	F	I	HNRNPK	5'UTR	island	5'UTR-island	chr9:86594326-86596142			high-CpG:85784899-85785414
cg22185043	0.0586571	0.1706537269400588	4.611296290780076	5.947230506999815E-6	0.00101194	2.5297838051245316	0.15961878696512838	0.2274048468111295	0.06778605984600111	18	12947723	R	I	SEH1L	TSS1500	shore	TSS1500-shore	chr18:12947924-12948654
cg18185028	0.0510158	0.30771649160245906	3.8315451416000372	1.5532843310241145E-4	0.0124593	-0.5791602643460143	0.29676054753601927	0.36406134680129243	0.06730079926527316	3	154042079	F	I	DHX36	1stExon	island	1stExon-island	chr3:154042004-154042376	TRUE		high-CpG:155524762-155525011
cg05999692	0.0853242	0.4476878274569785	3.979357985463148	8.685223844125004E-5	0.00805181	-0.02921175703242085	0.4367586494202807	0.5038950287885673	0.06713637936828659	6	23414372	F	II		IGR	opensea	IGR-opensea			TRUE		rs80079265
cg05893029	0.0635836	0.12683637212112073	5.582359462722251	5.341255866929396E-8	2.0681e-05	7.085491346167484	0.11600478383543043	0.18254168330467077	0.06653689946924034	8	88760082	R	II		IGR	opensea	IGR-opensea			TRUE
cg11406134	0.066712	0.8879630817325637	3.499150867236716	5.380221713553809E-4	0.0302719	-1.7465379487447175	0.8771599271883473	0.9435221622456765	0.06636223505732919	1	19202951	R	I	ALDH4A1	Body	shore	Body-shore	chr1:19203874-19204234
cg03668274	0.0803962	0.3954230950188845	3.300868994954188	0.00108107257621036	0.0484105	-2.3964540074840164	0.3846355516035009	0.4509018897265717	0.06626633812307081	12	54426903	F	I	HOXC4	5'UTR	shore	5'UTR-shore	chr12:54427025-54428709				rs35606176
cg01357713	0.0716063	0.6416560953453246	3.670699050641218	2.865763456415388E-4	0.0194392	-1.156131319585037	0.6309122060574917	0.6969103831113231	0.06599817705383149	2	219696528	F	I	PRKAG3	TSS200	opensea	TSS200-opensea					rs6710262
cg23172545	0.0640263	0.07628876579588963	4.469078711913166	1.1174595560335359E-5	0.00165214	1.9250279367054377	0.0655460144207212	0.13153720143961303	0.06599118701889184	6	2875602	R	II		IGR	island	IGR-island	chr6:2875601-2875811
cg21863949	0.0583415	0.0635309134830563	4.985077147694843	1.0529181407508018E-6	0.000248842	4.19676754522311	0.05281031312048801	0.11866542963340748	0.06585511651291948	21	43198431	F	I		IGR	island	IGR-island	chr21:43198413-43198715		TRUE
cg08852033	0.0653306	0.09894475739630527	7.712482514244791	1.864919278571853E-13	4.24568e-10	19.3980528408968	0.08823174984057443	0.1540402248257782	0.06580847498520377	4	109571502	F	II	OSTC	TSS1500	shore	TSS1500-shore	chr4:109571693-109572039	TRUE
cg21130236	0.0762837	0.6260065566325254	3.34805111849562	9.183848929287599E-4	0.0434814	-2.2449863125942544	0.6154448554042157	0.6803238772352613	0.06487902183104566	6	44246755	F	I	TMEM151B	3'UTR	shelf	3'UTR-shelf	chr6:44243085-44244481				rs12943
cg12762413	0.0706268	0.5046978488743958	3.323616480066151	9.995544570133822E-4	0.0460657	-2.3236774097276456	0.4941368614964264	0.5590114982468101	0.06487463675038369	1	228873420	F	I	RHOU	Body	shore	Body-shore	chr1:228870810-228872297
cg06443542	0.0593144	0.24451802595172767	3.360744215780283	8.786839863734004E-4	0.0422818	-2.2038975811604447	0.2339583318926706	0.2988250239697356	0.064866692077065	10	100206752	F	I	HPS1	TSS200	opensea	TSS200-opensea
cg07472750	0.0605454	0.18645961379272374	4.32534726298402	2.0803047761643707E-5	0.00268976	1.330692724191331	0.17591892925182395	0.24066884857449414	0.06474991932267019	13	31039592	F	I	HMGB1	5'UTR	opensea	5'UTR-opensea
cg20533952	0.0586931	0.073769194258858	5.220952038421277	3.3460288636339257E-7	9.52951e-05	5.305171973924673	0.06326711338766758	0.12777989588212305	0.06451278249445547	21	43198601	F	I		IGR	island	IGR-island	chr21:43198413-43198715		TRUE		rs35879470
cg20888019	0.0613535	0.1556508674707319	4.227499054213224	3.146560797620058E-5	0.00372434	0.935891298971101	0.1451535393716658	0.20963712626592904	0.06448358689426323	3	87309463	F	II	POU1F1	Body	opensea	Body-opensea						rs79100304
cg25308562	0.0532836	0.1499123255784412	3.564051721076143	4.2514854233043515E-4	0.0256718	-1.526221378662414	0.13951026188338195	0.20340865315303164	0.06389839126964969	13	64516824	F	II		IGR	opensea	IGR-opensea			TRUE		rs77942632
cg13266496	0.0662816	0.6817819914563175	3.439321640775229	6.663960344275304E-4	0.0350729	-1.9463331801901589	0.6713898097087685	0.7352274975865698	0.06383768787780131	6	110720918	R	I	DDO	Body	shore	Body-shore	chr6:110721059-110721630		TRUE
cg07798610	0.0699958	0.7462855821925024	3.38547488137096	8.05885091672049E-4	0.0397967	-2.123428410540659	0.7359119196876682	0.7996358465030784	0.06372392681541017	16	2867683	R	I	PRSS21	Body	island	Body-island	chr16:2867245-2868002	TRUE				rs79730178
cg11343289	0.0640812	0.11562038820557792	3.843606990865739	1.4823004550251724E-4	0.0120519	-0.5349882224993783	0.10525377180236564	0.1689344154220982	0.06368064361973255	2	25474919	R	I	DNMT3A	Body	island	Body-island	chr2:25474757-25475598
cg14560040	0.0575275	0.11199128848406899	3.287661235538355	0.0011311975294422472	0.0499074	-2.43849678235087	0.10163769109459149	0.1652383607728104	0.06360066967821891	9	136203305	F	II	SURF6	TSS1500	shore	TSS1500-shore	chr9:136202804-136203247
cg15463457	0.064568	0.0829006757724265	8.078860595656325	1.6434898643562506E-14	5.6401e-11	21.79283673376069	0.07255790721904179	0.13609205690411935	0.06353414968507756	4	90823130	F	II	MMRN1	Body	opensea	Body-opensea
cg06524757	0.0535733	0.11801848198409509	5.095396470482721	6.190996829192334E-7	0.000159521	4.709819747173239	0.1076950447587735	0.17111044485717752	0.06341540009840402	13	72441523	R	I	DACH1	TSS200	shore	TSS200-shore	chr13:72439362-72440059	TRUE		high-CpG:71338558-71339558
cg08831002	0.0550422	0.1303107452583656	3.438966505867441	6.672371176164499E-4	0.0350948	-1.9475096336487052	0.11998916462741338	0.1833931599318342	0.06340399530442081	7	20826153	R	I	SP8	5'UTR	shore	5'UTR-shore	chr7:20823307-20825662
cg02349468	0.0626739	0.3348562644070235	4.222967167063103	3.2068594811509636E-5	0.00377336	0.9177996844926115	0.32454570523838594	0.3878819972743024	0.06333629203591645	5	1093661	R	I	SLC12A7	Body	island	Body-island	chr5:1093579-1093837				rs56355367
cg18182148	0.0527359	0.10382714909239425	5.164031790562284	4.4289463966459487E-7	0.000120781	5.0337704703676485	0.09356026997516606	0.15662824169528208	0.06306797172011602	1	92952533	R	I	GFI1	TSS1500	island	TSS1500-island	chr1:92945907-92952609
cg25880573	0.0635312	0.8690274487875406	4.243008096001724	2.9482939865787224E-5	0.00354923	0.99793462247258	0.8588068376752824	0.9215905916505821	0.06278375397529967	1	24073129	F	II	TCEB3	Body	shelf	Body-shelf	chr1:24069695-24070615				rs72436412
cg18313694	0.0587564	0.12103572271803263	5.323362839983983	2.0084396185987628E-7	6.23332e-05	5.799694722224159	0.11081776841775376	0.17358520197660968	0.06276743355885592	15	45480185	R	I	SHF	Body	island	Body-island	chr15:45479509-45480498	TRUE
cg02274509	0.062793	0.03540808707862851	5.673876736607624	3.307170270672342E-8	1.38165e-05	7.551683783105786	0.025230812244858136	0.08774835765230475	0.06251754540744661	10	127407819	R	II	C10orf137	TSS1500	island	TSS1500-island	chr10:127407627-127408566
cg06697455	0.0600896	0.1256815767473241	4.891619952387667	1.6394413033510068E-6	0.000355034	3.769573488198252	0.11550462707870021	0.17802017504310413	0.06251554796440392	5	27039965	F	II	CDH9	TSS1500	opensea	TSS1500-opensea			TRUE
cg10541466	0.0691617	0.5855808453128951	3.3804270313291416	8.202711004502605E-4	0.0402639	-2.139897594403676	0.5755254064028075	0.6372945311362027	0.06176912473339524	1	113425263	F	II		IGR	opensea	IGR-opensea			TRUE		rs5777138
cg21022002	0.0731097	0.2540591545885009	3.8588240756750696	1.3971222556538915E-4	0.0115241	-0.4790820332842882	0.24402387922291274	0.30566914218295427	0.061645262960041525	17	77078999	F	II	ENGASE	Body	opensea	Body-opensea
cg05903289	0.070923	0.8079570894870374	4.016334086880254	7.489094550378556E-5	0.00721438	0.11128907737246063	0.7979841446879944	0.8592465198821159	0.06126237519412148	2	130345205	F	I		IGR	island	IGR-island	chr2:130345043-130345356				rs13405249
cg05832853	0.0600747	0.881890019576721	3.483390820096714	5.693831870948632E-4	0.0315042	-1.7994756083080272	0.8719287644775721	0.933119331515201	0.06119056703762893	7	55840551	R	II		IGR	opensea	IGR-opensea
cg15472728	0.0553851	0.17860205127325895	4.748225100308866	3.193018055895112E-6	0.000614192	3.1275307686315825	0.16870912042679947	0.2294799813407648	0.06077086091396533	1	1288926	F	II	MXRA8	3'UTR	shore	3'UTR-shore	chr1:1289707-1291126					rs35421347
cg24469923	0.0496129	0.21683622271978809	3.876429095533932	1.3043608842503733E-4	0.0109418	-0.414153527584908	0.20694498393081082	0.26770545077738545	0.06076046684657463	19	11925456	F	I	ZNF440	Body	island	Body-island	chr19:11925086-11925546
cg12943317	0.0570727	0.8274479986257081	3.674833092428348	2.821750681443295E-4	0.0192124	-1.141584398944305	0.8175977152113552	0.8781065990423799	0.06050888383102471	5	156479607	R	I	HAVCR1	Body	opensea	Body-opensea
cg15050865	0.0548657	0.18711101471551045	3.5083672111504383	5.204397507018393E-4	0.0295635	-1.7154784764893574	0.1772867447706877	0.23763583157459875	0.060349086803911045	5	19886600	R	II	CDH18	5'UTR	opensea	5'UTR-opensea
cg16373202	0.0562238	0.10694804051338003	4.640762367475224	5.20852471974864E-6	0.000909477	2.6571388213617526	0.09715458778112751	0.15731436885067868	0.060159781069551166	16	68679417	R	I	CDH3	Body	island	Body-island	chr16:68678686-68680149	TRUE
cg08078137	0.0507876	0.28208894899425235	3.8222559320886944	1.610130404822249E-4	0.0127683	-0.6130928097855062	0.2723424203189495	0.33221395361009537	0.05987153329114586	12	19593453	F	I	AEBP2	Body	island	Body-island	chr12:19592183-19593685			high-CpG:19484678-19484768	rs7312357
cg09590377	0.0614538	0.16310261037356263	4.316612756426882	2.1592452175540706E-5	0.00276894	1.295126160368567	0.1534133043005013	0.21293332732073525	0.05952002302023396	2	8597389	R	I		IGR	island	IGR-island	chr2:8596907-8597573
cg13692134	0.0484245	0.21365989445806574	3.352874239323074	9.031065486241765E-4	0.0430322	-2.2293904037725474	0.2040018354502782	0.26332991221240176	0.059328076762123566	5	74350132	F	I		IGR	island	IGR-island	chr5:74349800-74350239	TRUE
cg04077668	0.0607867	0.09530096426251225	5.518507150477321	7.436720233161873E-8	2.74924e-05	6.763864781791587	0.08571814456977969	0.14458403696799393	0.05886589239821424	1	153600064	F	II	S100A13	TSS1500	opensea	TSS1500-opensea			TRUE
cg17589437	0.0501029	0.10287671434584805	4.074693898566383	5.914171461660523E-5	0.00600945	0.3354125938130066	0.09331749885168025	0.1520383940301396	0.058720895178459354	7	87563717	R	I	ADAM22	1stExon	island	1stExon-island	chr7:87563342-87564571	TRUE
cg05123845	0.0506809	0.22251924531778644	3.4413753545722234	6.615515234520454E-4	0.0349174	-1.9395276536185744	0.2129807788431599	0.2715742157587228	0.0585934369155629	4	104918078	R	II		IGR	opensea	IGR-opensea			TRUE
cg23840219	0.0590312	0.20645978062635478	3.59753982534116	3.7599964046986396E-4	0.0235542	-1.4110867548743222	0.19696068418644858	0.25531227660301514	0.05835159241656657	6	109381072	R	I	SESN1	Body	opensea	Body-opensea			TRUE
cg03721622	0.0591425	0.09445601533120633	6.20230687689576	1.8556984131807384E-9	1.20054e-06	10.360665035378737	0.0850511867776405	0.14282370503525918	0.057772518257618685	8	78478065	R	II		IGR	opensea	IGR-opensea			TRUE
cg13318129	0.0775564	0.8713983198316606	4.660437109988068	4.765336895355371E-6	0.000845099	2.7425653963095877	0.8620293144328519	0.9195817761683912	0.057552461735539295	22	45737514	R	II	FAM118A	3'UTR	opensea	3'UTR-opensea
cg21407906	0.0465605	0.2666643782887368	3.609962589481695	3.5916481208139104E-4	0.0228619	-1.368125368810447	0.25729650852503044	0.3148419942163693	0.05754548569133888	20	61427925	R	I	C20orf20	1stExon	island	1stExon-island	chr20:61427668-61428098
cg14601038	0.0613273	0.7998610600663073	4.247277205116255	2.8958483495898526E-5	0.00349898	1.015048355478151	0.7904980202052261	0.8480138364947254	0.05751581628949931	2	1481097	R	I	TPO	Body	island	Body-island	chr2:1480758-1481631
cg23084309	0.0459872	0.16561529585472648	3.354683015876323	8.974381277977641E-4	0.0428586	-2.2235362276024997	0.15627039569072243	0.21367478241246166	0.057404386721739226	19	6280164	R	I	MLLT1	TSS1500	island	TSS1500-island	chr19:6279483-6280231
cg21402748	0.0504749	0.217486621532748	3.4671493715139157	6.034864474556584E-4	0.0327662	-1.8537998229803812	0.20814199016847448	0.26554472569186904	0.05740273552339456	1	2838849	F	II		IGR	opensea	IGR-opensea
cg25778892	0.0482313	0.08862496945084543	4.669911308569098	4.56509695895485E-6	0.000817768	2.783813172891052	0.07930331917739375	0.1365648851428826	0.05726156596548884	7	1250126	R	I		IGR	shore	IGR-shore	chr7:1250826-1251141		TRUE
cg22629065	0.0567943	0.19764489890319173	3.5002143809818116	5.35965232603329E-4	0.0301939	-1.7429577015073257	0.18834178657536668	0.2454894765891491	0.05714769001378242	11	56059643	F	II	OR8H1	TSS1500	opensea	TSS1500-opensea
cg02869559	0.0458168	0.17405875777015806	3.295942293395816	0.0010995234875222414	0.0489664	-2.412154944659382	0.16475905533249288	0.22188579887815033	0.057126743545657444	21	36259067	F	I	RUNX1	Body	island	Body-island	chr21:36258952-36259472				rs2843956
cg07317062	0.0512081	0.09870053818782157	3.441030427008155	6.623628676354762E-4	0.0349338	-1.9406709249079723	0.08943104798958015	0.14637220206449167	0.056941154074911515	7	27170388	R	II	HOXA4	5'UTR	island	5'UTR-island	chr7:27169572-27170638	TRUE	TRUE
cg02249938	0.0562679	0.05594346151201766	5.8595811356103535	1.2281100630058428E-8	5.98584e-06	8.516317901402179	0.04671656870905262	0.10339605307012355	0.056679484361070925	11	130301501	R	II		IGR	shelf	IGR-shelf	chr11:130297401-130298517	TRUE				rs72315567
cg10495464	0.0583399	0.07527649081692472	5.428215758088712	1.1816605156474809E-7	4.04421e-05	6.314215399843149	0.06609505314038493	0.12249531315341514	0.05640026001303021	4	123653540	F	II	BBS12	TSS1500	shore	TSS1500-shore	chr4:123653585-123654000		TRUE		rs61739499
cg23321524	0.0509009	0.06270900154690824	3.808868636812956	1.6955254362688144E-4	0.013201	-0.6618639071805728	0.053553905468543724	0.10979235280706863	0.056238447338524906	6	2875654	F	II		IGR	island	IGR-island	chr6:2875601-2875811
cg14213517	0.051033	0.07528950203855943	3.3422168254833635	9.371880136528392E-4	0.044035	-2.263824093295897	0.06614903504374547	0.12229761801188829	0.05614858296814282	2	102972205	F	I		IGR	island	IGR-island	chr2:102972118-102972596	TRUE
cg05583848	0.0583739	0.09575032726752487	4.588228551578177	6.594852582254863E-6	0.00109874	2.430573611941857	0.08684455137045868	0.14155146045243677	0.05470690908197809	6	35265411	R	I	DEF6	TSS200	opensea	TSS200-opensea		TRUE	TRUE
cg18128914	0.0641005	0.7340252402563141	3.3818622609550344	8.16156622876106E-4	0.0401316	-2.1352173097508524	0.7251694371081628	0.7795693707325209	0.05439993362435802	15	74244249	F	I	LOXL1	3'UTR	opensea	3'UTR-opensea			TRUE		rs8818
cg13515881	0.0491004	0.13204312945099997	3.4717070263166145	5.937284097421195E-4	0.0323976	-1.8385790572442078	0.12319783350402029	0.1775332228926098	0.05433538938858952	14	96670628	R	I	BDKRB2	TSS1500	opensea	TSS1500-opensea		TRUE
cg13116799	0.0592954	0.19775642578479968	3.393721533463052	7.828879325540668E-4	0.0389876	-2.0964738354825814	0.1889273063676252	0.2431633256445542	0.054236019276929004	7	75957011	F	I	YWHAG	3'UTR	shore	3'UTR-shore	chr7:75958865-75959074			low-CpG:75794904-75795314
cg13636640	0.0493603	0.11697526580735224	4.564007514910374	7.347644914774828E-6	0.00119483	2.3268681084026523	0.10816586976349173	0.16228073117577774	0.05411486141228601	20	31349939	R	I	DNMT3B	TSS1500	shore	TSS1500-shore	chr20:31350149-31351263
cg00106942	0.0561396	0.10921130971820744	6.23733240148394	1.5230642054043792E-9	1.01079e-06	10.553729891048494	0.10040803233452873	0.15448530769141225	0.05407727535688352	12	44200524	R	II	TWF1	TSS1500	shore	TSS1500-shore	chr12:44199630-44200405
cg11805083	0.0571337	0.7052241732305126	3.6776579251294534	2.792043249275864E-4	0.0190797	-1.1316357421352778	0.696489904302583	0.7501432705741508	0.053653366271567804	2	97218336	F	II	ARID5A	3'UTR	shelf	3'UTR-shelf	chr2:97215788-97216225				rs6576973
cg04607442	0.0447528	0.1227301357526765	3.323691188447003	9.992964139959933E-4	0.0460656	-2.323437628699515	0.11406556472881822	0.16729078673251907	0.05322522200370085	13	21872219	R	I		IGR	island	IGR-island	chr13:21872179-21872665
cg01707361	0.0633465	0.42437437852707977	3.489657964608341	5.567126357395996E-4	0.0310034	-1.778450770750446	0.4157274801426673	0.4688441416469153	0.053116661504247986	17	77079031	F	II	ENGASE	Body	opensea	Body-opensea
cg06942197	0.0490201	0.0840780435277449	7.40771805012425	1.3313472770078186E-12	2.32471e-09	17.46269744907152	0.07544407156092758	0.12848132792851968	0.0530372563675921	17	38804076	F	I	SMARCE1	1stExon	island	1stExon-island	chr17:38803944-38804703	TRUE		high-CpG:36057567-36057642
cg10546176	0.0483208	0.10020750991546346	4.737613138166114	3.3524119215977107E-6	0.000641763	3.0806670223464563	0.09162359109764358	0.1443533781213942	0.05272978702375063	5	34929404	F	I	DNAJC21	TSS1500	island	TSS1500-island	chr5:34929401-34930441
cg04222842	0.0477923	0.12913082219219346	3.927985663217683	1.06511128878291E-4	0.00944352	-0.22247459835131878	0.12057081123657205	0.17315373567824635	0.0525829244416743	1	225965391	F	I	SRP9	TSS200	island	TSS200-island	chr1:225965330-225965734
cg00901687	0.0508624	0.9105940019603366	3.3498434517651914	9.126793750542526E-4	0.0433276	-2.239193104394591	0.9020348683963488	0.9546124031465593	0.05257753475021043	17	48585270	F	II	MYCBPAP	TSS1500	shore	TSS1500-shore	chr17:48585385-48586167	TRUE
cg07253191	0.0457281	0.12732930788317662	3.3204808460046964	0.0010104410242223754	0.0464069	-2.333736902765227	0.11877724271831774	0.17131135730245092	0.05253411458413318	11	34936862	R	II	PDHX	TSS1500	shore	TSS1500-shore	chr11:34937328-34938380
cg17687970	0.0428543	0.08652993025931378	3.838176019396659	1.513873164200508E-4	0.0122326	-0.5548926983789277	0.07798676430126061	0.13046621232930147	0.05247944802804086	8	22462467	R	I	KIAA1967	TSS200	island	TSS200-island	chr8:22462092-22462868			high-CpG:22518057-22518558
cg04287574	0.0443511	0.14839563308646928	3.4806779800114103	5.749511214122158E-4	0.0316904	-1.8085657658173808	0.13986431685475775	0.19227097370669993	0.05240665685194218	1	201619622	R	I	NAV1	Body	island	Body-island	chr1:201617041-201619788
cg16279088	0.0496814	0.04746253199387327	4.790602594854679	2.6263167956672885E-6	0.000521571	3.3155720410970124	0.03894152070777937	0.0912848757509276	0.05234335504314823	6	158653551	R	I		IGR	island	IGR-island	chr6:158653271-158654070
cg18436758	0.0399943	0.14931252873722403	3.3099785833525965	0.0010477123507995907	0.0474881	-2.3673652058389587	0.14084079748883094	0.1928814323003885	0.05204063481155757	1	21113190	R	I	HP1BP3	TSS200	island	TSS200-island	chr1:21112708-21114121			high-CpG:20985677-20986428
cg23375190	0.0478075	0.03910587601762586	4.099379411633458	5.3476963776436446E-5	0.00556937	0.43108442665426505	0.03067263787617947	0.08247681503077872	0.05180417715459926	22	25960673	R	I	ADRBK2	TSS200	shore	TSS200-shore	chr22:25960959-25961368			high-CpG:24290564-24290991
cg03249590	0.0522528	0.05170884382735956	4.938369946039207	1.314789012084204E-6	0.00029763	3.982410995499735	0.04330548328287335	0.09492612662757435	0.051620643344701005	12	57040199	F	II	SNORD59A	TSS1500	shore	TSS1500-shore	chr12:57039047-57039823
cg02896705	0.0444552	0.2537514314910024	4.504904642297644	9.547069227003487E-6	0.00146132	2.075816448013419	0.24535494043280842	0.2969333855045712	0.05157844507176279	19	18112042	R	I	ARRDC2	5'UTR	island	5'UTR-island	chr19:18111566-18112481			high-CpG:17972923-17973260
cg01978534	0.0511564	0.05402902137933849	4.874015315809461	1.7807442323638562E-6	0.000379931	3.689871733591013	0.04569127703248151	0.09690884944888864	0.05121757241640713	3	49711033	F	I	APEH	TSS1500	island	TSS1500-island	chr3:49710968-49712279
cg19269956	0.0433236	0.3107614270488646	3.7619716863733155	2.0296749386782519E-4	0.0150284	-0.8314883226775045	0.3024478849584464	0.35351678637101547	0.05106890141256909	6	30524408	R	I	PRR3	TSS200	island	TSS200-island	chr6:30523775-30525189			high-CpG:30631481-30632444
cg22199410	0.0453336	0.11044146694536805	4.099634402265492	5.342123905541781E-5	0.00556656	0.4320753687122538	0.10212892557110795	0.15319167972727712	0.05106275415616918	12	51985016	R	I	SCN8A	TSS200	island	TSS200-island	chr12:51984474-51985284	TRUE		high-CpG:50271283-50271286
cg10596006	0.0498337	0.06159877768433653	5.069745264847129	7.010299632567614E-7	0.000177913	4.589682612769084	0.05336094191178724	0.10396479022887575	0.050603848317088515	3	49711089	F	I	APEH	TSS1500	island	TSS1500-island	chr3:49710968-49712279
cg12227505	0.0418111	0.18364617250132623	3.732804737379786	2.2678880251317013E-4	0.0163777	-0.93602032267541	0.17545571887828484	0.2257685054198248	0.05031278654153995	17	78194145	F	I	SLC26A11	TSS200	island	TSS200-island	chr17:78193980-78194954			high-CpG:75808609-75808791	rs71389741
cg18153499	0.0419368	0.14456794035276865	3.3236362766553103	9.994860734860124E-4	0.0460657	-2.323613871874902	0.13638687399891455	0.1866419958868754	0.05025512188796086	19	47142459	R	I		IGR	island	IGR-island	chr19:47142446-47142957
cg20956634	0.0533861	0.13906120225933108	5.058350017881492	7.407079437244672E-7	0.000186579	4.536476632095845	0.13093738023173943	0.18084085840123099	0.04990347816949156	12	44200518	R	II	TWF1	TSS1500	shore	TSS1500-shore	chr12:44199630-44200405
cg23850205	0.0462221	0.10889438797328156	3.677298463128726	2.7958071179469174E-4	0.0190924	-1.132902103464775	0.10077865515188127	0.1506324424833402	0.04985378733145894	19	7967913	R	II	MAP2K7	TSS1500	shore	TSS1500-shore	chr19:7968325-7969421
cg18649823	0.0469335	0.05866864521497976	8.756828227495612	1.5369231328780215E-16	9.69887e-13	26.40723152169386	0.0505550694195206	0.10039560644876974	0.04984053702924914	19	55660591	R	II	TNNT1	1stExon	opensea	1stExon-opensea			TRUE	low-CpG:60352385-60352533
cg14977069	0.0542713	0.30081440627466505	3.3560939713604823	8.930394447387307E-4	0.0427166	-2.2189675827868696	0.29271492195349896	0.3424688970692335	0.04975397511573454	20	62367698	R	II	LIME1	TSS1500	shore	TSS1500-shore	chr20:62368955-62371962
cg17392866	0.0437508	0.10057788901973688	3.6830562106160447	2.736089540086913E-4	0.0187761	-1.1126043418219789	0.09248864237999871	0.1421797288812474	0.049691086501248705	15	32267708	F	I		IGR	opensea	IGR-opensea			TRUE
cg20962211	0.0426643	0.1938936702925931	3.9748838892431078	8.841688431679391E-5	0.00816529	-0.04613312518179313	0.1858627473714489	0.23519555960133473	0.049332812229885836	2	183580829	F	I	DNAJC10	TSS200	island	TSS200-island	chr2:183580693-183581202			high-CpG:183289064-183289434
cg19818016	0.0499278	0.6816412619661179	3.418382111116232	7.177184159701248E-4	0.0368334	-2.0155076501569376	0.6736260878038909	0.7228621576575706	0.049236069853679676	1	27875683	R	II	AHDC1	Body	shore	Body-shore	chr1:27874417-27874638
cg27053841	0.0497987	0.12350598873404033	3.9781812465383526	8.726119073498965E-5	0.00807723	-0.033663930546013354	0.11549686771904101	0.16469575395403674	0.04919888623499573	6	27871048	F	I		IGR	opensea	IGR-opensea
cg11857025	0.0438462	0.15865779055711776	3.8867432645264777	1.2527572992522396E-4	0.0106356	-0.37599009257658533	0.150650237105797	0.1998394940210531	0.04918925691525611	1	109633344	F	I	TMEM167B	TSS200	island	TSS200-island	chr1:109633188-109633632	TRUE			rs528661
cg26823989	0.0421616	0.09724888966237778	5.3371983449702	1.8735204038899486E-7	5.8652e-05	5.867112996732103	0.08926410301689117	0.13831350669630893	0.04904940367941776	1	87380673	F	I	SEP15	TSS1500	island	TSS1500-island	chr1:87380162-87381214
cg25946722	0.0442864	0.28607919558510125	3.6287078562560082	3.350975853441572E-4	0.0217534	-1.3030422907221544	0.27809539087671536	0.3271387626568	0.04904337178008461	6	105307729	F	I	HACE1	5'UTR	island	5'UTR-island	chr6:105307119-105307916			high-CpG:105414401-105414488
cg00429477	0.0446798	0.05689085797865017	3.4839070551230016	5.683293788056932E-4	0.0314556	-1.7977450739540846	0.04891058129710871	0.09793228091229202	0.04902169961518331	12	6798907	R	II	ZNF384	TSS1500	island	TSS1500-island	chr12:6798113-6798922
cg15617548	0.0417086	0.13732365019174667	3.840858217652283	1.498201630971833E-4	0.012154	-0.5450656437877219	0.12935763602196904	0.17829172306488886	0.04893408704291982	2	171785815	R	I	GORASP2	5'UTR	island	5'UTR-island	chr2:171785474-171786399			high-CpG:171493870-171494082
cg26987697	0.0429924	0.1259272915336031	5.351076991364393	1.7470431928031096E-7	5.55138e-05	5.934886520847042	0.11797907272040042	0.166803845430074	0.048824772709673586	4	47916498	R	I	NFXL1	5'UTR	island	5'UTR-island	chr4:47915861-47916880			high-CpG:47611255-47611449
cg21818361	0.0445803	0.06176581683249703	4.70031867595344	3.9756859872510114E-6	0.000735631	2.916685720028906	0.05382915353028459	0.10258294238673246	0.04875378885644787	6	150740393	R	I		IGR	opensea	IGR-opensea		TRUE
cg23884241	0.0470107	0.31157659242391056	3.4146439527908874	7.272601339607338E-4	0.0371799	-2.0278157161952617	0.30365875435161643	0.35229690250999474	0.0486381481583783	7	27169957	R	I	HOXA4	1stExon	island	1stExon-island	chr7:27169572-27170638	TRUE
cg12090740	0.0440687	0.09545590509487192	3.399068356033441	7.683061636472909E-4	0.038555	-2.0789650629107106	0.08756266474379436	0.13604971261469936	0.048487047870905006	18	60988058	R	II	BCL2	TSS1500	island	TSS1500-island	chr18:60986621-60988286
cg16931877	0.039286	0.10150149615528381	4.564584344146973	7.328793502246942E-6	0.00119339	2.329332334827945	0.09361277075965933	0.14207208390420972	0.04845931314455039	3	32726605	R	I	CNOT10	TSS200	island	TSS200-island	chr3:32726517-32727149
cg11480627	0.0523108	0.5660266616864266	3.3870549716150946	8.01430528816071E-4	0.0396455	-2.1182685114482993	0.5581624429727386	0.6064712150711074	0.0483087720983687	11	70672876	F	I	SHANK2	Body	island	Body-island	chr11:70672834-70673055	TRUE		low-CpG:70350361-70350918
cg03030879	0.0507391	0.9169144813585774	3.482291269261535	5.716338366944143E-4	0.0315802	-1.803160758904248	0.9090791772838904	0.9572103308855393	0.04813115360164888	14	75389066	R	II	RPS6KL1	5'UTR	shore	5'UTR-shore	chr14:75389712-75390133					rs79271297
cg02939918	0.0436944	0.08381689535862359	4.896128649825196	1.60503256731977E-6	0.000349476	3.7900251272791445	0.07598486457854123	0.12409591079904715	0.048111046220505924	6	138726163	F	II	HEBP2	Body	island	Body-island	chr6:138724617-138726215				rs6919872
cg14604369	0.0578762	0.10696242063328927	6.148465829385919	2.510139323008907E-9	1.54872e-06	10.065523258390222	0.09915117393199563	0.1471345465256566	0.04798337259366098	4	166248057	F	II	SC4MOL	TSS1500	shore	TSS1500-shore	chr4:166248454-166249063
cg24851651	0.0657996	0.8963777373165408	4.3881793806044005	1.5885658828851894E-5	0.00218894	1.5884073594107866	0.8885805236317225	0.9364776934098922	0.04789716977816971	11	66362959	R	II	CCS	Body	shelf	Body-shelf	chr11:66360097-66360834
cg08830818	0.0358937	0.336053282818553	3.4297287693675766	6.894669284771544E-4	0.0359009	-1.978072011053972	0.32828488595756267	0.3760050381036462	0.04772015214608355	3	122514143	R	I	HSPBAP1	TSS1500	island	TSS1500-island	chr3:122513726-122514477					rs11552329
cg10218876	0.044974	0.0454092556327264	7.38403720372031	1.5476817874638419E-12	2.63664e-09	17.31454822502414	0.037658263294145775	0.08527150194542678	0.047613238651281004	19	55660625	R	I	TNNT1	TSS200	opensea	TSS200-opensea			TRUE	low-CpG:60352385-60352533
cg21249729	0.0361805	0.28295972443045564	3.314389579542909	0.0010319051627999426	0.0470026	-2.3532532221560833	0.2752276137536962	0.3227248650537898	0.04749725130009358	9	138392748	R	I	C9orf116	TSS1500	island	TSS1500-island	chr9:138391394-138393271
cg20284698	0.0374586	0.11349923711146866	3.9439013863147103	1.0000922039518235E-4	0.00900691	-0.16284131509838407	0.10579152682939963	0.15313888999068076	0.04734736316128113	3	48956327	F	I	C3orf71	1stExon	island	1stExon-island	chr3:48955810-48956938			high-CpG:48931248-48931339
cg16485893	0.0501654	0.149160541475616	4.319754827397832	2.1305234519060513E-5	0.00273894	1.3079132473358532	0.1414891087841852	0.1886136238886888	0.047124515104503606	15	76304531	F	II	NRG4	5'UTR	opensea	5'UTR-opensea
cg09741240	0.0383483	0.15055475729873063	3.6497560794978887	3.09883926787962E-4	0.0206037	-1.2295958471211348	0.1429042526136579	0.1899002099648189	0.046995957351160994	6	3000097	R	I	NQO2	1stExon	island	1stExon-island	chr6:3000069-3000520			high-CpG:2945003-2945141
cg17460285	0.0415938	0.11032565423313993	5.321079133101852	2.0315986572064786E-7	6.28351e-05	5.788580466591561	0.10268110884738943	0.14964045907414256	0.04695935022675313	17	40985453	R	I	PSME3	5'UTR	island	5'UTR-island	chr17:40985007-40985922			high-CpG:38238687-38239018
cg01639635	0.0510491	0.16323974073842853	4.930655332994644	1.3637049637208257E-6	0.000305709	3.947170427027296	0.15559876315465648	0.20253619688354202	0.046937433728885536	14	57859336	F	II	NAA30	Body	shore	Body-shore	chr14:57856944-57858351
cg02423044	0.0403844	0.10546872291551859	3.802640984101261	1.7366935337853885E-4	0.0134314	-0.6844989064191349	0.09782817753194437	0.14476295631675748	0.046934778784813114	7	130419932	R	II	KLF14	TSS1500	shore	TSS1500-shore	chr7:130417912-130419378
cg24699670	0.0440234	0.037440042797462075	7.512514560013903	6.811998359813522E-13	1.31736e-09	18.122214264330406	0.02980121484524244	0.07672544369459162	0.04692422884934919	19	55660614	R	II	TNNT1	TSS200	opensea	TSS200-opensea			TRUE	low-CpG:60352385-60352533
cg26416381	0.0472196	0.09318785517585117	4.965476368822869	1.1560084987075359E-6	0.000268791	4.106604249303165	0.08557318919160734	0.13234899452339083	0.04677580533178349	12	116674276	R	II	MED13L	Body	opensea	Body-opensea			TRUE
cg01000422	0.0527735	0.8731907342287829	4.029159089340434	7.112101272181744E-5	0.00692166	0.16029351910369005	0.8655891993147673	0.9122843423580059	0.04669514304323863	16	47677874	F	II	PHKB	Body	opensea	Body-opensea			TRUE
cg18434775	0.0424538	0.14831010170489906	4.051289494826839	6.503640205234688E-5	0.00646952	0.2451831906183921	0.14071827529678022	0.1873537803752244	0.04663550507844419	6	28864746	F	I		IGR	shore	IGR-shore	chr6:28863343-28863545
cg25260865	0.0389989	0.10968755860910676	3.544573528960182	4.564457954911954E-4	0.0269819	-1.5927341516892595	0.1021118142613811	0.1486485295402672	0.04653671527888609	3	124932002	R	I	SLC12A8	TSS1500	shore	TSS1500-shore	chr3:124931161-124931747
cg03339458	0.0343479	0.19792098073429787	3.488361510428898	5.593118786243206E-4	0.0311067	-1.7828029349057077	0.19037063493132034	0.23675133057818237	0.046380695646862036	1	151300581	R	I		IGR	island	IGR-island	chr1:151300522-151300724
cg25864024	0.0472694	0.05006948877661332	3.7625313049664983	2.0253442004798816E-4	0.0150056	-0.8294754600691698	0.042536935044569256	0.08880833654141135	0.04627140149684209	15	93199037	F	I	FAM174B	TSS200	island	TSS200-island	chr15:93198374-93199181	TRUE		high-CpG:90999656-91000161	rs28385875
cg17094688	0.0411507	0.10924456679918229	4.220857860246223	3.235299515049997E-5	0.00379937	0.9093850508319461	0.10175993020173564	0.14773698358605084	0.045977053384315195	17	17380209	F	I	MED9	TSS200	island	TSS200-island	chr17:17380175-17380416
cg17457637	0.0416861	0.11039487063782907	3.575603895075438	4.075500716244946E-4	0.0249221	-1.486615742317027	0.10292176060496427	0.14882800794970516	0.045906247344740886	7	27170717	F	II	HOXA4	TSS1500	shore	TSS1500-shore	chr7:27169572-27170638	TRUE	TRUE
cg15557168	0.0509048	0.8839780180783272	4.527899590890391	8.625100613337917E-6	0.00135184	2.1731535975186906	0.8765145229844259	0.9223617071326768	0.04584718414825095	22	42548783	F	I		IGR	island	IGR-island	chr22:42548152-42549207
cg25291941	0.0398848	0.055329976500857476	3.6024140547838646	3.693077829092653E-4	0.0233	-1.394246485557968	0.047894917151125996	0.0935674245851908	0.0456725074340648	8	99129319	R	I	POP1	TSS1500	shore	TSS1500-shore	chr8:99129434-99129855
cg18198730	0.0514735	0.7480978105355454	4.361964375508206	1.778420545149017E-5	0.00238695	1.4804853308564363	0.7406790030968354	0.7862516773631965	0.045572674266361024	1	247681584	R	I		IGR	island	IGR-island	chr1:247681399-247681951
cg26153715	0.0430432	0.17295612454312453	3.5314299395858195	4.787719634174629E-4	0.0279435	-1.6374266891812503	0.16562273676088188	0.2106706902803725	0.04504795351949062	14	104808474	F	II		IGR	opensea	IGR-opensea		TRUE			rs75497460
cg13607699	0.0451735	0.11036201098609441	5.437173894714033	1.1288923192264749E-7	3.89699e-05	6.358555633187241	0.10305099946846347	0.14796149879105355	0.044910499322590086	17	42295918	F	I	UBTF	5'UTR	island	5'UTR-island	chr17:42295861-42299719
cg11517650	0.0403761	0.11461260518921454	3.634738044134272	3.2768349402050126E-4	0.0214307	-1.2820400494296411	0.10734113704732681	0.15200872706178	0.044667590014453196	1	157107257	F	II	ETV3	5'UTR	shore	5'UTR-shore	chr1:157107749-157108645				rs10655760
cg13036855	0.0411762	0.07704945130888514	3.630609810828621	3.3274227713949925E-4	0.0216591	-1.2964215129266172	0.0698019581321526	0.11432227336065252	0.04452031522849992	3	53880717	F	I	CHDH	TSS1500	island	TSS1500-island	chr3:53879638-53880831	TRUE
cg06975979	0.0392329	0.19692438738844706	3.393288931309532	7.840789379039112E-4	0.0390361	-2.097889324635686	0.1896941159770246	0.2341086403614768	0.0444145243844522	7	150020025	R	I	LRRC61	TSS1500	island	TSS1500-island	chr7:150019950-150020752	TRUE
cg16529268	0.0408871	0.09993841268062544	4.1755070579735385	3.908307125286947E-5	0.00439938	0.7293706121771146	0.09271482895228945	0.1370882718549247	0.04437344290263524	19	45281284	R	I	CBLC	1stExon	island	1stExon-island	chr19:45281133-45281355	TRUE
cg18986651	0.0460779	0.8652034578742511	3.4435671409730064	6.564176305486111E-4	0.034728	-1.9322604488212285	0.8579948452883515	0.9022763226017354	0.04428147731338394	3	145860909	R	II	PLOD2	Body	opensea	Body-opensea			TRUE
cg04880751	0.0435026	0.07345195426935396	4.420169999057879	1.383113658857457E-5	0.00195749	1.7208755099452597	0.06625328974517762	0.11047365753654655	0.044220367791368925	1	241695164	F	II	KMO	TSS1500	opensea	TSS1500-opensea
cg25204088	0.0355799	0.23635471166302505	3.4584776763662752	6.224682933882086E-4	0.0334684	-1.8827089276760294	0.22926822555294826	0.2727994973719914	0.04353127181904312	1	31280493	F	I		IGR	island	IGR-island	chr1:31280121-31280512		TRUE
cg03575512	0.041705	0.09781385431423831	3.8725579083629955	1.3242437096999167E-4	0.0110672	-0.4284536453544403	0.09072964866546251	0.13424691193651384	0.04351726327105132	5	1004495	F	II		IGR	island	IGR-island	chr5:1003937-1005687	TRUE
cg01809675	0.0462227	0.8154681932110192	3.3734363623902355	8.405897365160258E-4	0.0409539	-2.162667864200097	0.8084013702843917	0.8518118539765313	0.04341048369213951	5	170884278	F	I		IGR	shore	IGR-shore	chr5:170883600-170883836
cg25441141	0.0377513	0.11939724698073555	3.845124713622613	1.4735892595085613E-4	0.0120085	-0.5294212229069224	0.11234047234433428	0.15568923082508493	0.04334875848075065	6	113012601	R	II		IGR	opensea	IGR-opensea		TRUE	TRUE
cg25347526	0.0422251	0.09304316918285396	5.177932488732823	4.1367319645052695E-7	0.000114373	5.099821397384377	0.08600125763743993	0.12925871427355473	0.0432574566361148	4	124778319	F	II	LOC285419	Body	opensea	Body-opensea			TRUE
cg18894214	0.0484244	0.7366359125610796	3.4078135500982736	7.450014567910908E-4	0.0377595	-2.050272983269128	0.7296262278674392	0.7726857195569448	0.043059491689505514	5	3181925	F	I		IGR	opensea	IGR-opensea
cg19183166	0.0358408	0.15952114305897344	3.467353712082407	6.03045756878632E-4	0.0327571	-1.853117801077115	0.15255092010683122	0.19536800395570503	0.04281708384887381	7	150020108	F	I	LRRC61	TSS200	island	TSS200-island	chr7:150019950-150020752	TRUE
cg13044277	0.0430202	0.15832466501076042	3.8805684779430627	1.2834135280670277E-4	0.0108165	-0.39884841480191824	0.15136991009170706	0.19409197602303493	0.04272206593132788	15	76304546	F	II	NRG4	5'UTR	opensea	5'UTR-opensea
cg09633604	0.0401872	0.054695803166578585	3.998420222790715	8.047581824702091E-5	0.00761774	0.043074721128439464	0.0477442976275171	0.09044640308175193	0.042702105454234834	6	28921499	R	I		IGR	opensea	IGR-opensea		TRUE
cg05913198	0.0345492	0.1636025204581133	4.5431601524453065	8.061117098552208E-6	0.00128301	2.2379895006811727	0.15666935171555443	0.1992588168484161	0.04258946513286166	10	21822977	F	I	MLLT10	TSS200	island	TSS200-island	chr10:21822850-21824410			high-CpG:21862876-21863022
cg08483723	0.0342759	0.08315088666521409	3.79969528933775	1.7564936215799256E-4	0.0135496	-0.6951936094973528	0.07623089381341135	0.11873942133162817	0.04250852751821682	3	45267960	R	I	TMEM158	TSS200	island	TSS200-island	chr3:45266477-45268039
cg26794364	0.0334853	0.09080297730223946	4.282336471374729	2.497610667333237E-5	0.00312052	1.1561677064253013	0.08392056516146791	0.12619823974049318	0.04227767457902527	3	9691143	R	I	MTMR14	5'UTR	island	5'UTR-island	chr3:9690966-9691418			high-CpG:9666127-9666224
cg09898070	0.0377353	0.15269012812977667	4.499070586992197	9.795619150583439E-6	0.00149175	2.051189741541253	0.14581503408492308	0.1880477546461665	0.042232720561243414	2	48009866	F	I	MSH6	TSS1500	island	TSS1500-island	chr2:48009808-48011443
cg22675453	0.0423703	0.06923308039235196	7.03137357979458	1.4026751655789357E-11	1.758e-08	15.147619218540612	0.06236080456236523	0.10457621323228374	0.042215408669918505	15	52970418	F	II	KIAA1370	5'UTR	shore	5'UTR-shore	chr15:52970730-52971886				rs78931603
cg21192376	0.0358025	0.08889610518800196	3.819529572081412	1.6271845213935833E-4	0.0128497	-0.6230377587270164	0.08203827647831463	0.12416493855210828	0.04212666207379365	14	53020168	F	I	GPR137C	1stExon	island	1stExon-island	chr14:53019038-53020214
cg25798026	0.0356345	0.10087440676072748	3.7204866819082696	2.376213119019564E-4	0.0169657	-0.9799447774815517	0.09403776362185737	0.13603428576063084	0.04199652213877347	22	32149910	R	I	DEPDC5	TSS200	island	TSS200-island	chr22:32149762-32150064
cg27491759	0.0505158	0.03545984991938845	3.7778237979615006	1.9103216441757097E-4	0.0144108	-0.7743653923718457	0.028638379265612517	0.07054169899595039	0.041903319730337875	10	131988874	F	I		IGR	island	IGR-island	chr10:131988211-131989332		TRUE
cg00903998	0.0400364	0.09653516249507338	3.9436612990553517	1.0010444154724923E-4	0.00901098	-0.16374249140500208	0.08975788872477725	0.13138971331373914	0.04163182458896189	1	216897293	R	I	ESRRG	5'UTR	opensea	5'UTR-opensea
cg17298973	0.0367426	0.05520301181012042	3.3535732271349556	9.009120887249183E-4	0.0429466	-2.227128449354683	0.04849491604798111	0.08970179001540829	0.04120687396742718	6	2876494	R	I		IGR	shore	IGR-shore	chr6:2875601-2875811	TRUE	TRUE
cg14329783	0.0535874	0.7970462755123056	3.4881571583092033	5.597226162596208E-4	0.0311133	-1.7834888039063168	0.790364975607448	0.831407246451573	0.04104227084412504	7	75779857	F	II		IGR	island	IGR-island	chr7:75779628-75780022
cg22730029	0.0387494	0.09106712414804154	4.238187038175137	3.0086110318665867E-5	0.00360375	0.9786266026293768	0.0843924533050432	0.12539400276917587	0.04100154946413266	13	41593582	R	II	ELF1	TSS200	opensea	TSS200-opensea
cg11866396	0.0377441	0.06989555771663587	5.372530898417998	1.5676965214961628E-7	5.11847e-05	6.039937598788838	0.06323331536304902	0.10415851839222534	0.04092520302917632	17	5322940	F	I	RPAIN	TSS200	island	TSS200-island	chr17:5322507-5323716			high-CpG:5263661-5263740	rs34547172
cg27561907	0.0498109	0.8479780285954368	4.467689066301574	1.1242807195327005E-5	0.00165852	1.9192002187409036	0.8413275449905918	0.882180515706068	0.04085297071547622	16	2848830	R	I	TESSP1	Body	island	Body-island	chr16:2848426-2849145
cg14532426	0.0341009	0.10435723652435236	3.3093456818524944	0.001049998792859077	0.0475473	-2.3693885988138463	0.09770813638865535	0.13855260865079408	0.040844472262138734	21	33245908	R	I	HUNK	1stExon	island	1stExon-island	chr21:33244910-33246609	TRUE		high-CpG:32167009-32168008
cg04314247	0.0369069	0.06884480985798117	5.617344034853797	4.450003088708195E-8	1.78448e-05	7.262981140847313	0.06223312987186652	0.1028477355008565	0.04061460562898998	1	95286125	F	I	SLC44A3	5'UTR	island	5'UTR-island	chr1:95285602-95286319	TRUE		high-CpG:95058415-95058782	rs72958558
cg21667998	0.0390452	0.09446854092786558	4.550847032248332	7.790623576279356E-6	0.00124769	2.2707198082702975	0.08786931008886426	0.1284074423855867	0.04053813229672246	11	55593465	R	II	OR5L2	TSS1500	opensea	TSS1500-opensea
cg18887033	0.0329458	0.09935607514989313	3.712022297191881	2.4534575311789157E-4	0.0173246	-1.010050908045545	0.09276068130801807	0.13327524347953634	0.040514562171518276	2	7005947	R	I	CMPK2	TSS200	island	TSS200-island	chr2:7005163-7006340	TRUE		high-CpG:6923374-6923422
cg03115379	0.0409002	0.04817012285060756	3.8778757037148357	1.2970037812414203E-4	0.0109029	-0.4088064604269581	0.04158779268202215	0.0820221065747611	0.040434313892738945	6	28921288	R	II		IGR	opensea	IGR-opensea		TRUE
cg06723301	0.0335898	0.12849042725658458	4.442473776284473	1.2552148868096698E-5	0.0018053	1.8137309482772688	0.12191062609666695	0.16232940465044673	0.04041877855377979	22	21213449	R	I	SNAP29	1stExon	island	1stExon-island	chr22:21212710-21213694
cg15579370	0.0370668	0.034001818285436324	3.82260983632436	1.6079290744242281E-4	0.0127564	-0.6118014009684876	0.027423756773342606	0.06783184891906116	0.040408092145718555	20	4129337	R	II	SMOX	TSS200	shore	TSS200-shore	chr20:4129482-4130412
cg05257397	0.0381015	0.07242675810793335	3.8348576326619606	1.5334764917502252E-4	0.0123455	-0.5670420204640676	0.06588053051441121	0.10609307144604721	0.040212540931635996	15	28341500	R	I	OCA2	5'UTR	island	5'UTR-island	chr15:28339774-28342442
cg27321913	0.0442307	0.08420510062618726	3.8897169535484433	1.2382424136623705E-4	0.0105445	-0.3649701393403353	0.07767936035749096	0.1177660505794825	0.040086690221991544	6	35265379	R	II	DEF6	TSS1500	opensea	TSS1500-opensea		TRUE	TRUE
cg11984989	0.0422435	0.1591131235521325	3.3335989294506096	9.656189680543084E-4	0.0448872	-2.291593817101618	0.15260086941679585	0.19260471624814965	0.0400038468313538	7	158649758	F	II	WDR60	Body	island	Body-island	chr7:158648984-158649759				rs2788471
cg11588787	0.0323977	0.08772546673504464	3.599335218120156	3.7352159191309084E-4	0.0234766	-1.4048861750208497	0.08121566079991924	0.12120446868711805	0.039988807887198816	13	28181449	R	II	LNX2	5'UTR	opensea	5'UTR-opensea			TRUE
cg12474080	0.0338846	0.13084879479371392	4.088294243691639	5.5953699465968996E-5	0.00576348	0.38805858022659034	0.12435084063514087	0.1642668447520897	0.03991600411694882	11	60929017	F	I	VPS37C	TSS200	island	TSS200-island	chr11:60928560-60929262			high-CpG:60685475-60685720
cg14230378	0.0322137	0.17147086197345054	3.494511519249315	5.470818789653036E-4	0.030657	-1.762144281099972	0.16497669319763492	0.20486944424907363	0.03989275105143872	3	131080483	R	II	NUDT16P	TSS1500	shore	TSS1500-shore	chr3:131080578-131081191	TRUE
cg23663824	0.0347346	0.06648038453229903	4.420131600010691	1.383344266502843E-5	0.00195749	1.7207159996017536	0.059986427790071926	0.09987787634946697	0.03989144855939505	4	187112650	F	I	CYP4V2	TSS200	island	TSS200-island	chr4:187111939-187113286			high-CpG:187349417-187349999	rs7662717
cg08980198	0.0342308	0.09229347954488432	3.972358484290733	8.931182763375366E-5	0.00822471	-0.05567683993742634	0.08580702901812282	0.12565236796822912	0.03984533895010631	7	150676529	R	I		IGR	island	IGR-island	chr7:150676178-150676585		TRUE			rs72552113
cg20113820	0.0377714	0.11464877510540766	3.8200278943545087	1.6240546780037316E-4	0.0128414	-0.621220507929567	0.10820435547606867	0.14779150462772242	0.03958714915165375	8	1765074	F	II	MIR596	TSS1500	island	TSS1500-island	chr8:1764328-1765171	TRUE	TRUE
cg16298282	0.0391816	0.05726443612463941	9.630147485850216	2.755380145384959E-19	4.71961e-15	32.66575773285397	0.05085049969544875	0.09025039490333422	0.03939989520788548	6	96969423	F	II	KIAA0776	TSS1500	shore	TSS1500-shore	chr6:96969511-96970100	TRUE			rs75745307
cg01246254	0.032788	0.15359693169182917	3.643285466544219	3.174384460810283E-4	0.0209627	-1.2522160020585087	0.1471859558969582	0.18656766435116545	0.03938170845420724	10	124134882	R	II	PLEKHA1	5'UTR	island	5'UTR-island	chr10:124134088-124134933
cg05610740	0.0339497	0.07178582048790219	4.540432841795531	8.159239431125259E-6	0.00129462	2.226388334537295	0.06538138773286023	0.10472290322811798	0.039341515495257745	12	96794311	R	I	CDK17	TSS200	island	TSS200-island	chr12:96793191-96794530	TRUE		high-CpG:95317937-95318558
cg14793137	0.0430187	0.8924258222931342	3.8330367802679866	1.544334947959288E-4	0.0124107	-0.5737045055339438	0.8860459663957257	0.9252365097655203	0.03919054336979455	2	1480944	F	I	TPO	Body	island	Body-island	chr2:1480758-1481631
cg13428516	0.0380156	0.11467161402131902	4.106522983206488	5.193659063928067E-5	0.0054424	0.45886652763118096	0.10830015842064526	0.14743909996764115	0.03913894154699589	19	49224033	R	I	MAMSTR	TSS1500	island	TSS1500-island	chr19:49223833-49224276
cg08779779	0.0330571	0.11948962508434087	4.345335966585882	1.909910280492142E-5	0.00252295	1.4123243168031694	0.11313716464285481	0.15215942164055488	0.03902225699770007	2	200322566	R	I	SATB2	5'UTR	island	5'UTR-island	chr2:200320502-200329681			high-CpG:200030412-200031068
cg21208029	0.0412171	0.12812972761171795	3.8083601009359103	1.6988522273268306E-4	0.0132212	-0.6637134891161063	0.12178128975694885	0.16077883657910189	0.038997546822153034	14	53196377	F	II	STYX	TSS1500	shore	TSS1500-shore	chr14:53196608-53197450
cg01865825	0.0322208	0.14687897671390338	3.648453760891646	3.1139066712140823E-4	0.0206657	-1.2341514798889008	0.14055046065539864	0.17942563072907064	0.038875170073672	16	850240	F	I	GNG13	5'UTR	island	5'UTR-island	chr16:850227-850806		TRUE		rs76406764
cg07090714	0.032814	0.20342352232068217	3.345923177624472	9.252018725724643E-4	0.0436857	-2.251860543814371	0.1971089764889259	0.23589832945542874	0.03878935296650285	6	6857062	F	I		IGR	opensea	IGR-opensea		TRUE	TRUE
cg12442899	0.0308489	0.32152287869374213	3.4233072019225452	7.053254341779829E-4	0.0363895	-1.9992725486716836	0.31521248054116796	0.35397635490698043	0.03876387436581247	6	31698007	R	I	DDAH2	1stExon	island	1stExon-island	chr6:31695894-31698245			high-CpG:31805554-31806443
cg22904577	0.0433802	0.07087267033006325	7.6989508713275026	2.0371825636241855E-13	4.52334e-10	19.311008991989016	0.06456374999734103	0.10331854632692043	0.0387547963295794	4	166248074	F	II	SC4MOL	TSS1500	shore	TSS1500-shore	chr4:166248454-166249063
cg16733866	0.0339982	0.10130750074080228	5.146631410014367	4.823027521605676E-7	0.000130049	4.951299466076185	0.09500923438916203	0.13369858483495212	0.03868935044579008	21	42792609	R	I	MX1	5'UTR	island	5'UTR-island	chr21:42792293-42792704
cg20975593	0.0451103	0.24615127794293362	3.3857182125781415	8.051975956729483E-4	0.0397737	-2.122633940059325	0.23985382447511938	0.27853818149169246	0.03868435701657308	21	17104741	F	II	USP25	Body	shore	Body-shore	chr21:17101853-17103000
cg08282784	0.0339953	0.09740932475465212	6.699359080511701	1.0445374098551746E-10	9.93977e-08	13.177258799226042	0.09111451243217245	0.1297826452702619	0.03866813283808945	12	121454133	F	I	C12orf43	1stExon	shore	1stExon-shore	chr12:121454153-121454357				rs16950706
cg04414720	0.0357458	0.06296932017314145	5.980637260339416	6.357118665054017E-9	3.41805e-06	9.158389829388877	0.05682935044330002	0.09454630735518307	0.03771695691188305	1	150670196	R	II	GOLPH3L	TSS1500	opensea	TSS1500-opensea
cg00380172	0.0330763	0.08659556380925408	3.9367968476092354	1.0286362627231017E-4	0.00918577	-0.18948755671173245	0.08045931786841554	0.11815340007642378	0.03769408220800824	6	148663585	R	I	SASH1	TSS200	island	TSS200-island	chr6:148663425-148664041	TRUE		high-CpG:148705222-148705875
cg08874598	0.0297216	0.08855007717485484	4.1356600111560535	4.6080518879480146E-5	0.00498355	0.5726303995384017	0.08241685732998626	0.12009235066275048	0.03767549333276422	8	102217901	F	I	ZNF706	TSS200	island	TSS200-island	chr8:102217317-102218461			high-CpG:102286726-102287178
cg01390419	0.0408338	0.8820199105577721	4.188025547623371	3.710256488700457E-5	0.00422143	0.7788886155434307	0.8758881567788271	0.9135546442780601	0.03766648749923296	10	76803856	F	II	DUPD1	Body	island	Body-island	chr10:76803360-76803857				rs6480766
cg18795169	0.0391699	0.05380972506340307	3.489665051260091	5.566984589343151E-4	0.0310034	-1.7784269769439387	0.04769292635430856	0.08526754699588916	0.037574620641580604	1	18902165	F	II		IGR	opensea	IGR-opensea		TRUE
cg06388099	0.0326126	0.06815504078708684	3.359588209834469	8.822323955646642E-4	0.0423687	-2.2076456446894808	0.06204092555350059	0.09959906198838757	0.03755813643488698	19	50400885	R	II	IL4I1	TSS1500	opensea	TSS1500-opensea		TRUE	TRUE
cg18724032	0.030139	0.09534279588520449	3.3421706509708367	9.373382472616246E-4	0.044035	-2.2639730601403105	0.08924734874337416	0.12669080975747476	0.03744346101410061	3	171758176	F	I	FNDC3B	5'UTR	island	5'UTR-island	chr3:171757493-171758724			high-CpG:173240802-173241069
cg20169823	0.0372752	0.10273798421289694	3.379801670612913	8.220699103756635E-4	0.0403357	-2.1419363206592745	0.09666016000816745	0.13399536583722005	0.0373352058290526	12	116354837	R	I		IGR	island	IGR-island	chr12:116354787-116355187	TRUE	TRUE
cg08599294	0.0327604	0.11493419865343757	4.406985876269228	1.4644958079387607E-5	0.00204894	1.6661798452495544	0.10886169205009827	0.1461642326134682	0.03730254056336993	13	96329351	F	I	DNAJC3	TSS200	island	TSS200-island	chr13:96328868-96329946
cg08510077	0.0280451	0.09966345738826245	3.917230492422105	1.1112968622464205E-4	0.00975206	-0.26264917437546753	0.09360993345194785	0.13079586620359468	0.03718593275164683	3	113666901	R	I	ZDHHC23	1stExon	island	1stExon-island	chr3:113666359-113667390
cg18877737	0.0371312	0.16888269661566693	3.3099281820084556	0.001047894262640866	0.0474903	-2.3675263526559256	0.1628470845527597	0.1999229872249042	0.0370759026721445	12	86267881	R	I	NTS	TSS200	opensea	TSS200-opensea
cg05099464	0.0350316	0.06618992191013406	3.3165922527632943	0.001024094997908203	0.0467827	-2.346199733686902	0.060166118064929795	0.09716948454261318	0.03700336647768338	11	120302922	F	II	ARHGEF12	Body	opensea	Body-opensea		TRUE	TRUE
cg02301978	0.0334048	0.09665366922196635	5.218808660283696	3.38168921617208E-7	9.62345e-05	5.294907230747882	0.09063983516475456	0.12758195865905553	0.03694212349430097	19	7069707	R	I	ZNF557	5'UTR	island	5'UTR-island	chr19:7069396-7069921			high-CpG:7020686-7020721
cg22015966	0.0298134	0.10846789909136645	3.3390336746693987	9.475973968822386E-4	0.0443704	-2.2740890094706527	0.10245877795503482	0.13937195064964342	0.0369131726946086	11	47198573	R	I	ARFGAP2	TSS200	island	TSS200-island	chr11:47198027-47198885
cg00169354	0.0470495	0.9118524313387049	3.855216602269214	1.416885771853392E-4	0.0116413	-0.49235363947675115	0.9058635594213312	0.9426523440566262	0.036788784635295	20	54922827	R	II		IGR	shelf	IGR-shelf	chr20:54919036-54919357
cg07450219	0.0305275	0.09111267439021882	3.5101292711582164	5.171400823710942E-4	0.0294538	-1.7095316950343937	0.08514263141615538	0.12181575254254508	0.03667312112638969	17	78428858	F	I		IGR	island	IGR-island	chr17:78428262-78429288				rs8071962
cg11333007	0.030502	0.1530872534249276	3.5978050818025	3.756325566556458E-4	0.0235517	-1.410170841997469	0.1471176941985282	0.18378784373212467	0.036670149533596486	15	52121944	R	I	TMOD3	5'UTR	island	5'UTR-island	chr15:52121816-52122452			high-CpG:49909099-49909475
cg17625891	0.0369951	0.13141019392782352	4.36666627485012	1.742841226380205E-5	0.00234885	1.4998002844684981	0.12544635663217946	0.16208135716256436	0.036635000530384904	4	41218583	F	I		IGR	island	IGR-island	chr4:41218314-41218768				rs58547567
cg27077143	0.0343816	0.16075319311172015	3.986222665083922	8.450259564876277E-5	0.00789913	-0.0032157603561859815	0.15480184013388315	0.19136015128345318	0.03655831114957003	5	68666458	F	I	TAF9	TSS1500	shore	TSS1500-shore	chr5:68665087-68665866
cg21563219	0.0383372	0.786827957734653	3.4471786695115303	6.480393792621727E-4	0.0344316	-1.9202765521524565	0.7808772287056709	0.8174317070265606	0.03655447832088976	12	69867411	F	II	FRS2	5'UTR	shelf	5'UTR-shelf	chr12:69863994-69864473
cg17445839	0.0326271	0.05849810355483156	3.683621205307075	2.730294773994987E-4	0.0187459	-1.1106110067966872	0.05255324330630269	0.08907167054726572	0.03651842724096303	17	79859999	F	I	NPB	TSS200	island	TSS200-island	chr17:79859808-79860963	TRUE	TRUE
cg12858909	0.0400205	0.13634407182886338	4.951593759606132	1.2348596020879167E-6	0.000283169	4.042926439342959	0.1304120542448643	0.1668515908322873	0.036439536587422994	4	46391159	F	I	GABRA2	5'UTR	shore	5'UTR-shore	chr4:46391903-46392572
cg26395594	0.0361455	0.10438030718899007	4.797618155605548	2.542391770214817E-6	0.000508341	3.3468402801239963	0.09846477882300753	0.1348030244997574	0.03633824567674987	6	96969441	F	II	KIAA0776	TSS1500	shore	TSS1500-shore	chr6:96969511-96970100	TRUE
cg19403339	0.0301173	0.2444669114200129	4.408205299836027	1.4567801321926363E-5	0.00204112	1.671232732474503	0.2385747442374472	0.27476948550177926	0.03619474126433206	2	183580841	R	I	DNAJC10	TSS200	island	TSS200-island	chr2:183580693-183581202			high-CpG:183289064-183289434
cg19598832	0.046557	0.736896266752833	3.8169225520502654	1.6436517838184757E-4	0.0129317	-0.632541374753341	0.731013850526759	0.7671486930583565	0.03613484253159749	19	1646448	F	I	TCF3	Body	island	Body-island	chr19:1646117-1646713
cg01040630	0.0331518	0.11136255279400462	4.4169034325042	1.4028635629037697E-5	0.0019831	1.7073104771034613	0.10549265457861895	0.1415506007588452	0.03605794618022626	8	114449804	R	I	CSMD3	TSS1500	opensea	TSS1500-opensea
cg19784721	0.033439	0.11735503615173232	5.2174727199653015	3.4041020938864157E-7	9.66429e-05	5.288511121253699	0.11149640013610952	0.14748516423207808	0.03598876409596856	10	126043521	R	II		IGR	opensea	IGR-opensea		TRUE	TRUE
cg18221128	0.0300612	0.08359778078813282	3.656264223481923	3.024564755557501E-4	0.0202672	-1.2068074772514645	0.07777503090274006	0.11354335162729558	0.03576832072455552	13	20735236	F	I	GJA3	TSS200	island	TSS200-island	chr13:20735043-20736157	TRUE
cg01141043	0.0316779	0.07339358266006162	4.477706795764831	1.0759883875127809E-5	0.00160444	1.9612467353157141	0.06760405503807108	0.10316829614458434	0.03556424110651325	14	65007050	F	I	HSPA2	TSS200	island	TSS200-island	chr14:65006874-65009197
cg17746819	0.0427879	0.207815788344066	3.7372270733533752	2.2301473099332864E-4	0.0161602	-0.9202186452580117	0.2020520865951987	0.23745768305252646	0.03540559645732777	1	100715586	F	II	DBT	TSS200	opensea	TSS200-opensea
cg09046255	0.0292585	0.06511214402114489	3.895850857704801	1.2088039542645583E-4	0.0103815	-0.34221496017465736	0.05936420369583377	0.09467297997988774	0.035308776284053975	16	30662126	R	I	PRR14	TSS200	island	TSS200-island	chr16:30661983-30663253			high-CpG:30569558-30569844
cg08118649	0.0324035	0.05547350335062124	4.256966074881168	2.780108231255356E-5	0.00339323	1.0539450149473817	0.04975254717468731	0.08489556368399574	0.035143016509308435	12	99038419	F	I	APAF1	TSS1500	island	TSS1500-island	chr12:99038272-99039483			high-CpG:97562532-97563037
cg23496400	0.0321186	0.08910921848961614	5.02095447831634	8.867878034432934E-7	0.000215091	4.362580237808939	0.0833957284593603	0.11849288150236052	0.03509715304300022	2	17721775	R	I	VSNL1	TSS200	island	TSS200-island	chr2:17721537-17722021	TRUE
cg14790772	0.0302184	0.09538317347152454	3.468759214943441	6.000227287563706E-4	0.032652	-1.8484256884286223	0.08968129114249483	0.12470713973510597	0.03502584859261114	1	193090742	R	I	CDC73	TSS1500	island	TSS1500-island	chr1:193090728-193091224				rs78381914
cg16562251	0.0307139	0.07052510723066596	4.348439785807119	1.8846805141653132E-5	0.00249806	1.4250296942171703	0.06486739273506698	0.09962192463660362	0.03475453190153664	1	166845621	F	I	TADA1	1stExon	island	1stExon-island	chr1:166844996-166845773
cg16704476	0.0385573	0.1373326186815145	3.8268728022103633	1.5816355268252923E-4	0.0126034	-0.5962371775286783	0.13168693836598808	0.16636754601850753	0.03468060765251946	12	107350911	R	II	C12orf23	5'UTR	shore	5'UTR-shore	chr12:107349152-107350089
cg04221606	0.0303467	0.0754252823959274	3.5695567125659196	4.1667517296654964E-4	0.0252961	-1.5073626595956098	0.06981015782678637	0.10430306589436694	0.03449290806758057	6	151646552	R	I	AKAP12	TSS200	shore	TSS200-shore	chr6:151646668-151646958		TRUE
cg00393376	0.0374431	0.1564192092669322	3.786048839647564	1.8510370280452087E-4	0.0140855	-0.7446405588114144	0.15081381891058548	0.18524693109957246	0.03443311218898698	7	26237954	R	II	HNRNPA2B1	Body	shore	Body-shore	chr7:26239418-26242062
cg13510812	0.031491	0.04618242331955492	5.440225019553106	1.1114483728492329E-7	3.86645e-05	6.373671507869182	0.04057809473761819	0.07500468459808662	0.03442658986046843	3	45429626	F	II	LARS2	TSS1500	shore	TSS1500-shore	chr3:45430016-45430237				rs3755826	rs58599196
cg20798677	0.0284095	0.07924218763786608	3.4101559544056324	7.388722631771212E-4	0.0375653	-2.0425762187799767	0.07369198537629383	0.10778608498309482	0.03409409960680099	17	39968547	F	I	FKBP10	TSS1500	island	TSS1500-island	chr17:39967407-39968604
cg23127064	0.0281395	0.09271256728217793	3.6234191026326785	3.4172965545846E-4	0.0220645	-1.3214359565065754	0.08716850621968802	0.12122488131784032	0.03405637509815229	11	842615	F	I	TSPAN4	TSS1500	island	TSS1500-island	chr11:842293-843396				rs9705236
cg18937875	0.0321527	0.06970020416333561	5.546795294306921	6.42475099276865E-8	2.42243e-05	6.905982456229592	0.06415704262511288	0.09820789207419546	0.034050849449082585	11	14930189	R	II		IGR	shelf	IGR-shelf	chr11:14926471-14927770
cg26738040	0.0308161	0.10652952092466214	4.412088415268735	1.4324691477543092E-5	0.00201669	1.6873312461395757	0.10100106173476732	0.1349615967584069	0.03396053502363959	11	62433033	F	I	C11orf48	Body	island	Body-island	chr11:62432319-62433417
cg02519892	0.0300797	0.05084832099098847	5.074406437154588	6.854000167694156E-7	0.000174357	4.6114752815457765	0.04533690258997324	0.0791927584819239	0.03385585589195066	21	43198586	R	II		IGR	island	IGR-island	chr21:43198413-43198715		TRUE		rs74659079
cg10010393	0.0309467	0.030517242869785754	4.9364410641931125	1.3268579746446638E-6	0.000299532	3.9735954261215385	0.025013949787418856	0.05881989300767265	0.03380594322025379	21	43198627	R	I		IGR	island	IGR-island	chr21:43198413-43198715		TRUE
cg12491094	0.0315189	0.04422264918584652	5.364437955424411	1.633142813531436E-7	5.28279e-05	6.000269079402684	0.03872178693422979	0.07251279790844686	0.03379101097421707	11	62433124	R	II	C11orf48	Body	island	Body-island	chr11:62432319-62433417
cg04441191	0.0274125	0.06802153192066814	3.866215961883023	1.3574381475902134E-4	0.0112739	-0.4518528033404161	0.06255517728953078	0.09613421288080316	0.033579035591272385	3	48130393	R	I	MAP4	5'UTR	island	5'UTR-island	chr3:48129925-48130896			high-CpG:48105287-48105766
cg17436946	0.0267228	0.08279846749230715	4.1000939016201325	5.33209613220962E-5	0.00556095	0.43386120949063045	0.07734207803830985	0.11085989897000764	0.03351782093169779	4	39699568	R	I	UBE2K	TSS200	island	TSS200-island	chr4:39699359-39700214
cg04106641	0.0332964	0.04658368565047979	7.128152365363522	7.715881476722743E-12	1.06338e-08	15.734830859835622	0.041130553249073956	0.07462836657199548	0.033497813322921524	2	148779564	F	II	ORC4L	TSS1500	shore	TSS1500-shore	chr2:148778222-148778530
cg26057283	0.0269454	0.06598617865256313	3.338344433356131	9.498654509147115E-4	0.0444416	-2.276310456280356	0.060542258317982	0.09398348323040893	0.03344122491242693	7	73082469	R	I	VPS37D	Body	island	Body-island	chr7:73081843-73082705
cg18268492	0.0310803	0.06516237691174082	4.589235575359946	6.565217456574317E-6	0.00109533	2.4348956313490318	0.05972241051047768	0.09313934697537982	0.03341693646490214	10	99185986	R	I	PGAM1	TSS200	island	TSS200-island	chr10:99185778-99186294			high-CpG:99175885-99176054
cg04941127	0.0296637	0.07508568796840057	3.747863753638255	2.1417848632537874E-4	0.0156507	-0.8821424452495892	0.06964695908544793	0.10305629365215696	0.033409334566709026	11	8892760	R	I	ST5	5'UTR	island	5'UTR-island	chr11:8892072-8892794			high-CpG:8849216-8849501
cg26786795	0.0306166	0.057566939382622806	4.38188532704824	1.6322930907625156E-5	0.00223758	1.562444133439791	0.05214380961834729	0.08545732102746832	0.03331351140912103	14	20344394	F	II	OR4K2	TSS200	opensea	TSS200-opensea						rs74814013
cg01365762	0.0285999	0.04759383900691587	4.4981784928033095	9.834168648798908E-6	0.00149383	2.0474264889618228	0.04217647679181148	0.07545455897030984	0.033278082178498355	6	30457827	F	I	HLA-E	Body	island	Body-island	chr6:30457369-30458175
cg19782880	0.0294153	0.042099771917289926	4.972864496366197	1.1160532881605468E-6	0.000261189	4.140554226860698	0.036684938251998006	0.0699474879102198	0.0332625496582218	3	9757565	R	II	CPNE9	Body	opensea	Body-opensea		TRUE	TRUE
cg14649914	0.0299996	0.09971669527938253	4.431396419245926	1.3172500076965577E-5	0.00187874	1.7675623423807343	0.09430939080618207	0.1275256897129849	0.03321629890680282	8	114449826	R	I	CSMD3	TSS1500	opensea	TSS1500-opensea
cg24002541	0.0438058	0.7894050821409951	3.5009514612713364	5.345439708888792E-4	0.0301422	-1.740475782670969	0.7840271949816585	0.8170627875318692	0.03303559255021071	10	50649795	F	I		IGR	opensea	IGR-opensea			TRUE
cg25151532	0.033368	0.10604333453457537	3.6479832020465026	3.1193678182861944E-4	0.020686	-1.2357971733283462	0.10067026595833979	0.13367625864092983	0.03300599268259004	1	43920103	R	II	HYI	TSS200	shore	TSS200-shore	chr1:43919083-43919814	TRUE
cg00715682	0.0291025	0.1574806121632391	4.008179620265042	7.738592487931473E-5	0.0073855	0.08020367997266042	0.15211741105674212	0.18506278928236652	0.032945378225624405	19	39881530	R	I	PAF1	5'UTR	island	5'UTR-island	chr19:39881332-39882164			high-CpG:44573356-44573598
cg00358220	0.0299648	0.04921035486203611	5.588204282011766	5.181120429618416E-8	2.01477e-05	7.115081843929674	0.043847830213374614	0.07678905305515235	0.03294122284177774	18	3247473	F	I	MYL12A	TSS200	island	TSS200-island	chr18:3247293-3248257
cg19409172	0.0327928	0.07014532958251637	6.454244470773834	4.4025662374788543E-10	3.48048e-07	11.76783358787672	0.06478621448436085	0.09770649294445906	0.03292027846009821	4	125632747	F	II	ANKRD50	5'UTR	shore	5'UTR-shore	chr4:125633390-125634275
cg17372996	0.0341861	0.09786811278969275	3.8400986688739316	1.502623868562691E-4	0.0121761	-0.5478491142190229	0.09251797356323078	0.12538311452578285	0.03286514096255207	6	28921469	F	I		IGR	opensea	IGR-opensea		TRUE
cg10349758	0.0300678	0.041773482929398385	3.3195730681577085	0.0010136132557507275	0.0464932	-2.3366475182725717	0.036448420200043505	0.06915951982322348	0.03271109962317997	11	63684164	R	II	RCOR2	1stExon	island	1stExon-island	chr11:63683743-63684628
cg20805999	0.0345436	0.07885239358705855	5.748628865829671	2.225994011208596E-8	9.9342e-06	7.936995022220093	0.07353211442616112	0.10621382927167392	0.0326817148455128	4	119606266	F	II	METTL14	TSS1500	shore	TSS1500-shore	chr4:119606477-119606810	TRUE
cg12644072	0.0328091	0.07352252150696606	6.0748273378763615	3.782477278801817E-9	2.19627e-06	9.66508923702754	0.06820454837634835	0.10087209760728573	0.032667549230937384	1	118438345	R	II	GDAP2	Body	opensea	Body-opensea		TRUE
cg25621096	0.0254043	0.08406304901120636	3.531551354094293	4.785611188535404E-4	0.0279386	-1.6370145383088834	0.07876079642958256	0.11133177657384306	0.032570980144260506	1	151032116	R	I	CDC42SE1	5'UTR	island	5'UTR-island	chr1:151031767-151032352			high-CpG:149298660-149298746
cg00474734	0.0253063	0.08295058975530804	3.5872129240988277	3.905556430152415E-4	0.024202	-1.4466967326609064	0.0776587044476989	0.11016599990872653	0.032507295461027624	12	53645975	R	I	MFSD5	1stExon	island	1stExon-island	chr12:53645719-53646071			high-CpG:51932136-51932275
cg22261612	0.0299611	0.06355650540496649	4.818257752685482	2.3102190326100703E-6	0.000471084	3.439057692531404	0.05826530504616846	0.0907683929644992	0.032503087918330745	11	117187137	R	I	BACE1	TSS200	shore	TSS200-shore	chr11:117186344-117186979
cg10632328	0.0274332	0.09245260768414695	3.835119426735526	1.5319212627923476E-4	0.0123412	-0.5660838822898713	0.08716793021723306	0.11963094894256132	0.032463018725328266	17	78389079	R	I	FLJ35220	Body	island	Body-island	chr17:78388437-78389722			high-CpG:76003539-76003876
cg26724070	0.0342326	0.8753045800405304	4.218967551035105	3.2609912583490484E-5	0.00382081	0.9018472299286779	0.8700323277600713	0.9024190203400337	0.032386692579962406	16	50707467	F	I	SNX20	Body	island	Body-island	chr16:50707291-50708041
cg20935933	0.0318381	0.0470483686252284	6.497116610897767	3.432542479915531E-10	2.7746e-07	12.011514320153793	0.04181587427090696	0.07395833959031009	0.03214246531940313	6	143382018	F	I	AIG1	TSS200	shore	TSS200-shore	chr6:143381444-143381918			high-CpG:143423656-143423766
cg03437924	0.0253949	0.06869792074426972	3.3819670892784943	8.158568592814259E-4	0.0401239	-2.1348753924410167	0.06346847449958863	0.0955922157169153	0.03212374121732667	16	25123326	R	I	LCMT1	Body	island	Body-island	chr16:25122810-25123442
cg26926665	0.0231995	0.0783007974412152	3.3546041776316446	8.976845020461686E-4	0.042859	-2.2237914516793227	0.0730747400931493	0.10517766380269686	0.03210292370954755	17	7942338	F	II	ALOX15B	TSS200	opensea	TSS200-opensea			TRUE
cg21134601	0.0356679	0.13473656257236208	3.7031166578729464	2.5372808910133606E-4	0.0177596	-1.041659017171484	0.12952028611240368	0.16156312722357666	0.032042841111172976	3	194125613	R	II	ATP13A3	3'UTR	opensea	3'UTR-opensea
cg00026974	0.0287789	0.054553822763786036	4.782759184098977	2.7233091385599787E-6	0.000537052	3.280660503224879	0.04936147211677643	0.08125734037697831	0.031895868260201875	17	42298151	R	I	UBTF	1stExon	island	1stExon-island	chr17:42295861-42299719
cg03582157	0.0316501	0.07060192408038019	5.285907450348669	2.4227876868713515E-7	7.31111e-05	5.617906427105518	0.06543855069118525	0.09715641579623986	0.031717865105054616	4	102340823	F	II		IGR	opensea	IGR-opensea			TRUE
cg08888203	0.0332521	0.9359376319139436	4.5220658812660055	8.850554178666386E-6	0.0013802	2.1484187399183705	0.9307964184032379	0.9623781585404299	0.03158174013719195	3	10149979	R	I	C3orf24	TSS200	island	TSS200-island	chr3:10149750-10150066
cg20173065	0.0292908	0.08408356351255841	3.9245582232869323	1.079628281994438E-4	0.00953932	-0.23528814613198534	0.07897743282168988	0.1103436642084537	0.031366231386763824	4	122618732	R	II	ANXA5	TSS1500	shore	TSS1500-shore	chr4:122617462-122618623
cg09509909	0.036914	0.0866234501068793	4.803224827861419	2.47718669052836E-6	0.000498351	3.371857292276439	0.08151891254990208	0.11287535754276216	0.03135644499286008	10	93672748	R	II		IGR	shelf	IGR-shelf	chr10:93668002-93668771	TRUE
cg06988368	0.0265386	0.04419383035732469	5.229325012438639	3.210187933965403E-7	9.26776e-05	5.3453041559263665	0.03910230369606685	0.07037882461522216	0.03127652091915531	1	147142773	F	I	ACP6	TSS200	island	TSS200-island	chr1:147141842-147142918				rs35912179	rs41313878
cg10717722	0.0285291	0.11311965705455639	4.030596951522328	7.070978089108868E-5	0.00689096	0.16579633484671596	0.10803721647628743	0.1392579228856539	0.031220706409366458	10	124134020	R	I	PLEKHA1	TSS200	shore	TSS200-shore	chr10:124134088-124134933
cg01089060	0.0271659	0.061904301334532015	5.2482902828863445	2.921992715500729E-7	8.55207e-05	5.436403502701656	0.05683821830317036	0.08795844263867766	0.031120224335507304	10	97050836	R	I	PDLIM1	TSS200	island	TSS200-island	chr10:97050185-97051124			high-CpG:97040681-97041175
cg03352657	0.0268977	0.10806355862712481	4.8176120222568874	2.317162235075666E-6	0.000472232	3.43616744698532	0.1030134645143418	0.1340354712071517	0.031022006692809898	17	26684557	F	I	POLDIP2	1stExon	island	1stExon-island	chr17:26684165-26684875			high-CpG:23708601-23708736	rs9908801
cg10410170	0.0336061	0.07585626793356583	4.827885508885899	2.209047848127733E-6	0.000455049	3.482190151772829	0.07081070260953413	0.10180488960001455	0.030994186990480413	8	90997072	R	II	NBN	TSS200	shore	TSS200-shore	chr8:90996372-90996957
cg14688588	0.0316149	0.22391082365464907	5.6005873567075914	4.8571488204011944E-8	1.91602e-05	7.177856308346473	0.2188770477217763	0.2497988141665661	0.030921766444789806	3	184870705	R	I	C3orf70	1stExon	island	1stExon-island	chr3:184870185-184871525	TRUE		high-CpG:186353321-186353563
cg15090714	0.0282281	0.038429486095797424	4.2281003373382315	3.138642300854502E-5	0.00371864	0.9382929565628109	0.033403318971329685	0.06427834559306006	0.030875026621730375	17	60142985	R	II	MED13	TSS1500	island	TSS1500-island	chr17:60142247-60143516
cg26144629	0.0292336	0.04148029897189029	4.485872919247951	1.038100970857545E-5	0.00156369	1.9955825350417529	0.03646187564672797	0.06728933321558225	0.030827457568854286	1	207926000	R	II	CD46	Body	shore	Body-shore	chr1:207925171-207925964
cg11166348	0.0268474	0.04176880589774741	3.382464909524519	8.144347099797652E-4	0.0400759	-2.1332515240472407	0.03675542213106446	0.06755192241211688	0.030796500281052422	1	7740267	R	I	CAMTA1	Body	island	Body-island	chr1:7740143-7741117	TRUE
cg14370910	0.0323102	0.07526783507801678	4.500883401506812	9.717729581905425E-6	0.00148366	2.0588390103887244	0.07025535137664336	0.10104632268508011	0.03079097130843675	14	62593650	F	II	FLJ43390	Body	opensea	Body-opensea
cg23665778	0.0270819	0.07239147711513377	3.8954200343657104	1.2108497588252887E-4	0.0103916	-0.34381425911942465	0.06738202332869689	0.09815438230252344	0.030772358973826547	10	128593946	F	I	DOCK1	TSS200	island	TSS200-island	chr10:128593609-128595048
cg23429042	0.0259717	0.05739744246218776	4.021905070489685	7.323058456535663E-5	0.00708289	0.13255864095594294	0.05239035912425574	0.08314815677155245	0.030757797647296706	3	32023402	F	II	ZNF860	5'UTR	shore	5'UTR-shore	chr3:32021969-32023364	TRUE			rs6550092
cg00790020	0.0300922	0.06668453731365835	3.5726452336458743	4.119909478142253E-4	0.0251049	-1.4967704635272137	0.06174195821182849	0.0921035155516405	0.030361557339812002	8	1765477	F	II		IGR	shore	IGR-shore	chr8:1764328-1765171		TRUE
cg27640763	0.0328666	0.05963734876485864	4.631384514930561	5.433477728381823E-6	0.000940538	2.6165307338042103	0.054709950890174996	0.08497825212037449	0.030268301230199496	12	91503109	R	II	LUM	5'UTR	opensea	5'UTR-opensea
cg20908204	0.027292	0.09176528452412423	3.299511972682989	0.001086125807914589	0.048532	-2.4007808854764496	0.0868520621624708	0.11703328524119906	0.030181223078728267	19	46285434	F	II	DMPK	Body	shelf	Body-shelf	chr19:46288988-46289934
cg23620433	0.0360451	0.12920339966753452	4.809061212270164	2.4110250050720086E-6	0.000487495	3.397925847095901	0.12429448865632564	0.1544492277251803	0.030154739068854658	14	58894395	R	I	KIAA0586	TSS1500	shore	TSS1500-shore	chr14:58893618-58893953	TRUE
cg18424965	0.0273273	0.04240205220848113	3.3282043335722107	9.838224680990657E-4	0.0455316	-2.308943138634654	0.037503402585524925	0.06759510741225591	0.030091704826730986	14	96670634	F	II	BDKRB2	TSS1500	opensea	TSS1500-opensea		TRUE			rs945032
cg02096656	0.024689	0.1004453179209811	3.994675106137194	8.16923818919141E-5	0.00769772	0.02884825960612236	0.09555730592842493	0.12558366531127005	0.03002635938284512	7	139025181	R	I	C7orf55	TSS1500	island	TSS1500-island	chr7:139024930-139026298
cg12636482	0.0472422	0.9216560096271242	3.3972031863800543	7.73363797216904E-4	0.0387211	-2.08507566755977	0.9167720634008846	0.9467734473620708	0.030001383961186234	1	201777631	F	II	NAV1	Body	opensea	Body-opensea
cg07630564	0.0250787	0.0628799738414394	4.35794515876942	1.8093843906016843E-5	0.00242309	1.4639892845094744	0.05800971379292725	0.08792702551950188	0.02991731172657463	3	128445061	R	I	RAB7A	1stExon	island	1stExon-island	chr3:128444900-128445650			high-CpG:129927654-129927903
cg14957748	0.0288308	0.8997853289372512	3.3742666443356937	8.381521700788233E-4	0.040885	-2.1599657232863008	0.8949273296017257	0.9247693255199536	0.029841995918227893	19	18276884	R	II	PIK3R2	Body	shore	Body-shore	chr19:18277954-18278164					rs75770458
cg25895971	0.0287069	0.0448410448223078	3.8509391680903455	1.4406625836096932E-4	0.011804	-0.5080754237436889	0.04001116510379224	0.06968042623181638	0.029669261128024135	17	77904396	R	I		IGR	island	IGR-island	chr17:77903887-77904397	TRUE
cg14783993	0.0299219	0.08498162820326897	4.290013660735433	2.417681191909602E-5	0.00303754	1.1872065428528602	0.08016812088694386	0.10973680868722666	0.029568687800282795	12	87106229	F	II	MGAT4C	5'UTR	opensea	5'UTR-opensea		TRUE	TRUE
cg23390118	0.0361208	0.8514191990462446	3.5686019912521014	4.1813324185392106E-4	0.0253591	-1.510635210089272	0.8466194314437677	0.8761037181446973	0.02948428670092962	12	2339513	R	I	CACNA1C	Body	island	Body-island	chr12:2339162-2339615
cg17260383	0.0280137	0.06030909184663277	5.6788650982405064	3.221333668122027E-8	1.35419e-05	7.577270252062447	0.05551436288503915	0.08496769793482856	0.029453335049789406	8	22298246	R	I	PPP3CC	TSS1500	island	TSS1500-island	chr8:22298112-22299142
cg04706995	0.0237306	0.06681023353944027	4.304951078500959	2.2691178376551628E-5	0.00288006	1.2477391430062008	0.06203127097766607	0.09138775528570754	0.02935648430804147	2	160473062	R	II	BAZ2B	TSS200	shore	TSS200-shore	chr2:160472088-160472736
cg08216768	0.0263341	0.12953937837456725	3.7341447305542337	2.2563892179021288E-4	0.0163135	-0.9312341223431524	0.12476469743510253	0.15409488034895735	0.02933018291385482	3	127175552	R	I		IGR	shore	IGR-shore	chr3:127174375-127174944
cg05518842	0.0240651	0.06497122185167038	4.050788988050704	6.516836668116168E-5	0.00647906	0.2432587017340957	0.060199224370827066	0.08951292318172167	0.029313698810894608	16	1823291	R	I	MRPS34	TSS200	island	TSS200-island	chr16:1820311-1823954
cg11432751	0.0228684	0.07219880203372492	3.6882980996014116	2.6827690323309055E-4	0.0184866	-1.094099929351711	0.06743020153187289	0.09672303318610685	0.029292831654233964	19	40854313	F	I	C19orf47	TSS200	island	TSS200-island	chr19:40854180-40854733			high-CpG:45546091-45546295	rs10414431
cg11409620	0.026822	0.15476090033568415	5.469306804186592	9.578132324130727E-8	3.38104e-05	6.518096598533501	0.1499980974419623	0.17925531521768218	0.02925721777571988	22	23487458	F	II	RAB36	TSS200	island	TSS200-island	chr22:23487368-23487970
cg27204544	0.0260801	0.2191346150415441	3.9985740117189383	8.042623120607091E-5	0.00761505	0.0436591703720115	0.21437342919915445	0.2436207136595481	0.029247284460393652	7	134896097	F	I	WDR91	Body	island	Body-island	chr7:134896014-134896664
cg27367960	0.0248525	0.1991295715226	4.0632979003179415	6.194540870387317E-5	0.00622749	0.2914202849127099	0.19437970334925056	0.22355746498553997	0.029177761636289407	16	56702038	R	I	MT1G	TSS200	island	TSS200-island	chr16:56701863-56702208
cg14983529	0.0363592	0.08541394017598325	3.5232246190982277	4.932245764157803E-4	0.0285003	-1.6652500806225108	0.08067381369042709	0.10979173353027204	0.02911791983984495	3	168866814	R	II	MECOM	Body	shore	Body-shore	chr3:168867211-168867413		TRUE
cg03701779	0.0246198	0.05472886572402628	4.973767436274467	1.1112627333367027E-6	0.000260237	4.144706352946996	0.05000042386899369	0.07904656669276529	0.029046142823771597	10	74927978	R	I	FAM149B1	1stExon	island	1stExon-island	chr10:74927642-74928063
cg16858146	0.0325655	0.9121467765307757	3.33296769079367	9.677327042787987E-4	0.0449389	-2.2936252629294716	0.9074244545767182	0.9364330037230717	0.029008549146353535	10	7864607	R	II	TAF3	Body	shelf	Body-shelf	chr10:7860261-7861107
cg25984249	0.0257151	0.050743801433627445	4.585155293182223	6.686091078436368E-6	0.00110983	2.4173886624376637	0.04602630457706586	0.07500521383880131	0.02897890926173545	6	31509765	R	I	BAT1	1stExon	island	1stExon-island	chr6:31509668-31509896	TRUE
cg17937101	0.0283274	0.037563373227381396	6.085433214656099	3.566358336692606E-9	2.10885e-06	9.722531014836594	0.032849998306448094	0.06180358710646693	0.028953588800018838	8	1765066	F	I	MIR596	TSS1500	island	TSS1500-island	chr8:1764328-1765171	TRUE	TRUE
cg13724827	0.026987	0.07431384207737297	4.532459883551235	8.452712272824588E-6	0.0013312	2.192508523438053	0.06960085016107537	0.09855208621833209	0.02895123605725672	9	126030353	F	I	STRBP	5'UTR	shore	5'UTR-shore	chr9:126030891-126031347
cg23892336	0.0280234	0.048705970992389824	3.554745001268432	4.3984239433214774E-4	0.0262954	-1.5580430820816424	0.04401161101119172	0.07284839375283722	0.0288367827416455	8	23082233	F	I	TNFRSF10A	Body	island	Body-island	chr8:23081956-23082975	TRUE			rs34601117
cg10932289	0.0261558	0.042046360674766206	4.978943334059204	1.0841833430842022E-6	0.000254559	4.168519780825609	0.03736361771475961	0.06612903875480014	0.028765421040040533	17	55038442	F	I	COIL	TSS200	island	TSS200-island	chr17:55038057-55038530				rs2301823
cg06549928	0.0258415	0.056062649641767166	4.511588046941418	9.269774682046528E-6	0.00143232	2.104062630791927	0.05140216075683591	0.0800308781928422	0.02862871743600629	1	89990868	R	I	LRRC8B	5'UTR	island	5'UTR-island	chr1:89989810-89990986
cg13916990	0.0248606	0.22154199432042898	4.026005781975046	7.20308410663873E-5	0.00698563	0.1482317177177217	0.21689414256272097	0.24544523193149886	0.0285510893687779	9	34048851	F	I	UBAP2	5'UTR	island	5'UTR-island	chr9:34048639-34049615			high-CpG:34038849-34039229
cg13958923	0.0303259	0.08572628881393109	6.524292172066688	2.929797668278447E-10	2.42266e-07	12.166604854519047	0.08109070090483234	0.10956645520358184	0.028475754298749503	4	109571453	F	I	OSTC	TSS1500	shore	TSS1500-shore	chr4:109571693-109572039	TRUE			rs35640537
cg07278624	0.0264693	0.052839984680767796	4.361678792613741	1.7806038099813847E-5	0.00238899	1.4793127732339988	0.04820607157254457	0.07667153780877292	0.02846546623622835	12	106696673	R	II	TCP11L2	5'UTR	island	5'UTR-island	chr12:106696232-106697199
cg06327849	0.026598	0.05673254785375405	4.265282382530846	2.6843020034925095E-5	0.00330329	1.0873939827911103	0.052103408386366096	0.08053955082889208	0.028436142442525986	3	129035119	F	I	H1FX	1stExon	island	1stExon-island	chr3:129033540-129035646			high-CpG:130517759-130517821
cg09197492	0.0316219	0.902411006504789	3.6312674818986226	3.319314711993363E-4	0.0216181	-1.2941313956749427	0.8977843368554186	0.9262053075586943	0.02842097070327576	11	2571399	R	I	KCNQ1	Body	opensea	Body-opensea
cg01013754	0.0244959	0.0897779748584231	4.845479155702178	2.0351080179377806E-6	0.000423876	3.5611998999395764	0.08515756950863315	0.11354005951448569	0.028382490005852537	1	224622131	R	I	WDR26	TSS200	shore	TSS200-shore	chr1:224622597-224622818			high-CpG:222688731-222688844
cg14019757	0.026786	0.048894932437408535	5.68188065835059	3.1705013235938975E-8	1.33953e-05	7.592746532360526	0.04427994670397908	0.07262914478076003	0.028349198076780956	17	67231728	R	II	ABCA10	5'UTR	opensea	5'UTR-opensea		TRUE
cg02392248	0.0357018	0.9184737950920754	3.4594470412920857	6.203190215910324E-4	0.0333828	-1.8794806407251263	0.9138633148262434	0.9421848364592114	0.028321521632967972	7	101608014	F	II	CUX1	Body	opensea	Body-opensea
cg02846329	0.0230791	0.060461880059379386	4.375765918473397	1.675910891001953E-5	0.00228345	1.5372327216028276	0.0558531303988074	0.08416402117089244	0.028310890772085047	12	133706590	F	I	ZNF10	TSS1500	island	TSS1500-island	chr12:133706528-133707594
cg16168311	0.0245668	0.05851344832483896	4.868990257814053	1.8231897339441776E-6	0.000387364	3.6671666167559005	0.05390758586184463	0.08220074099166692	0.028293155129822292	1	156561947	R	II	APOA1BP	Body	shore	Body-shore	chr1:156561485-156561880
cg12117684	0.0326262	0.06964958566375848	5.052125257490667	7.632919116422088E-7	0.000191064	4.507454915402097	0.0650443049523328	0.0933338864653763	0.028289581513043505	4	96077623	F	II	BMPR1B	3'UTR	opensea	3'UTR-opensea
cg11467638	0.0308677	0.08776711685055609	4.220544619451879	3.239543460415405E-5	0.00380187	0.9081357608639768	0.08317397396272457	0.11138899455940394	0.02821502059667938	4	154707153	F	II	SFRP2	Body	shelf	Body-shelf	chr4:154709512-154710827
cg27404606	0.0250256	0.05796257586587743	3.8951949653499396	1.2119198241513073E-4	0.0103966	-0.3446496950117375	0.053373715611186125	0.0815624286042898	0.02818871299310368	20	3747579	R	II	C20orf27	5'UTR	shore	5'UTR-shore	chr20:3748053-3749407
cg00436174	0.0237897	0.10779469075574907	3.440059942491979	6.646506485531643E-4	0.0350091	-1.9438870531066579	0.10321190487759609	0.13136330384339298	0.028151398965796895	2	128051630	F	I	ERCC3	1stExon	island	1stExon-island	chr2:128051347-128051857
cg02319043	0.0301583	0.08373566982188699	4.058860975836336	6.307083726036136E-5	0.00630714	0.274322109722239	0.07915459695780715	0.10729547312286908	0.02814087616506193	14	36277474	R	II	RALGAPA1	Body	shore	Body-shore	chr14:36277778-36278620
cg07404363	0.0245626	0.1055839459310519	4.399980621452204	1.509584647265608E-5	0.00210059	1.6371761558720452	0.10101722444482508	0.12906994214593265	0.028052717701107566	5	112197029	F	I	SRP19	5'UTR	island	5'UTR-island	chr5:112196849-112197247			high-CpG:112224858-112224967	rs73220042
cg10045446	0.0277568	0.05331764874826939	5.771711639381438	1.9683067587950486E-8	8.92819e-06	8.056791273269237	0.048756166949948464	0.07677669799677704	0.028020531046828577	7	32530734	R	II	LSM5	5'UTR	shore	5'UTR-shore	chr7:32529753-32530146
cg13099847	0.0247035	0.05986702424624265	3.3685550458756577	8.550545979372131E-4	0.0415068	-2.178541583538003	0.05531810870135511	0.08326144704852141	0.0279433383471663	1	33546750	R	I	ADC	1stExon	island	1stExon-island	chr1:33546524-33547243			high-CpG:33319287-33319352
cg21157234	0.0251673	0.07780289627061526	4.284797638519223	2.4717155595087962E-5	0.00309354	1.1661128423250497	0.07325658083436859	0.10118394708559816	0.027927366251229574	9	101984918	F	I	ALG2	TSS1500	island	TSS1500-island	chr9:101983719-101984961				rs170623
cg02267698	0.0253972	0.10412366239933062	3.6273703748207073	3.3676325082823775E-4	0.0218412	-1.307696214170086	0.09958881047370269	0.12744575801684568	0.027856947543142996	19	7991119	R	I	CTXN1	TSS200	island	TSS200-island	chr19:7989497-7991199
cg21509819	0.0252348	0.051924306948307075	4.067506166719689	6.08956557505435E-5	0.00614255	0.3076527451684514	0.04740450715853787	0.07516899158140584	0.027764484422867976	19	6737662	F	II	GPR108	TSS1500	island	TSS1500-island	chr19:6737239-6737780				rs55787415
cg14593550	0.0282456	0.11101166328227065	3.7203745205976793	2.377221519655367E-4	0.0169695	-0.9803441213799156	0.10649503682878099	0.13424002790021747	0.02774499107143648	12	7053164	R	I	C12orf57	TSS200	island	TSS200-island	chr12:7053149-7053927				rs28366050
cg04366385	0.0249877	0.10460830728791633	4.0825687540495315	5.727532752168838E-5	0.0058612	0.36587649854594506	0.10011567677122905	0.12771326423087948	0.02759758745965042	4	78980382	R	I	FRAS1	Body	island	Body-island	chr4:78980042-78980410	TRUE
cg10267925	0.0254708	0.09939715647943595	3.435518169273933	6.75455717178225E-4	0.0354284	-1.958927085536514	0.09490868041383882	0.12248074767393541	0.02757206726009659	11	111170595	F	I	C11orf93	5'UTR	shore	5'UTR-shore	chr11:111169304-111170428	TRUE
cg22792862	0.0262687	0.061777113157150676	4.321816179973093	2.1118795218427173E-5	0.0027256	1.3163066604160596	0.05729246927316285	0.08484099598908808	0.027548526715925226	14	67827087	R	I	EIF2S1	1stExon	island	1stExon-island	chr14:67826139-67827526
cg19183542	0.0307819	0.12841456447635177	4.095914539780841	5.4239671925350714E-5	0.00562253	0.41762473196812255	0.12393126597732376	0.15147152818563872	0.02754026220831496	15	49448572	R	I	GALK2	Body	shore	Body-shore	chr15:49447339-49447576
cg01937701	0.0267191	0.027440543262449695	3.536329317762508	4.703326373231898E-4	0.0275672	-1.6207850301081344	0.022961339277998795	0.05047644946819717	0.027515110190198373	14	24422872	R	I	DHRS4	TSS200	island	TSS200-island	chr14:24422770-24423141			high-CpG:23492690-23492742
cg15289316	0.027706	0.021700173422396163	3.749033918894005	2.1322682392394568E-4	0.0156059	-0.8779475845284246	0.017240044792423366	0.044637977805113416	0.02739793301269005	15	93199049	F	I	FAM174B	TSS200	island	TSS200-island	chr15:93198374-93199181	TRUE		high-CpG:90999656-91000161	rs28385875
cg05714094	0.0256759	0.19042677523287388	3.445807891451474	6.512075573857416E-4	0.0345406	-1.9248264799881722	0.18596982910007862	0.21334821248724956	0.02737838338717094	11	117102988	F	I	RNF214	TSS1500	island	TSS1500-island	chr11:117102742-117103452			high-CpG:116608049-116608839
cg16587443	0.0317857	0.09847086412486435	3.702079392402603	2.547217678892435E-4	0.0178049	-1.045336003959493	0.09403777803835628	0.12126959256976304	0.02723181453140676	4	144434046	R	II	SMARCA5	TSS1500	shore	TSS1500-shore	chr4:144434249-144435343
cg15216925	0.0228205	0.07439894232100301	4.295261454775148	2.36445857770635E-5	0.00298455	1.208451605291203	0.06997548588821595	0.09714814683247934	0.02717266094426339	5	179921655	R	I	CNOT6	5'UTR	island	5'UTR-island	chr5:179921201-179922179
cg15951914	0.030186	0.9259559009674689	3.3421222074561023	9.374958874097024E-4	0.044035	-2.2641293451204074	0.9215337319357754	0.9486984845590364	0.027164752623261013	7	104863626	R	II	SRPK2	Body	opensea	Body-opensea			TRUE			rs59838199
cg16800975	0.0262096	0.059067718549882305	6.339909155266315	8.500999725716419E-10	6.0913e-07	11.123935205246053	0.054648456939446796	0.08179534968926491	0.027146892749818116	8	17434541	F	I	PDGFRL	TSS200	shore	TSS200-shore	chr8:17434648-17434954	TRUE
cg22641952	0.0270521	0.04247141051469821	3.7838668509879265	1.8665927240453054E-4	0.014165	-0.7525318633193896	0.038060057892717256	0.06515836685631456	0.0270983089635973	17	58219985	F	II		IGR	shore	IGR-shore	chr17:58218626-58218926		TRUE
cg18635284	0.0265548	0.830504620585501	3.3283681658653426	9.83264962870221E-4	0.0455191	-2.3084166287968477	0.8261019428690018	0.8531469631274966	0.027045020258494756	17	74303439	F	I	QRICH2	Body	shore	Body-shore	chr17:74303478-74304428
cg13725958	0.023173	0.09060790556082479	4.362568681438636	1.773809108891597E-5	0.00238343	1.4829667368628732	0.08620634546782718	0.1132445003248125	0.02703815485698531	17	48712219	R	I	ABCC3	5'UTR	island	5'UTR-island	chr17:48712050-48712705	TRUE		high-CpG:46066912-46067302
cg09730423	0.0279054	0.049904011160263134	5.512968024704842	7.652292146759446E-8	2.80873e-05	6.7361058328436885	0.04550895166835588	0.07250717426150041	0.02699822259314453	3	186258448	R	II	CRYGS	Body	opensea	Body-opensea
cg13502903	0.0293275	0.07280265316820826	3.6484805108691165	3.1135964904149664E-4	0.0206657	-1.2340579209086417	0.06840862123297337	0.09540053169227344	0.026991910459300078	1	94345034	R	II	DNTTIP2	TSS1500	shore	TSS1500-shore	chr1:94344507-94344822	TRUE
cg23508591	0.0233182	0.05764097078936952	3.400112367634686	7.654886890463251E-4	0.0384673	-2.0755433534631287	0.05325466063329597	0.08019913730631921	0.026944476673023243	15	75871807	R	I	PTPN9	TSS200	island	TSS200-island	chr15:75870802-75871814			high-CpG:73658162-73658877
cg23486345	0.0270261	0.058022286981550875	6.6252847698295465	1.6198030684461497E-10	1.44578e-07	12.747204028355267	0.05363781282769253	0.0805710112013938	0.02693319837370127	6	99797485	F	I	C6orf168	1stExon	island	1stExon-island	chr6:99797208-99797946	TRUE			rs2388907
cg21399703	0.0302733	0.8966288424327812	3.481777274233312	5.726887765050612E-4	0.0316142	-1.8048830482708622	0.8922564698527551	0.9191153299872014	0.026858860134446272	1	247681439	R	I		IGR	island	IGR-island	chr1:247681399-247681951
cg10041119	0.029989	0.08524657394852972	4.160070060606104	4.166432669930563E-5	0.00460748	0.6684897248201436	0.0808842267014022	0.10768150264804265	0.026797275946640442	14	31889003	R	II		IGR	shore	IGR-shore	chr14:31889168-31890024
cg00954467	0.0304711	0.0705827404693249	4.097147535875814	5.396707797348649E-5	0.0056036	0.4224132826780478	0.06622356859934721	0.09300133865778165	0.026777770058434444	8	18769863	R	II	PSD3	Body	opensea	Body-opensea			TRUE
cg17609731	0.0239964	0.08091954209201414	3.337671943873476	9.520832506039382E-4	0.0444901	-2.2784775013293155	0.07658917909542315	0.10318998036019641	0.026600801264773266	7	77325533	F	I	RSBN1L	TSS1500	island	TSS1500-island	chr7:77325410-77326409	TRUE
cg13481974	0.0270311	0.10729488344548309	3.3742829486336334	8.381043694720811E-4	0.040885	-2.1599126550116807	0.10296516223597899	0.12956202109436132	0.02659685885838234	15	42174516	F	I	SPTBN5	Body	island	Body-island	chr15:42174084-42174855	TRUE	TRUE
cg11976233	0.024859	0.05516993029765597	5.1375639106622355	5.041648636481696E-7	0.000134632	4.908415330479147	0.050859096163186845	0.07733993441778286	0.026480838254596017	4	56719715	F	I	EXOC1	TSS200	island	TSS200-island	chr4:56719704-56720228
cg26618056	0.0233358	0.045333980104547485	5.372933412820794	1.5645088820224827E-7	5.11847e-05	6.0419118557477445	0.04102671484150755	0.06748563002875285	0.026458915187245302	16	25043323	R	I		IGR	island	IGR-island	chr16:25043130-25043439
cg00165981	0.0261998	0.06583016581709913	4.387563960643932	1.592791435878848E-5	0.00219262	1.5858672832061567	0.06153006609009687	0.08794496441311084	0.02641489832301397	5	74808039	R	II	COL4A3BP	TSS1500	shore	TSS1500-shore	chr5:74806581-74807974
cg10364115	0.0255203	0.05542453576729755	4.794717062344559	2.576778122803684E-6	0.000513504	3.3339054031176643	0.05113448888589904	0.07748763401448988	0.02635314512859084	7	2560976	R	I	LFNG	Body	shore	Body-shore	chr7:2558371-2559967
cg01860753	0.026247	0.042313292414467796	3.8846943826051037	1.2628517359957662E-4	0.0106933	-0.38357844840227706	0.03802960592774051	0.06434368006049385	0.026314074132753336	1	206730586	R	I	RASSF5	Body	island	Body-island	chr1:206730397-206730908		TRUE	high-CpG:204797079-204797522
cg03416665	0.0240163	0.04902236471086604	5.276296085531163	2.541830763711513E-7	7.60652e-05	5.571429360713096	0.04475288713698389	0.07097967794797422	0.02622679081099033	4	95373403	R	I	PDLIM5	5'UTR	island	5'UTR-island	chr4:95372801-95373535
cg04468564	0.0272529	0.057837586635639225	5.047178686092339	7.817124886534714E-7	0.000195131	4.484413955810559	0.05358295836682409	0.07971853201811704	0.026135573651292952	15	49913596	F	II	C15orf33	TSS1500	shore	TSS1500-shore	chr15:49912985-49913482
cg08486397	0.0215789	0.08832601905329215	3.6845203452088584	2.721096739903899E-4	0.018695	-1.107438212073304	0.08408227184425017	0.11015100469979383	0.02606873285554366	11	3186792	R	I	OSBPL5	TSS1500	shore	TSS1500-shore	chr11:3186131-3186768
cg25337570	0.0237563	0.14717324307631727	4.0624782154565064	6.215187287599916E-5	0.00624197	0.2882602805567336	0.14294913364517603	0.1688972344364723	0.02594810079129628	22	29784436	F	I	AP1B1	1stExon	island	1stExon-island	chr22:29784169-29784779			high-CpG:28114431-28114616
cg09220050	0.0224821	0.07971673587103034	3.962136993026135	9.302269332959681E-5	0.00850331	-0.09424897915330277	0.07551053045036647	0.10134864946301592	0.025838119012649444	20	48770642	R	I	TMEM189	TSS1500	island	TSS1500-island	chr20:48769945-48770709
cg07586331	0.0273909	0.06835695634758285	4.22735364768278	3.1484785670351415E-5	0.00372539	0.9353105586464716	0.06416030222870617	0.0899397489589486	0.025779446730242433	14	97263458	F	II	VRK1	TSS1500	shore	TSS1500-shore	chr14:97263559-97264274
cg02613435	0.0232326	0.03566763401842769	7.138642465441082	7.22946694521246E-12	1.01979e-08	15.79882229301661	0.03147987868950628	0.05720466142430922	0.025724782734802935	10	102756977	R	I	LZTS2	5'UTR	island	5'UTR-island	chr10:102756834-102759798
cg18320648	0.0218392	0.1513144550129428	3.7523586115777734	2.1054467557412213E-4	0.0154527	-0.8660225773110382	0.14713043514953994	0.17283227145330035	0.02570183630376041	2	152266336	F	I	RIF1	TSS200	island	TSS200-island	chr2:152266271-152267286
cg04957198	0.0251311	0.07371253471402237	4.080218842301582	5.782631890642088E-5	0.00591086	0.35678035279066744	0.06953319940134656	0.09520625917921227	0.025673059777865714	10	25241883	F	II	PRTFDC1	TSS1500	island	TSS1500-island	chr10:25241110-25241900	TRUE	TRUE
cg07052513	0.0213628	0.12184592897856157	3.753147395039512	2.0991302612249026E-4	0.015427	-0.8631919577615221	0.11767264561489633	0.14330852913455425	0.025635883519657912	2	86668451	R	I	KDM3A	5'UTR	island	5'UTR-island	chr2:86667815-86669447	TRUE		high-CpG:86521939-86522015
cg00199519	0.025097	0.8727884815746567	3.7081953303089104	2.489153414741941E-4	0.0174926	-1.0236421513886569	0.8686349298963374	0.8941496044917272	0.025514674595389808	17	18023121	F	I	MYO15A	Body	island	Body-island	chr17:18022195-18024868
cg04155600	0.0232375	0.04482018752332803	4.587729768676741	6.609578566531395E-6	0.00110069	2.4284332032471427	0.040678490645703835	0.06612034289396672	0.025441852248262883	16	2932470	R	I	FLYWCH2	TSS1500	island	TSS1500-island	chr16:2932267-2933765
cg10182418	0.02674	0.057598839895895426	5.631919818452241	4.123045265682355E-8	1.67768e-05	7.337193992495705	0.05346411689813992	0.078863129598638	0.025399012700498082	4	38858536	R	II	TLR6	TSS200	opensea	TSS200-opensea			TRUE
cg16692732	0.0323016	0.07353369234010401	4.104918743615282	5.2278789737654195E-5	0.00546811	0.4526237111857876	0.06940766999022921	0.09475323585374582	0.025345565863516606	4	99578720	F	II	TSPAN5	Body	shore	Body-shore	chr4:99579142-99580160		TRUE		rs74910094
cg11059266	0.0227119	0.05829840121269816	4.790512976761716	2.6274059651310106E-6	0.000521571	3.3151728682586645	0.054183715881177805	0.07945964006051712	0.025275924179339312	4	48782139	F	I	FRYL	1stExon	island	1stExon-island	chr4:48781331-48782339			high-CpG:48476727-48477098
cg02799478	0.0220864	0.05556011815516154	3.489892303930128	5.562440204410301E-4	0.0310013	-1.7776639405315233	0.05144712126375332	0.07671267359668951	0.02526555233293619	19	58090259	R	I	ZNF416	TSS200	island	TSS200-island	chr19:58089801-58090524			high-CpG:62782023-62782121
cg25921813	0.0293147	0.927743252697708	4.225381542275381	3.174599182968783E-5	0.00374275	0.9274358998294838	0.9236490699183545	0.948799049848669	0.025149979930314537	3	194797138	R	I	C3orf21	Body	opensea	Body-opensea
cg17164747	0.0222374	0.05034563665687414	3.7827287423443883	1.8747553835388577E-4	0.0142041	-0.7566462682041983	0.046254432521776995	0.07138611506594515	0.025131682544168157	4	24914777	F	I	CCDC149	TSS200	opensea	TSS200-opensea		TRUE	TRUE
cg08995871	0.0276703	0.9184712078160502	3.498259580778595	5.397516968842046E-4	0.030345	-1.7495376327589822	0.9143800906577698	0.9395112389157777	0.025131148258007885	10	76803361	F	I	DUPD1	Body	island	Body-island	chr10:76803360-76803857	TRUE
cg08807541	0.025322	0.05694575225075486	4.719357003648627	3.6447325836572016E-6	0.000687118	3.0002566451212003	0.05286231424453033	0.077946290568481	0.025083976323950673	12	10766485	R	II	MAGOHB	TSS1500	shore	TSS1500-shore	chr12:10765955-10766331
cg12476968	0.0260154	0.06299814360669168	5.025040168152185	8.695624906325941E-7	0.000212923	4.381526546559878	0.05891834021235902	0.0839799896346882	0.025061649422329177	15	34610829	R	II	SLC12A6	Body	opensea	Body-opensea
cg18437077	0.0248366	0.14244402337611253	3.5990269226850464	3.739460153568419E-4	0.0234951	-1.4059511077230562	0.13836526703504035	0.1634204845587694	0.02505521752372905	7	100860918	R	I	PLOD3	1stExon	island	1stExon-island	chr7:100860297-100861029			high-CpG:100647341-100647794
cg03695147	0.0243831	0.02825253104428213	4.341015934009274	1.9455648790161934E-5	0.00256143	1.394653709789476	0.024176212044555032	0.049216457328592936	0.025040245284037903	16	67212457	F	II	KIAA0895L	Body	island	Body-island	chr16:67211933-67212509	TRUE
cg17818798	0.0229221	0.06679479227401526	3.303294563726707	0.0010720947345236426	0.048183	-2.388715940468969	0.0627230829716509	0.08773501154331775	0.025011928571666855	19	14228473	F	I	PRKACA	5'UTR	island	5'UTR-island	chr19:14228461-14229264			high-CpG:14089459-14089599
cg07351262	0.0213305	0.050652746876872004	3.902510676359239	1.1775928730585761E-4	0.010175	-0.3174721246075336	0.04658457173302373	0.071574790473806	0.024990218740782263	1	110198909	R	I	GSTM4	Body	island	Body-island	chr1:110198541-110199127			high-CpG:110000228-110000492
cg02709840	0.0231191	0.045603324516209104	3.6207411020846267	3.4513473359486696E-4	0.0222126	-1.3307403627645966	0.04153581900498127	0.066521924288238	0.024986105283256732	16	67062875	R	II	CBFB	TSS200	island	TSS200-island	chr16:67062613-67064012
cg22696252	0.022728	0.0528774662521913	4.609389197115019	5.9983632126441906E-6	0.0010182	2.5215653843311463	0.04881307649002321	0.0737800421719129	0.02496696568188969	3	97540975	F	I		IGR	island	IGR-island	chr3:97540664-97541633			high-CpG:99023464-99023854	rs974572
cg14684917	0.0219455	0.0621799337161831	3.7503190927316874	2.1218622727239432E-4	0.0155541	-0.873339063256255	0.058116019932355344	0.08308006174729726	0.02496404181494192	11	62380363	F	I	EML3	TSS200	island	TSS200-island	chr11:62379638-62380556
cg15821939	0.0248767	0.0682095082142628	4.247854528334212	2.8888247734496388E-5	0.00349519	1.017363862027456	0.0641528587620613	0.08907227682558479	0.02491941806352349	8	1765387	R	II	MIR596	TSS200	shore	TSS200-shore	chr8:1764328-1765171	TRUE	TRUE
cg25231225	0.0233464	0.040123543165331496	6.564348637521205	2.3178701131541017E-10	1.96175e-07	12.396090123351232	0.0360720566146925	0.06095975971147488	0.024887703096782378	22	35937531	F	I	RASD2	1stExon	island	1stExon-island	chr22:35935981-35937537		TRUE		rs2272861
cg23819836	0.0186046	0.08536410955379307	3.4431408385187736	6.574132466359515E-4	0.0347653	-1.9336742548104748	0.08133507575927859	0.10608485478272474	0.024749779023446147	6	15663134	F	I	DTNBP1	1stExon	island	1stExon-island	chr6:15662444-15663412			high-CpG:15771093-15771300
cg23387468	0.0305868	0.9430472942915357	5.318068208372889	2.0625291576930113E-7	6.35731e-05	5.773933036747123	0.9390234561639721	0.9637413189475765	0.02471786278360444	7	139079360	F	II	LUC7L2	Body	opensea	Body-opensea					rs6467846
cg06551493	0.0237711	0.05544801176256124	4.3284724138581705	2.05273709733815E-5	0.00266569	1.3434336106834328	0.051429080086747375	0.07611680323817542	0.024687723151428045	7	77166702	R	I	PTPN12	TSS200	island	TSS200-island	chr7:77166610-77167337			high-CpG:77004267-77004875
cg15573783	0.0225216	0.06554898608527582	3.4813440519373327	5.735793504974125E-4	0.0316439	-1.806334503205984	0.0615311266004109	0.08621226343600973	0.024681136835598826	19	45927056	F	I	ERCC1	5'UTR	island	5'UTR-island	chr19:45926661-45927191			high-CpG:50618518-50619050
cg00912191	0.0331631	0.06733924758777862	3.3388503142695583	9.482002796072158E-4	0.0443929	-2.274680027443596	0.06334058144532154	0.08790381632041509	0.024563234875093556	5	171709917	F	II	UBTD2	Body	shore	Body-shore	chr5:171710180-171710713				rs6894499
cg25325159	0.021954	0.058581689012695594	3.2927803271527347	0.0011115190671924847	0.0493114	-2.422220350612684	0.05458322171139676	0.07914523513366103	0.024562013422264273	1	19812210	R	I	CAPZB	TSS200	island	TSS200-island	chr1:19811703-19812644
cg14887563	0.0218422	0.050548238482822395	3.552012238983995	4.4424666679177693E-4	0.026474	-1.5673724785958836	0.04655109381082349	0.07110498251024529	0.024553888699421794	7	86849180	F	I	C7orf23	TSS200	island	TSS200-island	chr7:86848911-86850024
cg26811385	0.023966	0.05138156016596024	4.982598843623544	1.0654440797380638E-6	0.000251142	4.185350785936312	0.04738727631376532	0.07192359140581982	0.0245363150920545	4	150832003	R	II		IGR	opensea	IGR-opensea			TRUE
cg12769566	0.0248127	0.06194881451466906	5.226422508400517	3.2566600804951305E-7	9.37658e-05	5.3313862177072435	0.057954534360829715	0.08249082673441427	0.024536292373584553	4	47487497	R	II	ATP10D	1stExon	opensea	1stExon-opensea		TRUE
cg01301339	0.022392	0.0642795515364362	5.054960353262187	7.529244700428651E-7	0.000188863	4.520669259970682	0.06030043365272208	0.08474358636696601	0.02444315271424393	5	180673096	R	II		IGR	island	IGR-island	chr5:180673068-180673694
cg20027157	0.0246284	0.06074378361216537	4.692670705548568	4.1166270516471955E-6	0.000753569	2.8831960199500104	0.05676799475273197	0.08119069774639427	0.024422702993662303	12	11324778	F	II	PRH1	TSS1500	shore	TSS1500-shore	chr12:11323771-11324331
cg22240533	0.0234997	0.060919535994101166	4.403365378961229	1.4876352704276853E-5	0.00207406	1.6511849311615814	0.056955579352448965	0.0813055987225982	0.02435001937014923	12	25348648	R	II	CASC1	TSS1500	shore	TSS1500-shore	chr12:25348039-25348399
cg00560722	0.0206135	0.09236901180539048	4.0794845834546525	5.799951497923628E-5	0.00592183	0.35393911006360756	0.08840532364799161	0.11275369375772744	0.024348370109735826	10	101989177	F	I	CHUK	Body	island	Body-island	chr10:101989127-101989533
cg21228957	0.0201786	0.04331962566715745	4.350953484025187	1.8644817561153657E-5	0.0024808	1.43532528490866	0.03935715743948642	0.06369803369517986	0.024340876255693436	17	48171816	R	I	PDK2	TSS1500	shore	TSS1500-shore	chr17:48172460-48172994
cg02825052	0.0296514	0.06754414792062013	4.530099979719889	8.541504034300429E-6	0.00134166	2.1824904330945865	0.06358622679388388	0.08789917085812088	0.024312944064236994	11	85753082	R	II	PICALM	Body	opensea	Body-opensea		TRUE	TRUE
cg13402217	0.0190773	0.08517032364379573	3.5836148379166084	3.9575036170507355E-4	0.0244089	-1.4590818666713963	0.08121416003471436	0.10551630791907131	0.024302147884356945	1	151584375	F	I	SNX27	TSS1500	island	TSS1500-island	chr1:151584374-151585205
cg09444327	0.0188595	0.06836455530773573	3.884513460449208	1.2637467965158553E-4	0.0106933	-0.38424834832825283	0.0644116475831242	0.08869379503430928	0.02428214745118508	3	128746102	R	I	CCDC48	Body	island	Body-island	chr3:128745899-128746335
cg25835954	0.021238	0.05578536953501566	4.286846158003003	2.450358047648237E-5	0.00307087	1.174394393219468	0.05185276300804082	0.07601020310231482	0.024157440094274	13	50160062	R	I	RCBTB1	TSS1500	island	TSS1500-island	chr13:50159386-50160106
cg13174197	0.0239791	0.03715405121999453	7.147673437976197	6.834994074629065E-12	9.6794e-09	15.853966095863463	0.03325593450783576	0.05720150859681106	0.023945574088975297	3	52720522	R	II	GNL3	5'UTR	shore	5'UTR-shore	chr3:52719934-52720335
cg01427436	0.028088	0.06764645743580042	3.9873901770518563	8.410903548563695E-5	0.00786847	0.0012095208486675446	0.06375244543080351	0.08767280489007022	0.02392035945926671	4	174240175	F	II	GALNT7	Body	opensea	Body-opensea			TRUE		rs10009352
cg12641275	0.0228784	0.02849823680964441	3.869478679413095	1.3402635478607984E-4	0.0111622	-0.439819056439144	0.024613800764832362	0.04847533646867782	0.023861535703845457	8	11411487	F	I	BLK	Body	opensea	Body-opensea
cg04914231	0.0237517	0.0388857233722286	4.041017431990484	6.77963550385492E-5	0.00668308	0.20572894401068442	0.03500781583280214	0.05882924786070755	0.02382143202790541	16	30006637	F	I	INO80E	TSS1500	island	TSS1500-island	chr16:30006578-30007874				rs1135661
cg17447147	0.025021	0.08114216557182125	3.8420101269776956	1.4915184881091433E-4	0.0121052	-0.5408433632857168	0.07726831629559489	0.10106481899241394	0.023796502696819058	4	68411518	F	II	CENPC1	TSS1500	shore	TSS1500-shore	chr4:68410993-68411492
cg15038811	0.022379	0.04296740336714944	4.168279196452816	4.027207039803142E-5	0.0044975	0.7008401848080448	0.03910335649602538	0.06283964441864459	0.023736287922619212	3	28283857	F	II	CMC1	Body	shore	Body-shore	chr3:28282826-28283457
cg17388039	0.0229033	0.024151660606846044	6.375366368371088	6.938105389179995E-10	5.09318e-07	11.322684485078899	0.020299351304900563	0.04396353701685138	0.023664185711950815	6	138726184	F	II	HEBP2	Body	island	Body-island	chr6:138724617-138726215
cg12343777	0.019797	0.04482618517114266	5.915866975383624	9.053329884870707E-9	4.56734e-06	8.813564675876318	0.0409776198775651	0.06461880668097013	0.02364118680340503	17	7942342	F	II	ALOX15B	TSS200	opensea	TSS200-opensea			TRUE
cg04842962	0.0259763	0.0578029044789678	3.327035183405249	9.878095194901073E-4	0.0456529	-2.3126997524128257	0.05396056875965359	0.077563488178298	0.02360291941864441	6	43655489	F	II	MRPS18A	1stExon	island	1stExon-island	chr6:43655271-43655618			high-CpG:43763442-43763536	rs34855626
cg07120806	0.0219404	0.0356040044856133	4.031667721147312	7.040500806293164E-5	0.00686665	0.16989540076050513	0.03176468869182614	0.055349057139375865	0.023584368447549728	4	1873451	R	II	WHSC1	5'UTR	island	5'UTR-island	chr4:1872181-1873986
cg13107060	0.0271791	0.06592740140570556	4.52202701183274	8.852075166285315E-6	0.0013802	2.1482540271643105	0.06208840899967682	0.0856707909224248	0.02358238192274798	4	130017238	R	II	C4orf33	5'UTR	shelf	5'UTR-shelf	chr4:130014349-130014899
cg10009657	0.0232728	0.06463695698930984	3.7847251724894817	1.8604589545569348E-4	0.0141453	-0.7494281804332141	0.06079811147614869	0.08437959105699575	0.023581479580847053	19	4153419	F	II	CREB3L3	TSS1500	opensea	TSS1500-opensea		TRUE
cg24686911	0.0279038	0.14973170611191056	3.4312352369056	6.857951490543229E-4	0.035788	-1.9730931552418403	0.14589469583999376	0.1694649017960541	0.023570205956060353	14	31029063	R	I	G2E3	5'UTR	shore	5'UTR-shore	chr14:31028133-31028812
cg14169363	0.0230004	0.04536424134058077	7.168326462794565	6.010805785258995E-12	8.57978e-09	15.980260038429371	0.04152866031882718	0.0650900865953135	0.023561426276486316	9	75747433	F	II		IGR	opensea	IGR-opensea			TRUE
cg10198271	0.0229924	0.03797450123156787	5.548993794379501	6.351977536382521E-8	2.40003e-05	6.917052301762438	0.034139002926314214	0.05769992108715807	0.023560918160843852	20	55966838	R	I	RBM38	1stExon	island	1stExon-island	chr20:55966212-55966964
cg07376541	0.0230998	0.05070473154272319	5.538801376759753	6.696266536192094E-8	2.50903e-05	6.865761679980621	0.04687185849506292	0.07041665007354744	0.023544791578484527	13	46627165	R	II	ZC3H13	TSS1500	shore	TSS1500-shore	chr13:46626454-46627019
cg07049977	0.0186949	0.051539816378282276	3.6558960381538603	3.028721576599801E-4	0.0202913	-1.2080976743332394	0.047717088018278314	0.07119956222973121	0.0234824742114529	2	37458536	F	I	CEBPZ	Body	island	Body-island	chr2:37458398-37459199
cg00438616	0.0255007	0.07031004465219827	4.173224295416437	3.94549248676491E-5	0.00442534	0.7203551489646491	0.06649144410952217	0.08994856172881824	0.023457117619296072	15	76304843	F	II	NRG4	TSS200	opensea	TSS200-opensea
cg14733936	0.0213979	0.04974263475425593	4.435532990360233	1.2937481718649565E-5	0.00185404	1.784791081600944	0.0459328132795686	0.06933600233836218	0.02340318905879358	2	70476139	R	I	TIA1	TSS1500	island	TSS1500-island	chr2:70475427-70476151
cg05968270	0.0203316	0.11074012230358571	3.678559666145249	2.782622255154301E-4	0.0190433	-1.1284584696600852	0.10693856976703285	0.13029096392014325	0.023352394153110398	1	65533502	F	I		IGR	shore	IGR-shore	chr1:65533592-65533965
cg07560662	0.0205645	0.11455172412959604	3.3317030070284046	9.719805287856048E-4	0.0450895	-2.297694181250651	0.11075035304425038	0.13410163256851657	0.02335127952426619	1	117113232	R	I	CD58	Body	island	Body-island	chr1:117112960-117113883
cg12525736	0.0213345	0.05364962945530891	4.264394399332843	2.694379349491263E-5	0.00331342	1.0838196768016042	0.049858137773709045	0.07314872953210824	0.023290591758399197	1	228269915	F	I	ARF1	TSS1500	island	TSS1500-island	chr1:228269729-228271501					rs34667630
cg03641497	0.0220048	0.04972887114659593	4.314647237261664	2.177400031657115E-5	0.00278924	1.2871313842629748	0.045944169718797105	0.06919304991813274	0.023248880199335638	7	94876484	F	II	PPP1R9A	Body	opensea	Body-opensea		TRUE
cg22732432	0.025174	0.05562315880688151	5.82418430331967	1.4860627028273248E-8	7.03344e-06	8.33054064575552	0.051854016935259435	0.07500731700379508	0.023153300068535644	12	46121874	F	II	LOC400027	TSS200	island	TSS200-island	chr12:46120726-46124104				rs34470343
cg19159222	0.0284302	0.08384637250147714	3.485715131291386	5.646528661261237E-4	0.0313147	-1.7916821381525825	0.08008140024914284	0.1032090869420535	0.023127686692910654	15	49912703	R	II	C15orf33	5'UTR	shore	5'UTR-shore	chr15:49912985-49913482
cg22074858	0.0242124	0.0617050814720006	4.124431260635337	4.825861287302764E-5	0.0051525	0.5287034260919539	0.05794960262876029	0.08101897266580792	0.023069370037047628	1	89488430	R	II	GBP3	1stExon	opensea	1stExon-opensea		TRUE
cg14863489	0.0218887	0.05392186200108782	7.197589377389228	5.008160867704252E-12	7.38299e-09	16.159643330000154	0.05017434566131143	0.07319480317708067	0.02302045751576924	8	121457196	F	I	MTBP	TSS1500	shore	TSS1500-shore	chr8:121457353-121457657	TRUE
cg23063716	0.0177819	0.04580040553637099	3.849516480461769	1.4486541629474189E-4	0.0118536	-0.513301036786773	0.04205904072359151	0.06504171028780834	0.022982669564216823	15	75743999	F	I	SIN3A	TSS200	island	TSS200-island	chr15:75743081-75748449	TRUE
cg20128671	0.0203982	0.049553552066177724	3.9295492237758793	1.0585504596617978E-4	0.0093923	-0.21662584951814878	0.045813086990336656	0.06879022959907465	0.02297714260873799	4	143767608	F	I	INPP4B	TSS200	island	TSS200-island	chr4:143766940-143768413		TRUE
cg21813470	0.0248631	0.04962477578258551	6.738106444106435	8.292143429073507E-11	8.01187e-08	13.403620196659318	0.04588739325234015	0.0688456002238474	0.02295820697150726	12	59797287	R	II		IGR	opensea	IGR-opensea			TRUE		rs10506394	rs79024501
cg26771582	0.0195943	0.04028399378597355	3.423534759914163	7.047576898777289E-4	0.0363695	-1.998521902907778	0.03654756795552551	0.05949989805684919	0.02295233010132368	16	87415899	F	II	FBXO31	Body	shore	Body-shore	chr16:87416583-87418238
cg22777949	0.0187849	0.053495924050564324	4.183545786274123	3.7800028378624446E-5	0.00429056	0.7611533809289428	0.04976195170624158	0.07269921039279556	0.022937258686553982	11	810211	F	I	SNORA52	TSS1500	island	TSS1500-island	chr11:809202-810509
cg08399230	0.0174946	0.05950789393994663	3.5261940990560197	4.8794764880775787E-4	0.0282954	-1.6551877547834692	0.05578561561119937	0.07865103963064682	0.022865424019447446	16	4665037	R	I	FAM100A	TSS200	island	TSS200-island	chr16:4664006-4666782			high-CpG:4604781-4605056
cg05509352	0.0215827	0.044209982333063814	4.158859182672908	4.187353400079335E-5	0.00462026	0.6637227152245506	0.04049294815171444	0.0633261581228606	0.022833209971146164	5	142092851	R	I		IGR	opensea	IGR-opensea		TRUE
cg05495155	0.0254948	0.05129348980201051	3.4006451566939964	7.640545692856988E-4	0.0384341	-2.073796782362564	0.04757804091040334	0.0704015126731331	0.022823471762729766	19	45303864	F	II	CBLC	3'UTR	opensea	3'UTR-opensea
cg20769356	0.0251322	0.08923286184703018	3.820240825317376	1.6227190461607402E-4	0.0128341	-0.6204439389556384	0.08553015631912997	0.10827534741908842	0.022745191099958456	7	93633172	F	II	BET1	Body	shore	Body-shore	chr7:93633439-93633910				rs79416820
cg13082535	0.0188571	0.05095449068896649	3.7211313987205745	2.3704245287102405E-4	0.0169378	-0.9776490876206454	0.047253515592990035	0.06998807689684541	0.02273456130385538	6	28864756	F	I		IGR	shore	IGR-shore	chr6:28863343-28863545
cg05792022	0.0217682	0.1605496610693773	3.2909608660198986	0.0011184765837791767	0.0494858	-2.4280081237189526	0.15684988158312568	0.1795770984272426	0.02272721684411691	13	41239732	F	I	FOXO1	1stExon	island	1stExon-island	chr13:41238500-41241750				rs35021080
cg15804432	0.0204394	0.06380821836958572	5.235253747034811	3.11725367708668E-7	9.05723e-05	5.3737532824786305	0.060114198022776684	0.08280603729603223	0.02269183927325554	15	64454965	R	I	PPIB	Body	island	Body-island	chr15:64454890-64455577
cg23350198	0.0201817	0.0286167915083908	5.156872448781931	4.5871570765304833E-7	0.000124623	4.999809818582791	0.024941827607157727	0.047516605857589475	0.02257477825043175	22	18893715	R	I	DGCR6	TSS200	island	TSS200-island	chr22:18893251-18894291
cg15715256	0.0231157	0.0487132264777397	5.193887866226299	3.824344467723775E-7	0.000106886	5.175817989175875	0.045039780438792226	0.067605234678041	0.022565454239248772	5	42767749	F	II	CCDC152	Body	opensea	Body-opensea
cg07207937	0.0237971	0.02186024940108224	3.8458677513107595	1.4693421698924527E-4	0.0119793	-0.5266950388813898	0.018190847162216296	0.040731460915249956	0.02254061375303366	4	78783799	F	II	MRPL1	TSS200	island	TSS200-island	chr4:78783745-78784015	TRUE			rs60135456
cg12186219	0.0195373	0.05089081045500266	3.7095666991916088	2.476306110538402E-4	0.0174312	-1.0187732861824736	0.047229732715398334	0.06971921025868204	0.022489477543283704	11	1463541	F	II	BRSK2	Body	shore	Body-shore	chr11:1464295-1464899			low-CpG:1420034-1420275
cg07849438	0.0195409	0.06053090439746828	4.218829088824087	3.2628807757404956E-5	0.00382178	0.9012952139892922	0.05687018742967012	0.07935744880328739	0.02248726137361727	12	19593035	R	I	AEBP2	1stExon	island	1stExon-island	chr12:19592183-19593685			high-CpG:19483578-19484487
cg19472303	0.0200212	0.040408172564453136	4.3116098963703	2.205742371051523E-5	0.00281651	1.2747832758292263	0.03675705814922371	0.05918533241420446	0.02242827426498075	3	25705836	F	I	TOP2B	TSS200	island	TSS200-island	chr3:25705556-25706570			high-CpG:25680723-25681505
cg23627060	0.0199376	0.05093332577684917	3.420827541170903	7.115397959810075E-4	0.0365999	-2.0074492188958617	0.04729061704258317	0.06966725641021716	0.02237663936763399	7	106807920	F	II		IGR	shore	IGR-shore	chr7:106809461-106809815				rs957667
cg17064520	0.0212717	0.05453482846474349	3.9283637100212605	1.0635214475224977E-4	0.00943175	-0.22106064599951392	0.050909364813001005	0.07318007010227624	0.022270705289275237	10	98591758	R	I	LCOR	TSS1500	island	TSS1500-island	chr10:98591707-98593273			high-CpG:98581628-98583076
cg05982757	0.0201793	0.04425089187284843	4.749037287697155	3.181124491955142E-6	0.000612231	3.131121200388576	0.04063232030330666	0.06286068851620613	0.022228368212899474	12	54427528	F	II	HOXC4	5'UTR	island	5'UTR-island	chr12:54427025-54428709
cg06350524	0.0189937	0.05114381274349691	5.1521907571231855	4.693563741106737E-7	0.00012713	4.977623303494977	0.04753202835583549	0.06971870388004134	0.02218667552420585	2	169747178	R	I	SPC25	TSS1500	shore	TSS1500-shore	chr2:169746719-169747005
cg06499652	0.0213567	0.08171462771268365	4.574738027746569	7.004473044884203E-6	0.001151	2.372753377003259	0.07810427877644882	0.10028213652760555	0.02217785775115673	11	13299410	R	I	ARNTL	1stExon	island	1stExon-island	chr11:13298796-13300735			high-CpG:13255836-13256007
cg26981201	0.023129	0.025998531577199363	4.2714384160010574	2.6154237948468906E-5	0.00323559	1.1121913212893881	0.022389868905109474	0.0445573681765188	0.022167499271409326	5	90679533	R	II	LOC100129716	Body	shelf	Body-shelf	chr5:90675822-90676930	TRUE
cg27010096	0.0221001	0.9463985309455034	3.8720281877699656	1.3269866306388106E-4	0.011078	-0.43040942216229894	0.9428004647293483	0.9649028714857298	0.022102406756381532	5	1060613	F	I	SLC12A7	Body	island	Body-island	chr5:1060584-1060809				rs4246750
cg12638589	0.0221362	0.08024109690278494	5.583298052635236	5.315219485285156E-8	2.06246e-05	7.090241443591393	0.0766539069192279	0.09868950253250695	0.022035595613279058	15	49913470	R	I	C15orf33	TSS1500	island	TSS1500-island	chr15:49912985-49913482
cg20697630	0.0195003	0.10162792610898874	3.8363259027618395	1.524773266146974E-4	0.012303	-0.5616675441357595	0.09805252657161799	0.12001569515832405	0.021963168586706064	1	20960374	R	I	PINK1	1stExon	island	1stExon-island	chr1:20960045-20960551
cg02096001	0.0233509	0.028947335829525456	4.189633950319115	3.685515837305014E-5	0.00420321	0.7852603462246082	0.025380932645879026	0.04728883791684996	0.02190790527097093	17	39844436	F	II	EIF1	TSS1500	shore	TSS1500-shore	chr17:39844833-39845950					rs60475068
cg27367768	0.0182157	0.04681568510487272	3.4323708633370185	6.830393212388406E-4	0.0356902	-1.969338589302967	0.043251824635246204	0.06514411037723765	0.021892285741991445	5	171615456	F	I	STK10	TSS200	island	TSS200-island	chr5:171614430-171615939
cg22199115	0.0178601	0.053638663563756406	3.568015243508541	4.19031708877686E-4	0.025392	-1.5126460387995229	0.05007549532488976	0.07196352879221343	0.021888033467323674	12	90102575	R	II	LOC338758	TSS200	island	TSS200-island	chr12:90101436-90104065
cg06162746	0.0246379	0.09216226198225275	4.659676509162235	4.781774012055587E-6	0.0008473	2.7392571091852185	0.08859917846673554	0.11048669149062691	0.021887513023891372	12	67662739	F	I	CAND1	TSS1500	shore	TSS1500-shore	chr12:67663041-67664047
cg03205007	0.0262612	0.11012090118443656	4.078423813017284	5.825060035811146E-5	0.0059424	0.3498352254850152	0.10655987131866013	0.12843476906557244	0.021874897746912314	2	55845736	R	I	SMEK2	TSS1500	shore	TSS1500-shore	chr2:55844267-55845065
cg17598574	0.0281202	0.9281784910622225	3.717754327551148	2.4008938448741405E-4	0.0170741	-0.9896700469810842	0.9246191881373791	0.9464834775328456	0.021864289395466474	1	112171207	F	II	RAP1A	5'UTR	opensea	5'UTR-opensea			TRUE
cg22986084	0.0211407	0.08326434548700966	3.548437416981776	4.5007052240494494E-4	0.0266928	-1.5795666384613023	0.07970600563028346	0.10156437903588725	0.021858373405603787	14	39901328	F	I	FBXO33	1stExon	island	1stExon-island	chr14:39900676-39902206			high-CpG:38971049-38971167
cg18179305	0.0226417	0.03058069602864561	8.560515855621148	6.081847721363128E-16	3.21715e-12	25.047764114290516	0.027024738738630497	0.04886847637729477	0.021843737638664276	5	89705894	R	II	CETN3	TSS1500	island	TSS1500-island	chr5:89705736-89705942	TRUE
cg24863706	0.0194764	0.06773673516561168	4.52512939483133	8.73146302028592E-6	0.00136554	2.1614045364857715	0.06419869527400598	0.08593236889386957	0.021733673619863586	4	120549163	F	I	PDE5A	TSS1500	island	TSS1500-island	chr4:120548203-120550250
cg13562276	0.0224051	0.06751475632657059	3.8096369257872698	1.690511045117495E-4	0.013179	-0.6590691595565703	0.06397883173927231	0.08569951134696176	0.021720679607689447	8	81397634	F	II	ZBTB10	TSS1500	shore	TSS1500-shore	chr8:81398429-81399618				rs423876
cg01804284	0.0189818	0.048645396376701525	4.114542144072819	5.0257775283105215E-5	0.00531233	0.4901053217777358	0.045120635259521646	0.0667727392650552	0.02165210400553355	1	41157659	F	I	NFYC	5'UTR	island	5'UTR-island	chr1:41157162-41157975			high-CpG:40929846-40930276	rs34027220
cg17589384	0.0202917	0.06558012905925531	4.686854879245532	4.227012962785035E-6	0.00076869	2.857760566471879	0.06205540382531434	0.08370728740523742	0.02165188357992308	1	74664061	R	I	TNNI3K	Body	shore	Body-shore	chr1:74663826-74664035		TRUE
cg18802567	0.0202709	0.12139212170881718	3.8078190382784376	1.7023985803417182E-4	0.013234	-0.6656811273812311	0.11786753586208501	0.13951856320629683	0.021651027344211815	5	171433913	F	I	FBXW11	TSS200	island	TSS200-island	chr5:171433004-171434082
cg13649242	0.0198301	0.0640683603978257	4.8922206620979365	1.6348160953409564E-6	0.000354246	3.7722974066657207	0.060550462079062006	0.08216040889432463	0.021609946815262626	6	170893854	F	I	PDCD2	TSS200	island	TSS200-island	chr6:170893259-170893898
cg14396066	0.0192349	0.06975539751244672	3.434450080946257	6.780204708967705E-4	0.0355105	-1.9624613829943742	0.06623866312037764	0.08784146010023056	0.021602796979852915	8	142010253	F	II	PTK2	5'UTR	shore	5'UTR-shore	chr8:142010440-142011907
cg21959181	0.0176288	0.053115457120301766	4.126116916315509	4.7925493695365154E-5	0.00513369	0.5352909338923473	0.04960669349318575	0.0711605272026127	0.021553833709426956	7	150755243	F	I	CDK5	TSS200	island	TSS200-island	chr7:150754922-150755426
cg24317988	0.0204807	0.02932433867968168	4.562359745045113	7.40175290105434E-6	0.001202	2.319830292304883	0.02582189928931511	0.047336884115852636	0.021514984826537527	10	33247433	R	I	ITGB1	TSS200	island	TSS200-island	chr10:33246271-33247707	TRUE
cg25289198	0.0198271	0.06374624903229183	3.4765616180658188	5.834970913444141E-4	0.0320094	-1.82234636289341	0.060250345663415375	0.08172518064365641	0.02147483498024104	11	45307997	F	II	SYT13	TSS200	shore	TSS200-shore	chr11:45307441-45307975	TRUE			rs75692916
cg02998992	0.0182273	0.09533373209875178	3.6773900971824736	2.7948471789862817E-4	0.0190907	-1.1325792933652643	0.09184111213712912	0.11329577761566832	0.021454665478539206	17	19265610	F	I	B9D1	Body	island	Body-island	chr17:19265403-19266444
cg22609277	0.021292	0.08579417547990059	3.881689513173439	1.2777955969657306E-4	0.0107843	-0.394700915807074	0.08230177141770961	0.10375511065688278	0.02145333923917317	1	111746873	F	I		IGR	island	IGR-island	chr1:111746337-111747303	TRUE	TRUE
cg15401922	0.0191886	0.07494499703547237	4.270618351495229	2.6245007646615847E-5	0.00324413	1.1088861639460594	0.07145806111065592	0.0928778103630998	0.021419749252443887	6	157802439	F	I	ZDHHC14	TSS200	island	TSS200-island	chr6:157801062-157803377			high-CpG:157722150-157722728
cg03356490	0.0170906	0.06288683317461757	3.7395503614220833	2.210558302455565E-4	0.0160506	-0.9119103608449759	0.059405834380955654	0.08078911268487884	0.02138327830392319	19	35605867	F	I	FXYD3	TSS1500	opensea	TSS1500-opensea			TRUE
cg14824382	0.0181257	0.05291680502875068	4.032973472674507	7.00350424738819E-5	0.00683817	0.17489533310524674	0.04943614036732211	0.07081736614466907	0.02138122577734697	8	144680115	F	I	EEF1D	TSS1500	island	TSS1500-island	chr8:144679237-144681851
cg19611616	0.0220638	0.05025328367506927	3.725938302351285	2.3276830555562508E-4	0.0166989	-0.9605213758405178	0.04677994462980946	0.0681161701935483	0.021336225563738848	12	27397833	R	II	STK38L	5'UTR	shore	5'UTR-shore	chr12:27396982-27397646
cg10708793	0.0199949	0.044678023830691714	3.8252876418394357	1.5913647830671242E-4	0.0126613	-0.6020264841580785	0.04120657934534951	0.06253116689816587	0.02132458755281636	17	40264626	F	II	DHX58	5'UTR	opensea	5'UTR-opensea		TRUE	TRUE		rs2277621
cg01354656	0.0223497	0.8669083172850325	3.336523447876903	9.558820196886688E-4	0.0446016	-2.2821775037605994	0.8634451099038254	0.8847190981026692	0.02127398819884385	6	151411710	F	II	MTHFD1L	Body	shore	Body-shore	chr6:151412003-151412339		TRUE
cg10326891	0.0181236	0.05846408280352299	3.2963414094340546	0.0010980179389874951	0.0489357	-2.4108838105399224	0.0550051593213856	0.07625283214022958	0.021247672818843988	4	88343821	F	I	NUDT9	1stExon	island	1stExon-island	chr4:88343677-88344159	TRUE
cg02341182	0.018583	0.03731615744580066	4.343761853569731	1.9228288901787922E-5	0.00253542	1.405883792212232	0.033864806331053376	0.055065963178786696	0.02120115684773332	3	33480109	R	II	UBP1	Body	shore	Body-shore	chr3:33480998-33482139
cg12121587	0.0183258	0.04842896026932232	3.881251805448672	1.2799863381699917E-4	0.0107952	-0.39632043381793736	0.04497790496740502	0.06617724467918272	0.021199339711777697	11	66025327	R	I	KLC2	5'UTR	island	5'UTR-island	chr11:66024910-66026253			high-CpG:65781659-65782085
cg04101117	0.0234906	0.10222245461006803	3.544736937526666	4.56174470979358E-4	0.0269703	-1.592177548344437	0.09877591841409948	0.11994749790362055	0.021171579489521072	12	42719598	R	II	PPHLN1	TSS1500	shore	TSS1500-shore	chr12:42719761-42720119	TRUE
cg16143763	0.0185201	0.03412983511613543	4.4749849315711066	1.0889089749869807E-5	0.00161786	1.949814357052353	0.030683329223715465	0.051854722562866676	0.02117139333915121	17	41116517	R	I	AARSD1	Body	island	Body-island	chr17:41116349-41116551			high-CpG:38369971-38370044
cg01117627	0.0185975	0.052836478266812564	3.3224512535213013	0.0010035871865679963	0.0461983	-2.327416626557447	0.04939013337958206	0.07056053768685515	0.021170404307273086	14	100150713	F	II	CYP46A1	TSS200	island	TSS200-island	chr14:100149727-100151073
cg23332732	0.017891	0.052791333017317144	4.006654630313664	7.786120076766897E-5	0.00741905	0.07439660433819828	0.04934663360018146	0.07050693001972924	0.02116029641954778	12	26986274	R	I	ITPR2	TSS200	island	TSS200-island	chr12:26985453-26986304
cg16755220	0.0168893	0.074253779454409	3.4139181035110786	7.291265546516859E-4	0.0372488	-2.0302041664236086	0.0708128646242716	0.09194991286654423	0.021137048242272638	16	12070685	F	I	RUNDC2A	Body	island	Body-island	chr16:12070257-12070870
cg01963885	0.019331	0.04333734789731214	3.8673072560127473	1.3516706299299388E-4	0.0112416	-0.44782884964364644	0.03992215899549465	0.060901176535230625	0.020979017539735974	22	20004367	F	I	ARVCF	TSS200	island	TSS200-island	chr22:20003521-20004695			high-CpG:18384251-18384395
cg10861146	0.0179774	0.05286221988146646	5.424570793396874	1.2038111111306482E-7	4.11611e-05	6.296191010590376	0.04946379339733695	0.07033984179984677	0.020876048402509825	1	155099324	R	II	EFNA1	TSS1500	island	TSS1500-island	chr1:155098434-155100451
cg13670615	0.0183787	0.09397902407456987	3.797142977513222	1.7738218396355767E-4	0.0136335	-0.7044540070790903	0.09059834564077975	0.11136537030549053	0.02076702466471078	19	49140625	R	I	SEC1	TSS1500	island	TSS1500-island	chr19:49140156-49141131			high-CpG:53832384-53832451
cg02140097	0.0183269	0.06797869254024601	3.5998186526414733	3.728569695543122E-4	0.0234513	-1.4032160979863724	0.0646010598728395	0.08534937482976516	0.020748314956925668	12	110719074	R	I	ATP2A2	1stExon	island	1stExon-island	chr12:110718392-110720062			high-CpG:109203326-109203956
cg04194001	0.0185241	0.08584511910022699	3.6479431201907007	3.119833411050525E-4	0.020686	-1.2359373433135463	0.08247360814383074	0.10318431830455059	0.020710710160719847	2	43823104	F	I	THADA	5'UTR	island	5'UTR-island	chr2:43822928-43823370			high-CpG:43676603-43676701	rs80042925
cg06775939	0.0200384	0.11159471255719249	3.6982341195963966	2.5843755232659454E-4	0.0179704	-1.0589588577834927	0.10822645314402675	0.1289171895391877	0.02069073639516096	14	106714248	F	I		IGR	opensea	IGR-opensea					rs35437094
cg24016044	0.0188054	0.04890720698312656	4.296309374165785	2.353965741195528E-5	0.00297365	1.2126967283363745	0.04554165041277869	0.0662157836306299	0.020674133217851207	5	173315549	F	II	CPEB4	5'UTR	island	5'UTR-island	chr5:173314931-173315979			high-CpG:173247914-173248550
cg12093136	0.023962	0.07484038225586492	4.164897267561313	4.084017924877585E-5	0.00453826	0.6875058485925267	0.0714873138896452	0.09208473385356639	0.020597419963921185	4	76439140	F	II	RCHY1	Body	shore	Body-shore	chr4:76439435-76440003
cg26248552	0.0204848	0.04345397558906777	6.882715528064902	3.4750676804232036E-11	3.90623e-08	14.256849738398394	0.040105620343045253	0.060674088282897866	0.020568467939852612	5	72111926	F	II	TNPO1	TSS1500	shore	TSS1500-shore	chr5:72112157-72113106
cg26547359	0.0173159	0.03792178220243567	3.5646132263860015	4.2427691547741004E-4	0.0256321	-1.524299026078035	0.034584267289273045	0.05508614461298631	0.020501877323713266	10	16859530	F	I	RSU1	TSS200	island	TSS200-island	chr10:16859089-16859975			high-CpG:16899342-16899553
cg18358643	0.0192107	0.044789735061372876	4.479437431637715	1.0678497724787217E-5	0.00159646	1.9685189130896381	0.041454281953593554	0.06194349390138082	0.020489211947787266	2	61108264	F	I	REL	TSS1500	island	TSS1500-island	chr2:61108125-61109016
cg12001887	0.0218803	0.038626189495828495	3.429826603928486	6.892279155311842E-4	0.0358936	-1.9777487304211956	0.03529479471557613	0.05575907693712637	0.020464282221550237	22	44893917	R	I	LDOC1L	5'UTR	island	5'UTR-island	chr22:44892393-44894049			high-CpG:43271863-43272997
cg25431220	0.0193393	0.04589689415830426	6.025460266519768	4.9691259159674554E-9	2.78413e-06	9.398744682427704	0.04256920135137014	0.06301074287967974	0.020441541528309598	17	52978035	F	I	TOM1L1	TSS200	island	TSS200-island	chr17:52977866-52978307			high-CpG:50333021-50333289
cg04219410	0.0179571	0.0423769688828603	3.518775625942529	5.012308579091534E-4	0.0288056	-1.6803112637368924	0.03905557540853199	0.059458421036548754	0.020402845628016766	20	21106687	F	I	PLK1S1	1stExon	island	1stExon-island	chr20:21106648-21106967			high-CpG:21054623-21054736	rs66533166
cg11087911	0.0172012	0.04649331235375232	4.312688715893686	2.1956354058032006E-5	0.00280712	1.279168266728333	0.043181537682824206	0.06352529637566835	0.020343758692844147	8	64081408	R	I	YTHDF3	1stExon	island	1stExon-island	chr8:64080674-64081766
cg20630683	0.0184169	0.057326555359194044	3.4632380908305174	6.119799853596742E-4	0.0330612	-1.8668472508157787	0.05403335008707496	0.07426303961580646	0.020229689528731505	6	32812637	R	I	PSMB8	5'UTR	shore	5'UTR-shore	chr6:32811494-32811839
cg16694524	0.019033	0.06620961504482589	3.898372241258529	1.1968964535242069E-4	0.010304	-0.3328518985399924	0.06291780092781411	0.08313894478945787	0.020221143861643753	1	78445165	R	I	FUBP1	TSS1500	island	TSS1500-island	chr1:78444763-78445281	TRUE		high-CpG:78217440-78217807		rs1325513
cg26759515	0.0180576	0.046466034240134006	3.518090751291141	5.024741016134009E-4	0.0288632	-1.6826282158583057	0.04317785057016022	0.06337669311428488	0.020198842544124664	16	67515027	R	I	ATP6V0D1	1stExon	island	1stExon-island	chr16:67514398-67515345			high-CpG:66072515-66072600
cg24029436	0.0215805	0.05596576140362681	4.807372425335365	2.4299918613376397E-6	0.000490386	3.3903799954845804	0.052686093427489304	0.07283262528090542	0.020146531853416118	3	88199835	F	II	C3orf38	Body	shore	Body-shore	chr3:88198514-88199513
cg15116481	0.0247295	0.936090806357479	3.329721200619865	9.786719457851E-4	0.0453532	-2.3040674448671705	0.9328157860675695	0.9529337678484417	0.020117981780872207	19	51330265	R	I	KLK15	Body	island	Body-island	chr19:51330212-51330470
cg12193484	0.01965	0.05875526718769393	5.723762907816113	2.5404090971379054E-8	1.10897e-05	7.80837413251077	0.05548366436363704	0.07558065313998649	0.020096988776349453	5	110074577	F	I	SLC25A46	TSS200	shore	TSS200-shore	chr5:110074605-110075223	TRUE
cg08079518	0.0177358	0.04885772509107934	3.5287271297189515	4.8348818339689003E-4	0.0281378	-1.6465982113160411	0.04559499112039428	0.06563749979745968	0.020042508677065404	17	73775869	F	I	H3F3B	TSS200	island	TSS200-island	chr17:73774789-73776044			high-CpG:71287449-71287507
cg23114881	0.0199202	0.04738574655347199	5.347499784000134	1.778825420406664E-7	5.61764e-05	5.917404079303171	0.04413566789441309	0.06410043680006061	0.019964768905647523	14	88851550	F	II	SPATA7	TSS1500	shore	TSS1500-shore	chr14:88851883-88852285
cg09799432	0.0194201	0.0484528394395465	5.563504739009591	5.8913846706086616E-8	2.24486e-05	6.990206862347752	0.045204292708739255	0.06515965119798378	0.019955358489244526	1	87170127	R	I	SH3GLB1	TSS200	island	TSS200-island	chr1:87169875-87171015	TRUE
cg19628758	0.0167991	0.051639855343539036	3.938393594007994	1.0221544407517503E-4	0.00913925	-0.18350257914483326	0.04839454262924829	0.06833003501703427	0.019935492387785983	1	47973951	R	I		IGR	island	IGR-island	chr1:47973709-47973952
cg15164871	0.0166442	0.0567214567527986	3.4525251168256097	6.358196978389077E-4	0.0339377	-1.9025145006047266	0.053477900513952945	0.0734026031240048	0.01992470261005186	12	123380523	F	I	VPS37B	1stExon	island	1stExon-island	chr12:123380333-123380894
cg03149093	0.017582	0.08095561069334066	4.143799123875209	4.456065265011566E-5	0.00485274	0.6045372118610848	0.07771304094196535	0.09763168370041372	0.019918642758448374	19	12035973	F	I	ZNF700	5'UTR	island	5'UTR-island	chr19:12035899-12036433				rs8105892	rs7251778
cg00436663	0.0185824	0.03356383817642076	4.099311747865231	5.349176005966637E-5	0.00556937	0.43082148163184275	0.03032500007227131	0.050220719854903645	0.019895719782632333	22	38793933	F	II	LOC400927	Body	island	Body-island	chr22:38793732-38795370
cg19210712	0.0202729	0.02810581047647456	3.3150737513484483	0.0010294733377814536	0.0469275	-2.351062805718618	0.024888517573184294	0.0446518882648245	0.01976337069164021	3	44903163	F	I	MIR564	TSS1500	island	TSS1500-island	chr3:44902959-44903623				rs13061572
cg25483003	0.0186079	0.05209776284728584	3.578746363282489	4.028825423589905E-4	0.0247275	-1.4758217130838736	0.0488853344818568	0.06861882301234944	0.019733488530492636	9	139948856	R	I	ENTPD2	TSS1500	island	TSS1500-island	chr9:139947906-139948937
cg01060358	0.0172998	0.11543761630109516	4.070323632903599	6.020232272032371E-5	0.00609312	0.31852890047744875	0.11223156364229145	0.13192588711779996	0.019694323475508507	13	51483867	R	I	RNASEH2B	TSS200	island	TSS200-island	chr13:51483747-51484591	TRUE
cg24455405	0.0159356	0.07185610599459383	3.3965925909329635	7.750262384909017E-4	0.0387768	-2.08707540510958	0.06865195020441243	0.08833462148695523	0.019682671282542794	6	33172353	F	II	HSD17B8	TSS200	island	TSS200-island	chr6:33172289-33172823
cg15975824	0.0175172	0.046344483496190934	3.774723202393405	1.9331321431450814E-4	0.0145532	-0.7855555281046813	0.04314391600016332	0.06280454490433293	0.019660628904169614	1	113932472	F	II	MAGI3	TSS1500	shore	TSS1500-shore	chr1:113932580-113934070
cg06007331	0.0204107	0.059611686302195106	3.607090273393662	3.629930900523788E-4	0.02302	-1.3780706990823015	0.05642469435008459	0.0760019306273349	0.01957723627725031	8	110552843	F	II	EBAG9	5'UTR	shore	5'UTR-shore	chr8:110551736-110552643
cg02726883	0.0181055	0.10450956833066158	3.608484458548231	3.611301290659226E-4	0.0229464	-1.3732442698533296	0.10132433733259989	0.12089075632069309	0.019566418988093193	17	29421732	F	I	NF1	TSS1500	island	TSS1500-island	chr17:29421595-29422067
cg03558408	0.0165701	0.05942536063359336	3.6544416263530186	3.045194548967014E-4	0.0203637	-1.2131930712141	0.056243417607946496	0.07578963905120581	0.019546221443259314	5	134181967	R	I	C5orf24	5'UTR	island	5'UTR-island	chr5:134181483-134182250
cg02807964	0.0191735	0.06927886100967148	3.616001788517538	3.5123907600164117E-4	0.0225182	-1.3471911282011195	0.06611534326997792	0.08554838081380975	0.019433037543831827	11	10814144	F	I		IGR	opensea	IGR-opensea		TRUE	TRUE
cg07261848	0.0182002	0.09675199871404219	3.5208695592554853	4.97447623831521E-4	0.0286653	-1.6732248490395936	0.09358982475573498	0.11301460764247927	0.01942478288674429	3	179280419	F	I	ACTL6A	TSS1500	island	TSS1500-island	chr3:179280362-179281463
cg12368702	0.0161064	0.051422636026219964	3.6795083297705466	2.7727433555659167E-4	0.0189868	-1.1251150984060603	0.04826731784315551	0.06764998668198001	0.0193826688388245	16	53165711	F	I	CHD9	5'UTR	island	5'UTR-island	chr16:53164000-53165838
cg16480145	0.0197956	0.02907796049238932	3.4033701730788932	7.56758707308033E-4	0.0381779	-2.064859767098276	0.025925183646301676	0.045292241415125785	0.01936705776882411	9	35489718	R	II	RUSC2	TSS1500	island	TSS1500-island	chr9:35489704-35490700			high-CpG:35479546-35480108		rs79589362
cg05303249	0.0162152	0.046873848605162305	4.5260499592084935	8.695978717466255E-6	0.00136176	2.16530817435168	0.04375034376008095	0.06293758780843783	0.019187244048356887	11	66036138	R	I	RAB1B	5'UTR	island	5'UTR-island	chr11:66035828-66036808
cg25030644	0.017529	0.05917388499683169	3.5111342850169787	5.152668605139478E-4	0.029374	-1.7061386400257943	0.05605541378834606	0.07521173692618634	0.019156323137840277	1	227505910	R	II	CDC42BPA	TSS200	island	TSS200-island	chr1:227505446-227506752			high-CpG:225572419-225572928
cg25011749	0.0180975	0.0333907123270121	5.461090131749921	9.989911579919826E-8	3.51261e-05	6.477227380440826	0.030275449234134545	0.04941206537609667	0.019136616141962128	13	36857174	R	II	C13orf38	Body	opensea	Body-opensea
cg08607533	0.0182889	0.10788220565244265	3.59185565236269	3.83947323846546E-4	0.0238981	-1.4306989487674624	0.10476748683986759	0.12390075954568583	0.019133272705818244	12	132991766	R	I		IGR	shore	IGR-shore	chr12:132990777-132990987
cg21221497	0.0212039	0.05963332568507963	5.145797009478736	4.842755040384107E-7	0.000130483	4.9473505814754555	0.05652462366693266	0.07562093606412124	0.019096312397188578	4	154049212	R	II		IGR	opensea	IGR-opensea		TRUE
cg08187779	0.0168505	0.047253342306866286	4.2814537288729815	2.5069614593890547E-5	0.00312894	1.1526019324374692	0.04415556721864974	0.06318475704626565	0.019029189827615915	8	102217898	F	I	ZNF706	TSS200	island	TSS200-island	chr8:102217317-102218461			high-CpG:102286726-102287178
cg03990478	0.0198647	0.060313644581115	5.478138809400379	9.153932683964243E-8	3.26333e-05	6.56208242340115	0.057227653946704746	0.07618445355808202	0.01895679961137728	1	70819273	F	II	HHLA3	TSS1500	shore	TSS1500-shore	chr1:70819733-70820719
cg08706837	0.0162282	0.04217729238397328	3.4563462531991234	6.27218587706278E-4	0.0336333	-1.889804294666793	0.03909133700316202	0.05804792005671687	0.018956583053554847	1	37940090	F	I	ZC3H12A	TSS200	island	TSS200-island	chr1:37939723-37940650			high-CpG:37712661-37712770
cg09706180	0.0165707	0.052039330083328374	3.713486069938387	2.4399322825560479E-4	0.0172664	-1.0048490286540446	0.04895597808885012	0.06789656891207367	0.018940590823223552	15	50647709	R	I	GABPB1	TSS200	island	TSS200-island	chr15:50646437-50647742	TRUE
cg25433267	0.0172544	0.03522345970811686	3.969527621616765	9.032523990092902E-5	0.00830953	-0.0663684210991411	0.032150717709485716	0.05102613284393419	0.018875415134448473	10	77161647	F	I	C10orf41	Body	island	Body-island	chr10:77155128-77169600			high-CpG:76831142-76831731	rs7085324
cg15345369	0.0169774	0.03805531789566865	5.571154730624878	5.6618297562291476E-8	2.17119e-05	7.028835449650939	0.03498345175083729	0.05385348664051567	0.01887003488967838	2	10262827	R	I	RRM2	1stExon	island	1stExon-island	chr2:10262173-10263481			high-CpG:10179949-10180339		rs72542785
cg17216904	0.0178324	0.0516783573485471	3.639153788487618	3.223525107063683E-4	0.021186	-1.2666404381002971	0.04860702673095444	0.06747377195330936	0.018866745222354923	3	57262489	R	I	APPL1	Body	island	Body-island	chr3:57261455-57262598
cg24322333	0.016256	0.045401536719958724	4.569384521395373	7.173711219057203E-6	0.00117238	2.349849286401361	0.04234669196878466	0.06111216686885389	0.018765474900069225	6	151646584	F	I	AKAP12	TSS200	shore	TSS200-shore	chr6:151646668-151646958				rs7757002
cg01914037	0.0191448	0.04766576795082807	5.523922613976045	7.231681221801103E-8	2.68448e-05	6.791025944411904	0.044628671041326534	0.06328512348540738	0.018656452444080845	4	129207725	R	II	PGRMC2	Body	shore	Body-shore	chr4:129208297-129209780
cg14030359	0.0180656	0.08058798172544245	3.3962631602418862	7.759245490182094E-4	0.0387966	-2.088154172703904	0.07755168117529085	0.0962032416976506	0.01865156052235975	14	21493406	F	II	NDRG2	TSS200	island	TSS200-island	chr14:21492735-21494270	TRUE
cg00371829	0.0173991	0.0506857478547706	3.5239740849428833	4.918877120160001E-4	0.0284573	-1.6627111899090137	0.04765240717407898	0.06628578564118462	0.018633378467105638	15	76304865	F	II	NRG4	TSS200	opensea	TSS200-opensea
cg03621406	0.0167165	0.04385048960129258	3.9802323079155313	8.654956416262517E-5	0.00803617	-0.025903005174489735	0.040826409446534755	0.059402901825761384	0.01857649237922663	19	9930365	R	II	FBXL12	TSS1500	island	TSS1500-island	chr19:9929166-9930494
cg01151424	0.0179577	0.06444602951561063	4.306405189348355	2.255131395801222E-5	0.00286736	1.2536417228310706	0.06142405314673388	0.07998762226983387	0.01856356912309999	11	17411006	F	I	KCNJ11	TSS1500	island	TSS1500-island	chr11:17410436-17411287				rs35271178
cg22161131	0.0215002	0.08678253952712264	3.471856549789591	5.934107914419321E-4	0.0323853	-1.838079395572671	0.0837632053703921	0.10231054376173691	0.018547338391344814	1	109420278	F	II	GPSM2	5'UTR	shore	5'UTR-shore	chr1:109419544-109420038
cg06731443	0.0153737	0.03495041189815503	4.122727163634311	4.859761827427338E-5	0.00517487	0.5220462899542317	0.03193135583194977	0.05047698595292495	0.01854563012097518	11	27494710	F	II	LGR4	TSS1500	shore	TSS1500-shore	chr11:27493640-27494357
cg03341723	0.0158922	0.05493236628773193	3.5194802965065515	4.999546879415882E-4	0.0287626	-1.677926908333828	0.051914620758317785	0.07045220043900471	0.01853757968068693	6	33175613	F	I	RING1	TSS1500	island	TSS1500-island	chr6:33175561-33176387
cg09847284	0.0142296	0.0567898242223113	3.574608227970994	4.0903950155116804E-4	0.0249783	-1.4900339332181458	0.053773665351335674	0.0723014984159002	0.01852783306456452	11	45907071	R	I	MAPK8IP1	TSS200	island	TSS200-island	chr11:45907006-45907809
cg03622664	0.0217438	0.9123472262096821	3.5200382992815897	4.989462965124345E-4	0.0287248	-1.6760385131128626	0.9093311197089465	0.9278586310706083	0.018527511361661753	13	21371628	R	II	XPO4	Body	opensea	Body-opensea			TRUE
cg19602773	0.0164397	0.035569015002158644	4.26675985929428	2.6676145254640933E-5	0.00329063	1.0933425746365595	0.03257890031306735	0.050946747688913864	0.018367847375846513	3	52007747	R	I	ABHD14B	Body	island	Body-island	chr3:52007710-52008248			high-CpG:51982704-51982796
cg18501264	0.0165923	0.03247989107063213	4.508926071250208	9.379280601230686E-6	0.00144291	2.092807903798181	0.02949309734143018	0.04784054453509929	0.01834744719366911	19	33555827	R	I	RHPN2	TSS200	island	TSS200-island	chr19:33555246-33556431
cg05206910	0.0173177	0.06050438621667388	4.923284190868134	1.4120835018073075E-6	0.000314508	3.9135425354240185	0.0575210904409438	0.07584705020614284	0.01832595976519904	17	80230660	R	I	CSNK1D	Body	shore	Body-shore	chr17:80231019-80231820
cg10235275	0.0164672	0.028057178362477144	6.63350434255931	1.5430948070765414E-10	1.38764e-07	12.794749803124947	0.02508061360980436	0.04336522566193716	0.018284612052132797	10	65225544	R	I	JMJD1C	5'UTR	island	5'UTR-island	chr10:65224870-65225887	TRUE		high-CpG:64895344-64895796
cg03891442	0.0170679	0.08602678123783841	3.498814365278748	5.386745367414167E-4	0.0302991	-1.7476705512143385	0.083053328043731	0.10131882623610511	0.018265498192374108	6	159239538	R	I	EZR	TSS200	island	TSS200-island	chr6:159239081-159240775
cg16624210	0.0171406	0.04144711190231595	4.477192980539796	1.0784161300232748E-5	0.00160692	1.9590881427680662	0.038473668771386034	0.05673910514709838	0.018265436375712346	5	671434	R	I	TPPP	Body	shelf	Body-shelf	chr5:667947-668589		TRUE
cg20598768	0.0163861	0.09226153709284561	3.607493587509592	3.6245324069598115E-4	0.0229899	-1.3766746706246265	0.08929238929210068	0.10753144006810525	0.018239050776004573	1	154193039	R	I	C1orf43	1stExon	island	1stExon-island	chr1:154192843-154193852			high-CpG:152459648-152459760
cg13604132	0.0162412	0.056532960838001495	3.815622009231082	1.6519254662931122E-4	0.0129631	-0.6372801668782495	0.05356654369517894	0.07178882042966031	0.018222276734481367	4	75023629	F	I	MTHFD2L	TSS200	island	TSS200-island	chr4:75023577-75024037
cg24685134	0.0194399	0.050472285941321644	4.029811632698072	7.093410283799244E-5	0.00690907	0.1627906375853163	0.047513333347773495	0.06568975642242642	0.01817642307465292	1	55267152	R	I	TTC22	TSS1500	shore	TSS1500-shore	chr1:55266277-55267058	TRUE	TRUE
cg08849938	0.0171406	0.02786060033217231	3.709867911002107	2.473492672946143E-4	0.0174216	-1.017703653386719	0.024917173845411634	0.04299822226408436	0.018081048418672727	19	57791810	R	I	ZNF460	TSS200	island	TSS200-island	chr19:57791462-57792223			high-CpG:62483093-62483793
cg18115495	0.0157921	0.03233296334272953	3.6496642369410974	3.099899603874774E-4	0.0206057	-1.229917169725213	0.02939402572502641	0.0474474996623456	0.018053473937319188	7	65579946	R	I	CRCP	Body	island	Body-island	chr7:65579764-65580200			high-CpG:65217240-65217393
cg13227691	0.0149837	0.060125045763339074	3.536662231206803	4.697642744413954E-4	0.0275483	-1.6196534574142447	0.057189076123657416	0.07522431819598757	0.018035242072330156	12	72233472	F	I	TBC1D15	TSS200	island	TSS200-island	chr12:72233323-72233635	TRUE
cg08431447	0.0169881	0.08848990396912926	3.5843989609892324	3.9461278909067986E-4	0.0243554	-1.45638377281721	0.08555493077011236	0.10358405184978754	0.01802912107967518	11	17410400	F	I	KCNJ11	TSS200	shore	TSS200-shore	chr11:17410436-17411287					rs61880301
cg25529965	0.0157682	0.03136500552208138	3.605943843709932	3.6453175384379237E-4	0.0231013	-1.3820381612558048	0.028432989996812805	0.046443942509176904	0.0180109525123641	7	56174084	R	I	CHCHD2	1stExon	island	1stExon-island	chr7:56173912-56174398
cg23429981	0.0147533	0.06440917888133803	4.190915867347357	3.6659100395756544E-5	0.0041835	0.7903402517806244	0.061481124237276474	0.07946774562222597	0.017986621384949497	6	97345948	F	I	NDUFAF4	TSS200	island	TSS200-island	chr6:97345266-97345973				rs12524027
cg25574672	0.0167464	0.048651362782169826	3.427668398425988	6.94518500761945E-4	0.036046	-1.9848782397818026	0.04572434032241507	0.06370462114662286	0.017980280824207787	5	133562092	R	I	PPP2CA	TSS200	island	TSS200-island	chr5:133561140-133562544
cg15069758	0.0159832	0.04585051810844384	3.8578604674568844	1.4023756785836098E-4	0.0115564	-0.4826281700391224	0.04292480583883534	0.06089703835214471	0.017972232513309372	1	110198731	F	I	GSTM4	Body	island	Body-island	chr1:110198541-110199127			high-CpG:110000228-110000492
cg01494890	0.0165368	0.037496266160490566	4.244693403679977	2.92748263861248E-5	0.00353008	1.0046887556761712	0.03457738977332663	0.05250763043733363	0.017930240664006995	7	150672267	F	I	KCNH2	Body	island	Body-island	chr7:150671806-150672370
cg15038512	0.0178622	0.037742209643428136	8.1985655469355	7.321253794092814E-15	2.86247e-11	22.590758097290085	0.03482430177467229	0.052748592968458234	0.017924291193785948	6	170123185	F	I	PHF10	Body	opensea	Body-opensea					rs6459655
cg26684574	0.0153916	0.059513068577115615	4.011189750758651	7.645587188470327E-5	0.0073181	0.09167190741347397	0.05659766403763562	0.07450657763729844	0.017908913599662818	20	48532295	R	I	SPATA2	TSS1500	island	TSS1500-island	chr20:48531603-48532316
cg08197531	0.0137533	0.05807129851294634	3.5034997800542502	5.296573698503904E-4	0.0299323	-1.731891299716029	0.055158777463418636	0.07304997819623167	0.017891200732813035	12	12878211	F	I	APOLD1	TSS1500	island	TSS1500-island	chr12:12876630-12879002
cg02842338	0.0171033	0.9127185983280514	3.7829424712549464	1.873219925558775E-4	0.0141973	-0.7558736972210633	0.9098089689573043	0.9276824065204645	0.017873437563160177	19	58296010	R	I		IGR	shore	IGR-shore	chr19:58297472-58298118
cg22873412	0.0175074	0.06309284558830984	3.533528228840815	4.751403642942626E-4	0.0278037	-1.6303020521793066	0.06018960283132873	0.07802380833849844	0.017834205507169708	8	66753150	R	II	PDE7A	Body	shore	Body-shore	chr8:66753589-66754950
cg06240896	0.0164509	0.07775627147584993	3.8463702045260284	1.466476792028658E-4	0.0119641	-0.5248512821679432	0.07485888506586542	0.09265711587005593	0.017798230804190504	7	100136768	R	I	AGFG2	TSS200	island	TSS200-island	chr7:100136448-100136919
cg17637556	0.0181095	0.055672213885325963	4.83001828181506	2.187221735669689E-6	0.000451377	3.4917549552574405	0.05277872906876806	0.07055299294190948	0.01777426387314142	4	20701575	F	II	PACRGL	TSS1500	shore	TSS1500-shore	chr4:20701817-20702336
cg00691206	0.0187122	0.058094362141200215	3.9351235938066593	1.035470484948392E-4	0.00923535	-0.19575695567986706	0.055201191607418265	0.07297352488636454	0.01777233327894627	18	14132697	R	II	ZNF519	TSS1500	shore	TSS1500-shore	chr18:14132000-14132482
cg02837703	0.0159244	0.08640835967819738	3.5790598309195274	4.024197099022834E-4	0.0247101	-1.4747445094014537	0.08352791510010554	0.10122207465124117	0.017694159551135624	11	67236413	R	I	TMEM134	Body	island	Body-island	chr11:67236264-67236953
cg10582639	0.0158602	0.04132097595648351	3.7191851107318983	2.3879399203352185E-4	0.0170224	-0.9845782719552139	0.03844200881130489	0.05612709270311642	0.01768508389181153	11	121526840	R	I		IGR	opensea	IGR-opensea
cg11227541	0.0211017	0.07709850683397101	3.653166132219645	3.059710426372774E-4	0.0204191	-1.21766012139393	0.07422673403643837	0.09186762407842465	0.017640890041986282	1	84972317	R	II	GNG5	TSS200	island	TSS200-island	chr1:84971344-84972491
cg02149880	0.0168783	0.08504933443815701	3.7057146062486517	2.512553194201552E-4	0.0176208	-1.0324454669750072	0.08217857547804427	0.09981323766159396	0.017634662183549685	2	216878419	R	I	MREG	TSS200	shore	TSS200-shore	chr2:216877899-216878352
cg25697769	0.016437	0.023115884592506127	6.310531050772073	1.005320516398677E-9	6.94082e-07	10.959901182808412	0.020246647264702648	0.037871962278352586	0.017625315013649938	22	39097335	R	I	JOSD1	TSS1500	island	TSS1500-island	chr22:39096373-39097754	TRUE
cg22443490	0.0185706	0.056446201679771116	4.944642821045801	1.2762690743747873E-6	0.00029074	4.011100115542511	0.053585552775813894	0.07115811032869396	0.017572557552880064	15	99792144	R	II	LRRC28	5'UTR	shore	5'UTR-shore	chr15:99791328-99792042
cg14964403	0.0144537	0.044746640435501486	3.8145907460132547	1.6585140457121074E-4	0.0130114	-0.6410367432379118	0.041889757775798245	0.05943917982826102	0.017549422052462772	8	145149739	R	I	CYC1	TSS1500	island	TSS1500-island	chr8:145149550-145150440
cg05650680	0.0168181	0.041677615403617384	4.118474479868668	4.945355266740257E-5	0.00524428	0.5054436807140563	0.038821921504939315	0.056364041168247475	0.01754211966330816	8	1765217	F	II	MIR596	TSS200	shore	TSS200-shore	chr8:1764328-1765171		TRUE
cg22152050	0.0147219	0.05722772963716369	3.3645451250671043	8.671104573960141E-4	0.0419295	-2.191565648511612	0.05437799760093085	0.07188349439493256	0.017505496794001714	18	60987904	R	I	BCL2	TSS1500	island	TSS1500-island	chr18:60986621-60988286
cg06862150	0.0160474	0.06082301226327938	3.625396123351081	3.3923616714683677E-4	0.0219558	-1.3145629839294433	0.05798083846041267	0.07543990610659389	0.017459067646181214	5	151150984	F	I	G3BP1	TSS1500	island	TSS1500-island	chr5:151150014-151152086			high-CpG:151131132-151131201
cg07154408	0.0170816	0.052967929963377965	4.844440663566332	2.0449969764920105E-6	0.00042569	3.556529412538592	0.05012783092400962	0.06757415359441518	0.017446322670405565	4	120549556	R	II	PDE5A	TSS1500	island	TSS1500-island	chr4:120548203-120550250
cg24666695	0.0162996	0.07426142903282333	4.1238932959690295	4.8365389008758605E-5	0.00515813	0.5266015764859171	0.0714275342505816	0.08883574505578078	0.01740821080519918	9	130007687	F	II		IGR	island	IGR-island	chr9:130007229-130007688
cg13022888	0.0167317	0.07027590798775381	3.371415823325157	8.465493318973157E-4	0.0411885	-2.169241106727161	0.06744243767720338	0.08484804101344168	0.017405603336238293	14	82000246	F	I	SEL1L	TSS200	island	TSS200-island	chr14:81999751-82000434			high-CpG:81069865-81070010
cg13534901	0.0165468	0.03493398617238727	6.9804559556846835	1.916712699293413E-11	2.33711e-08	14.84097604855	0.03210195606721865	0.04949871242754017	0.017396756360321522	7	17339481	R	II	AHR	Body	shore	Body-shore	chr7:17338252-17339101
cg10035469	0.0177258	0.059638955314740984	4.145262037604401	4.429258988300159E-5	0.00483233	0.6102780266176309	0.05681067764528778	0.07418438332907178	0.017373705683783998	7	83824373	F	I	SEMA3A	TSS200	opensea	TSS200-opensea				low-CpG:83662006-83662415
cg22949578	0.0174399	0.06252004863085475	4.053907781426632	6.435019212037757E-5	0.00640879	0.25525418318144144	0.05969227064953532	0.07706290682049755	0.017370636170962225	1	85667951	R	II	SYDE2	TSS1500	shore	TSS1500-shore	chr1:85665818-85667650
cg14516552	0.0146943	0.04663745384499165	4.238785272326898	3.0010628695265714E-5	0.00359711	0.9810214342190298	0.04382588544687031	0.061096948463901415	0.01727106301703111	9	96213518	R	I	FAM120AOS	Body	island	Body-island	chr9:96213340-96214953
cg21667248	0.0153344	0.03289344969491006	3.8191621514569083	1.6294958550245854E-4	0.0128651	-0.6243775078653879	0.030084128670932676	0.04734138638965089	0.01725725771871821	18	12947066	F	II	SEH1L	TSS1500	shore	TSS1500-shore	chr18:12947924-12948654
cg11831988	0.0144815	0.07459984239522649	3.384002220258701	8.100575719954589E-4	0.0399479	-2.1282354852152494	0.07179273538942475	0.08903639271077822	0.017243657321353467	12	7038009	R	I	ATN1	5'UTR	shore	5'UTR-shore	chr12:7036955-7037924	TRUE
cg16862821	0.016192	0.08648848362546023	4.298499118141437	2.33218335600794E-5	0.0029505	1.221570336344473	0.0836902878041932	0.1008792049919764	0.017188917187783204	6	32938469	F	II	BRD2	TSS1500	shore	TSS1500-shore	chr6:32939275-32940954	TRUE
cg06498520	0.017607	0.05308985748316229	5.188768220608424	3.9220010109844325E-7	0.000109192	5.151411508618929	0.05029175002501408	0.06748012441078166	0.017188374385767584	4	186990006	R	II	TLR3	TSS1500	opensea	TSS1500-opensea			TRUE
cg11542086	0.015562	0.03827743549274772	4.709331045155613	3.815563092131873E-6	0.000712601	2.956210289701027	0.03548004836753446	0.05266399785098734	0.01718394948345288	8	79716756	R	I	IL7	Body	island	Body-island	chr8:79716681-79717403	TRUE
cg03146981	0.0136853	0.06610170165480796	3.8280113437332	1.5746822338006343E-4	0.0125647	-0.5920776666597707	0.06330443476964645	0.0804876456356386	0.017183210865992143	16	70719277	F	I	MTSS1L	Body	island	Body-island	chr16:70719114-70720441
cg20275133	0.0156276	0.03162199009233495	3.6358406437675024	3.2634464780137304E-4	0.0213742	-1.2781964096682277	0.028824971706098722	0.04600665607869269	0.01718168437259397	1	1342361	R	II	MRPL20	Body	island	Body-island	chr1:1342004-1342952
cg13952336	0.0170185	0.06956323281063667	4.235618888981109	3.0412209169776165E-5	0.00363434	0.9683492736374228	0.06677826572285563	0.08388592069065345	0.017107654967797828	19	38086096	R	I	ZNF540	5'UTR	shore	5'UTR-shore	chr19:38085148-38085811
cg01403114	0.0204684	0.049505455895154454	4.305459470136355	2.264218439198636E-5	0.0028779	1.2498026248574403	0.046723944951093506	0.06381036932175363	0.017086424370660123	5	64859509	R	II	CENPK	TSS1500	shore	TSS1500-shore	chr5:64858775-64859283
cg09414045	0.0149412	0.036528131596301396	4.509013004718442	9.375684874312528E-6	0.00144291	2.09317536354684	0.033748229110875584	0.05082477294991986	0.017076543839044278	1	110162465	R	I	AMPD2	1stExon	island	1stExon-island	chr1:110162464-110162716			high-CpG:109963950-109964146
cg26631329	0.0149495	0.06502595961488918	3.568140454295387	4.1883982587948276E-4	0.0253889	-1.5122169574739335	0.06224615919749234	0.07932207604721578	0.01707591684972344	19	19496517	F	II	GATAD2A	TSS200	island	TSS200-island	chr19:19495952-19497038			high-CpG:19357416-19357833
cg14602164	0.0217649	0.08329651840291868	3.694364641768239	2.622282492856793E-4	0.0182023	-1.0726544294667146	0.08051801500687765	0.09758596443970118	0.017067949432823526	4	175205422	F	II	KIAA1712	5'UTR	shore	5'UTR-shore	chr4:175204565-175205395
cg00137156	0.0143133	0.05756687002378235	3.3105891223818027	0.001045511084475869	0.0474301	-2.3654129653283773	0.05478932385358539	0.0718513931847953	0.017062069331209913	2	7005942	R	I	CMPK2	TSS200	island	TSS200-island	chr2:7005163-7006340	TRUE		high-CpG:6923374-6923422
cg27163692	0.0164767	0.07213201115087453	3.72301928484423	2.3535505285001104E-4	0.0168406	-0.9709246706373253	0.06935806797787757	0.08639800461200176	0.01703993663412419	16	2932999	R	I	FLYWCH2	TSS200	island	TSS200-island	chr16:2932267-2933765
cg01839430	0.0144969	0.06542991743072474	4.136927701224165	4.584058992207165E-5	0.00496698	0.577596301651103	0.06265685108627524	0.07969140148789364	0.0170345504016184	2	216177098	R	II	ATIC	Body	island	Body-island	chr2:216176549-216177132
cg00278692	0.0154171	0.04334054783853157	4.178256487828539	3.863963665872884E-5	0.00436383	0.7402349345366455	0.04057482733277694	0.05756425329669823	0.016989425963921292	10	93683737	F	I	BTAF1	5'UTR	island	5'UTR-island	chr10:93683430-93683839
cg22024295	0.0223163	0.9207577860480503	3.753246531692771	2.098337651877689E-4	0.0154257	-0.8628361587916107	0.9179920709971197	0.9349814634528363	0.016989392455716623	12	104528079	R	II	NFYB	Body	shelf	Body-shelf	chr12:104531174-104532539
cg13333087	0.0183291	0.05782304508739903	3.905099780926653	1.1656665271916898E-4	0.0100976	-0.3078426788271873	0.05506000213056552	0.07203298029397133	0.01697297816340581	4	113558068	F	II	LARP7	TSS200	island	TSS200-island	chr4:113558032-113558681	TRUE		high-CpG:113777470-113777573
cg06225979	0.0156897	0.049009284759055555	3.63481977310064	3.27584076532333E-4	0.0214281	-1.2817551805242768	0.04624847199325902	0.06320775041172343	0.016959278418464403	18	32957337	R	I	ZNF396	TSS200	island	TSS200-island	chr18:32956764-32957406	TRUE
cg00556514	0.0144744	0.043088239263901915	3.461605264237756	6.155587191281801E-4	0.0331803	-1.8722900886208542	0.04033183975545127	0.05726400816450522	0.016932168409053948	3	38066524	R	II	PLCD1	TSS1500	island	TSS1500-island	chr3:38065743-38066822
cg09272849	0.0154919	0.035214168256219223	3.6062039457301744	3.6418212515433113E-4	0.0230832	-1.3811381245879746	0.03246490966802411	0.049353212424079834	0.016888302756055726	15	71055835	R	I	UACA	1stExon	island	1stExon-island	chr15:71054898-71056230			high-CpG:68842832-68842993
cg04499901	0.0151994	0.03990661280683612	3.3455389284321777	9.264378481813156E-4	0.0437211	-2.2531014140342602	0.03715883249290808	0.054038054421323214	0.016879221928415136	5	180619113	R	I		IGR	island	IGR-island	chr5:180616157-180619114
cg05170515	0.0159456	0.08785655275137687	3.7424312521608045	2.1864932598150051E-4	0.0159079	-0.9016015134884965	0.08510982884331891	0.10198256142138926	0.016872732578070343	14	24899109	F	I	CBLN3	TSS1500	island	TSS1500-island	chr14:24898779-24899288
cg16057921	0.0143264	0.03973609659893031	3.776668539018653	1.918790789273701E-4	0.0144574	-0.7785357296569044	0.03699038707173409	0.05385688845308227	0.01686650138134818	11	2951168	F	I	PHLDA2	TSS1500	island	TSS1500-island	chr11:2949788-2951756				rs366297
cg08436942	0.0151318	0.08880538227600875	3.5931364610010346	3.8214282847365136E-4	0.0238146	-1.426282235292244	0.08606897957400236	0.10287831045775588	0.016809330883753512	4	4249992	F	I	TMEM128	TSS200	island	TSS200-island	chr4:4249766-4250270
cg10554839	0.0142919	0.07616597464119389	4.127077965210459	4.773655316338612E-5	0.00511803	0.5390477675366432	0.07343135472390161	0.09022973421583981	0.0167983794919382	10	27529782	F	I	ACBD5	5'UTR	island	5'UTR-island	chr10:27529218-27530102	TRUE		high-CpG:27569269-27570015
cg11404039	0.0183044	0.05932681854181218	5.269004036653262	2.635916768320871E-7	7.84241e-05	5.536214432624722	0.056594798018460166	0.07337720980476539	0.016782411786305226	4	155471778	F	II	PLRG1	TSS1500	shore	TSS1500-shore	chr4:155471133-155471682	TRUE
cg20784733	0.0126791	0.04614936586650859	3.6292350230099566	3.344431963262217E-4	0.0217227	-1.3012075208025928	0.04342072206792883	0.060182391116347385	0.016761669048418554	7	66205729	R	I	RABGEF1	1stExon	island	1stExon-island	chr7:66205245-66206565			high-CpG:65843080-65843184
cg20957095	0.01713	0.05690381514058395	3.4512894695511576	6.38624564174461E-4	0.0340319	-1.9066218448828742	0.054179102652907485	0.07091662222006288	0.0167375195671554	11	58345705	F	I	ZFP91	TSS1500	island	TSS1500-island	chr11:58345673-58347321	TRUE		high-CpG:58102213-58102305	rs59856964
cg17765713	0.0181185	0.0987710367501927	3.4072000931000668	7.466144675148306E-4	0.0378101	-2.052287896299572	0.09604677261382003	0.11278153802296646	0.016734765409146438	4	128801754	F	I	PLK4	TSS1500	shore	TSS1500-shore	chr4:128801886-128802696
cg11478273	0.0149354	0.05746284012459771	4.374693158952585	1.6836714028743822E-5	0.00228968	1.5328162392038278	0.054739037945510875	0.07147096561704432	0.01673192767153344	8	128806682	R	I	PVT1	TSS200	island	TSS200-island	chr8:128806081-128806899	TRUE		high-CpG:128875415-128876028
cg19268579	0.0139868	0.033752123249904085	3.302704911736793	0.0010742708343897329	0.0482152	-2.390597538434613	0.03103360660938888	0.04773306597255369	0.016699459363164807	10	43904406	F	I	HNRNPF	TSS1500	island	TSS1500-island	chr10:43902580-43904792			high-CpG:43224273-43224665
cg16100476	0.0158951	0.05641319528045523	4.602787257588411	6.178659122306336E-6	0.0010411	2.4931377717793604	0.05369811068468448	0.0703764874872762	0.01667837680259171	6	53517117	R	II	KLHL31	Body	shore	Body-shore	chr6:53516319-53517076		TRUE
cg01753796	0.0249431	0.06110986737117129	3.5033029306857233	5.300333477608881E-4	0.0299442	-1.7325546281784625	0.05839557617651206	0.0750690792294188	0.01667350305290674	3	178867105	R	II	PIK3CA	5'UTR	shore	5'UTR-shore	chr3:178866068-178866908				rs61453354
cg02696742	0.014845	0.06607159597925762	3.810938941588346	1.6820451773173138E-4	0.013133	-0.6543317463618665	0.06336386523267208	0.07999706839026888	0.016633203157596796	7	106810147	R	I	HBP1	5'UTR	island	5'UTR-island	chr7:106810128-106810329
cg26029786	0.0143171	0.04729707051751835	3.856255952750422	1.4111647248776378E-4	0.011607	-0.4885311038216944	0.044589377944589045	0.061222346606869066	0.01663296866228002	10	65280952	R	I	REEP3	TSS200	island	TSS200-island	chr10:65280870-65282030	TRUE
cg15645986	0.0179572	0.03482005313775558	3.537214209040682	4.6882333502682756E-4	0.0275167	-1.6177770691588718	0.03211775092369994	0.048717607381470275	0.01659985645777033	4	26585391	R	II	TBC1D19	TSS200	shore	TSS200-shore	chr4:26585564-26585799
cg15330584	0.01611	0.07822163965732593	3.816240527966283	1.6479857278708663E-4	0.0129455	-0.6350266507138445	0.07552029647607544	0.0921142617323284	0.01659396525625295	11	69455512	F	I	CCND1	TSS1500	island	TSS1500-island	chr11:69451136-69458596
cg02736602	0.0134431	0.03894247315968985	3.6324295550658663	3.3050335642920636E-4	0.0215482	-1.290083940711214	0.036244191404738786	0.05281935075658105	0.016575159351842263	1	197744226	R	I	DENND1B	Body	island	Body-island	chr1:197743931-197744788	TRUE		high-CpG:196010757-196011580
cg14793753	0.0169997	0.037159889511330604	5.504502587698399	7.993548561010254E-8	2.90728e-05	6.693725749423584	0.03446503463377672	0.05101914316732203	0.01655410853354531	5	64778097	R	II	ADAMTS6	TSS1500	opensea	TSS1500-opensea			TRUE
cg14813417	0.0166898	0.053821055780312876	3.5621910521420315	4.2804889128582676E-4	0.025787	-1.5325895213803928	0.05112968968777099	0.06766236711338545	0.016532677425614463	11	13205282	R	II		IGR	opensea	IGR-opensea			TRUE		rs56177310
cg15917344	0.0167649	0.05400684797763376	4.907981576888129	1.5178704667513126E-6	0.000333323	3.8438669357960906	0.05132454696998646	0.06780153887410559	0.01647699190411913	7	89975873	R	II	GTPBP10	TSS200	island	TSS200-island	chr7:89975785-89976027
cg07744993	0.0151152	0.02790381086855951	5.893327044877483	1.0231816279375682E-8	5.08345e-06	8.694260997067822	0.025222181564173912	0.041695047291114014	0.0164728657269401	5	89705938	R	II	CETN3	TSS1500	island	TSS1500-island	chr5:89705736-89705942	TRUE
cg08007110	0.0154908	0.05805473043511711	5.539908316436506	6.658013272547958E-8	2.4999e-05	6.871328349062561	0.0553925583724385	0.0717459010431785	0.016353342670740005	3	88198601	F	I	C3orf38	TSS1500	island	TSS1500-island	chr3:88198514-88199513
cg00303723	0.0136528	0.02594644853073213	3.3293251941221094	9.800141600115858E-4	0.0454095	-2.3053405347546896	0.023287996301351862	0.03961848856754493	0.016330492266193066	19	18304398	F	II	MPV17L2	Body	island	Body-island	chr19:18303623-18304425
cg06970220	0.0146996	0.059203420197721755	3.6709131327659295	2.863468465928856E-4	0.0194303	-1.1553783717139838	0.056547109017282556	0.07286444912569477	0.016317340108412216	1	156163860	F	II	SLC25A44	5'UTR	island	5'UTR-island	chr1:156163672-156164052			high-CpG:154430346-154430550	rs41265025
cg25634484	0.0160781	0.0663513513642582	4.191805177846393	3.652367326715437E-5	0.00417467	0.793865170375498	0.06369889290233693	0.07999256631128181	0.016293673408944873	8	8559074	F	I	CLDN23	TSS1500	shore	TSS1500-shore	chr8:8559131-8560867
cg14317554	0.0149339	0.055431316590635805	3.4882586538750364	5.595185799226522E-4	0.0311067	-1.7831481579820094	0.052784975171354706	0.06904107246122429	0.016256097289869584	3	184870948	F	I	C3orf70	TSS200	island	TSS200-island	chr3:184870185-184871525	TRUE
cg24728912	0.0138035	0.05403072999709161	3.5869482387229827	3.909355883161231E-4	0.0242116	-1.4476082064779199	0.051388725397382096	0.06761818222416913	0.01622945682678703	5	14143221	F	I	TRIO	TSS1500	island	TSS1500-island	chr5:14143017-14145350
cg05013129	0.0172006	0.027486068249604822	3.749659091622878	2.1272002559758645E-4	0.0155837	-0.8757059491360293	0.024844584644845572	0.04107084107408097	0.016226256429235395	12	57482384	F	II	NAB2	TSS1500	island	TSS1500-island	chr12:57480797-57483116
cg08226295	0.0155098	0.0228328462440604	3.89296640950833	1.222563715109873E-4	0.0104531	-0.3529195409475703	0.02019853530515594	0.03638073107271191	0.016182195767555974	22	31892562	R	I	SFI1	5'UTR	island	5'UTR-island	chr22:31892036-31893097			high-CpG:30222084-30222581
cg20787903	0.0142201	0.05431579076427089	4.364132046487793	1.7619321943612826E-5	0.00236836	1.489387642326741	0.051681781491858064	0.06786212416525114	0.016180342673393078	22	30278994	F	I	MTMR3	TSS200	island	TSS200-island	chr22:30278978-30279858				rs71331217
cg08826281	0.0132033	0.037593851418784616	3.742759116084553	2.1837702248859387E-4	0.0158913	-0.9004278423670309	0.03496702979297768	0.051103219780077445	0.016136189987099765	19	49655176	F	I	HRC	Body	island	Body-island	chr19:49655102-49655395	TRUE
cg11932640	0.0144867	0.05129156352240887	4.182709168933037	3.793166176575616E-5	0.00429848	0.7578431085257256	0.04867294117152749	0.06475876418408454	0.016085823012557045	4	4861200	R	I	MSX1	TSS200	shore	TSS200-shore	chr4:4861227-4862241
cg08456130	0.0141736	0.03058337091725423	3.588188311347813	3.891585051194895E-4	0.0241431	-1.4433373447285494	0.027965573388933435	0.04404632963433261	0.016080756245399175	6	151773385	F	II	RMND1	TSS200	island	TSS200-island	chr6:151773043-151774070
cg17592507	0.0163898	0.04634748458776318	7.626853952676759	3.2564156450805466E-13	6.89025e-10	18.848962487046048	0.043739715519612046	0.05975886836682615	0.016019152847214106	4	100485221	R	I	RG9MTD2	TSS1500	island	TSS1500-island	chr4:100484727-100485284	TRUE				rs75722302
cg01966787	0.0132606	0.024772213681115526	4.710226099955382	3.8000041679010673E-6	0.000710802	2.9601391939354533	0.022166038267931783	0.0381754015203462	0.016009363252414418	1	33722129	R	I	ZNF362	TSS200	shore	TSS200-shore	chr1:33721448-33721703			high-CpG:33494293-33494754
cg09814151	0.0138754	0.07686580588146374	3.8857448235396075	1.2576668342052864E-4	0.0106645	-0.3796884270173644	0.07426690098618981	0.09023160248572973	0.01596470149953992	13	45151437	R	I	TSC22D1	TSS1500	island	TSS1500-island	chr13:45149970-45152288			high-CpG:44048171-44049515
cg27081973	0.0163952	0.033597392618688375	6.821984724511323	5.014884706779544E-11	5.27447e-08	13.89691293945613	0.031001520675724967	0.04694759118250019	0.015946070506775226	5	64921186	R	II	C5orf44	Body	shore	Body-shore	chr5:64919914-64920288
cg11255154	0.0128568	0.05614039691511575	3.3182882289524622	0.0010181189677378407	0.0466048	-2.340765845569358	0.05354660351554323	0.069479905827203	0.015933302311659764	2	191879104	F	I	STAT1	TSS200	island	TSS200-island	chr2:191878608-191879253				rs36234022	rs72909283
cg14407075	0.014978	0.060851994835661644	3.994630914062674	8.170684099571542E-5	0.00769772	0.028680459978306594	0.05827245361061775	0.07411820685017308	0.015845753239555324	12	50794574	R	I	LARP4	TSS200	island	TSS200-island	chr12:50794549-50794920
cg15825725	0.0141544	0.03879074703855986	3.4444702438461903	6.543131149261423E-4	0.0346487	-1.9292648296274866	0.0362130913668212	0.0520472619217872	0.015834170554966	11	82905263	R	II	ANKRD42	TSS200	island	TSS200-island	chr11:82904478-82905660					rs80191020
cg06727060	0.0140295	0.04630125405153126	3.3941301205342875	7.817645935921409E-4	0.0389586	-2.0951367711684483	0.04372419801951643	0.05955468507332182	0.015830487053805388	16	30709711	R	I	SRCAP	TSS1500	island	TSS1500-island	chr16:30709274-30710364			high-CpG:30616944-30617460
cg20575277	0.015631	0.05180628261206811	3.9540196111640795	9.607345202281938E-5	0.00871794	-0.12481728371803236	0.049230048769900385	0.06505548522893065	0.015825436459030263	15	90728569	F	II	SEMA4B	5'UTR	island	5'UTR-island	chr15:90727879-90728570
cg17978903	0.0132591	0.051038827101449746	3.3792469155805733	8.236687055752248E-4	0.0404031	-2.1437445743530885	0.048469927423583595	0.0642503111590471	0.015780383735463505	11	101981422	R	I	YAP1	1stExon	island	1stExon-island	chr11:101980632-101982330	TRUE		high-CpG:101485946-101486878
cg13374867	0.0144133	0.029221801108541594	6.851559114138516	4.195739323126121E-11	4.54584e-08	14.071903454807224	0.026656012089905454	0.04241728749009889	0.015761275400193436	5	43514950	R	I	C5orf34	1stExon	shore	1stExon-shore	chr5:43515133-43515349					rs34851089
cg12544020	0.015245	0.0477680918202612	4.705544463959184	3.882067723862142E-6	0.000723519	2.939595947353893	0.04520438877794668	0.06095285032359301	0.015748461545646332	12	15941292	F	I	EPS8	5'UTR	shore	5'UTR-shore	chr12:15941718-15942740
cg27339282	0.0141261	0.04624190883381572	3.6939017053926095	2.626852533133707E-4	0.0182059	-1.0742920636059372	0.043678824552202976	0.05942348513925273	0.015744660587049757	4	139840514	R	I		IGR	opensea	IGR-opensea		TRUE
cg06995624	0.015787	0.08909311543561774	3.7902511368030853	1.8214227306131015E-4	0.0139161	-0.7294310392307723	0.08653328374578474	0.10225796412618744	0.0157246803804027	17	73043174	R	I	ATP5H	TSS200	island	TSS200-island	chr17:73042577-73043316			high-CpG:70554749-70554942
cg02683314	0.0126502	0.03490834512727736	3.475124794048017	5.865079586005693E-4	0.0321188	-1.8271529673291083	0.03235379368514144	0.048046038258262105	0.015692244573120663	19	4182606	R	I	SIRT6	TSS200	island	TSS200-island	chr19:4182259-4182803
cg07001734	0.015045	0.030239908623792305	4.3782210247191395	1.658278985364021E-5	0.00226629	1.5473438187372741	0.027685584377134597	0.0433764333208891	0.015690848943754502	14	102829788	F	I	TECPR2	5'UTR	island	5'UTR-island	chr14:102829156-102829873
cg08330919	0.0140286	0.030253711728561353	3.4586806668363193	6.220176481885444E-4	0.0334542	-1.8820329753191425	0.02770281158602591	0.04337262674731506	0.015669815161289152	4	40058921	F	II	LOC344967	TSS200	island	TSS200-island	chr4:40057484-40059041
cg08120389	0.0140774	0.02977755816099129	4.29360633596953	2.381122477803963E-5	0.00300314	1.2017485794733433	0.0272283221878305	0.04288791459438962	0.01565959240655912	17	19881268	F	II	AKAP10	TSS200	island	TSS200-island	chr17:19880676-19881633
cg10538454	0.0138027	0.038093761244737616	3.9207069505636825	1.0961642445338063E-4	0.00964279	-0.24967416891073935	0.03554460420005629	0.05120371176024158	0.015659107560185286	17	48238843	F	II		IGR	island	IGR-island	chr17:48238772-48239073		TRUE
cg27238079	0.0128393	0.040080988037353334	3.4115071862585387	7.353580374815205E-4	0.0374608	-2.0381340636151117	0.037533407002254666	0.05318283336071791	0.015649426358463246	10	33247273	F	I	ITGB1	5'UTR	island	5'UTR-island	chr10:33246271-33247707	TRUE		high-CpG:33286792-33287422
cg02520104	0.0131062	0.03363912204509173	5.154748646608564	4.635134349720165E-7	0.000125737	4.989743042493919	0.03110220097707097	0.04668614468062705	0.015583943703556077	13	80055217	F	I	NDFIP2	TSS200	island	TSS200-island	chr13:80055066-80055713	TRUE
cg21101222	0.0132021	0.058488712416151535	4.039004273487475	6.835015805464509E-5	0.00672109	0.19800706393467493	0.05596185141867994	0.07148399754600546	0.015522146127325519	5	151138161	R	I	ATOX1	5'UTR	island	5'UTR-island	chr5:151137992-151138418			high-CpG:151118332-151118375
cg04645444	0.0139635	0.048292219070373225	4.111753382180238	5.083565392124604E-5	0.00536081	0.47923547858548243	0.04576541726564315	0.06128719978041361	0.01552178251477046	15	32267545	F	II		IGR	opensea	IGR-opensea			TRUE
cg06294803	0.0112332	0.040856857165478	3.3678042808195126	8.572998249320811E-4	0.0415766	-2.180981132506619	0.038331919428433205	0.053842251241708425	0.01551033181327522	3	184033282	F	I	EIF4G1	5'UTR	shore	5'UTR-shore	chr3:184032166-184033242			high-CpG:185514937-185516649
cg17032999	0.0145358	0.033748320830204494	3.403904332710419	7.553362103133044E-4	0.0381322	-2.0631071508462124	0.031224325198064905	0.0467288697954938	0.015504544597428897	1	155903638	F	II	KIAA0907	Body	shore	Body-shore	chr1:155904072-155904307
cg04835163	0.0149561	0.04079451513893338	5.786669818494045	1.8171165181824182E-8	8.35834e-06	8.13462670643251	0.03827850498152893	0.05373399594844199	0.015455490966913059	1	74663899	R	I	TNNI3K	TSS200	island	TSS200-island	chr1:74663826-74664035		TRUE
cg13076329	0.0136213	0.044328321466344224	3.3600784765572147	8.807258737695345E-4	0.0423246	-2.2060562219741193	0.041815172773244015	0.057253086173716716	0.015437913400472701	4	114682704	R	I	CAMK2D	5'UTR	island	5'UTR-island	chr4:114682069-114682886			high-CpG:114901742-114902554
cg13301069	0.0124057	0.04186816905014666	4.293463349579205	2.3825673371892235E-5	0.00300332	1.2011696094033981	0.0393570067692783	0.054782717923183955	0.015425711153905654	11	6624877	R	I	ILK	TSS200	island	TSS200-island	chr11:6624552-6625073			high-CpG:6581348-6581468
cg25529303	0.0147712	0.0552930963504186	3.959334502052496	9.40654100784118E-5	0.00857683	-0.10480893007747571	0.05278783119077629	0.06817731717143617	0.015389485980659881	6	151186601	F	II	MTHFD1L	TSS200	shore	TSS200-shore	chr6:151186747-151188112				rs77293546
cg15275100	0.0150542	0.02810711320423497	4.130132432840061	4.714075168554078E-5	0.00506774	0.5509931581088479	0.02560690031595265	0.04096535091540116	0.01535845059944851	18	66382551	R	II	CCDC102B	5'UTR	island	5'UTR-island	chr18:66381934-66382575
cg14558639	0.0131879	0.04336289915074753	3.466782529818301	6.042783515912935E-4	0.0327993	-1.8550241274195418	0.04086315503552452	0.0562187260290373	0.015355570993512778	19	35760677	F	I	USF2	Body	island	Body-island	chr19:35760457-35760865
cg22691505	0.0130289	0.055797165898822776	3.8566014022868833	1.4092680636611704E-4	0.0115973	-0.4872603989619142	0.053297706961038915	0.06865152615028262	0.015353819189243709	7	6312217	R	I	CYTH3	5'UTR	island	5'UTR-island	chr7:6311322-6312526			high-CpG:6278565-6278851
cg25841477	0.0151038	0.04550897825282594	4.153590186492017	4.279559454603003E-5	0.00470755	0.642994003250517	0.04300963257675875	0.05836275601545719	0.015353123438698442	1	200379759	R	II	ZNF281	TSS1500	shore	TSS1500-shore	chr1:200378899-200379365
cg14608199	0.013707	0.08305737026860203	3.306028607038384	0.0010620582472914719	0.0479149	-2.3799874441313893	0.08055995503654159	0.09590122003348431	0.015341264996942716	11	2949963	R	I	PHLDA2	3'UTR	island	3'UTR-island	chr11:2949788-2951756
cg23709988	0.0135772	0.046619522340258374	3.5312753911958965	4.7904047319583063E-4	0.0279501	-1.637951296710936	0.044128439240081065	0.05943080685545593	0.015302367615374866	14	23772096	F	I	PPP1R3E	TSS200	shore	TSS200-shore	chr14:23770512-23771902
cg11094161	0.0176419	0.04510047313861404	5.128161828053367	5.2784705320636E-7	0.000139918	4.864015648189633	0.04261037721255926	0.05790668075832433	0.01529630354576507	14	57736037	R	II	MUDENG	Body	shore	Body-shore	chr14:57735106-57735704	TRUE
cg16579893	0.0145664	0.02638639816661209	3.470546502579309	5.961990114602689E-4	0.0324825	-1.84245649760373	0.02390703397666548	0.03913741400062325	0.015230380023957768	1	24069514	R	I	TCEB3	TSS1500	shore	TSS1500-shore	chr1:24069695-24070615
cg15299279	0.0157939	0.04422805237844046	5.604325818370714	4.763281188772474E-8	1.89322e-05	7.196830072760554	0.04174935847524681	0.05697562102343642	0.015226262548189609	4	113218437	F	II	ALPK1	TSS200	opensea	TSS200-opensea		TRUE			rs72046600
cg06085476	0.015022	0.04227516870320415	4.8163070805678245	2.331255109491507E-6	0.00047403	3.4303276277725905	0.0397979046987179	0.05501538358341915	0.01521747888470125	4	56413854	R	II	CLOCK	TSS1500	shore	TSS1500-shore	chr4:56411993-56413357
cg00354941	0.0136695	0.11795430623998286	3.505055519676479	5.266947174618664E-4	0.0298211	-1.7266476760043474	0.11547926134065575	0.13068310857937937	0.015203847238723617	4	48833206	F	I	OCIAD1	TSS200	island	TSS200-island	chr4:48832807-48833569			high-CpG:48527729-48528218
cg10304922	0.0122713	0.038110712325273084	3.363590133910845	8.700049077592096E-4	0.0420062	-2.1946653028349283	0.035639057770802195	0.05082207860540909	0.015183020834606896	12	133065924	F	I	FBRSL1	TSS1500	island	TSS1500-island	chr12:133065843-133066393
cg01379158	0.0136452	0.026513112802104947	3.799252265681963	1.7594898884867576E-4	0.0135669	-0.696801410227045	0.0240416024024366	0.039223737714685014	0.015182135312248414	17	17206552	R	II	NT5M	TSS200	island	TSS200-island	chr17:17206527-17207306
cg08673054	0.0137654	0.033931555573608954	3.8218715450511365	1.612524571024196E-4	0.0127788	-0.6144953286343302	0.03146069225345668	0.04663885264867779	0.015178160395221109	19	10541704	F	I	PDE4A	Body	shore	Body-shore	chr19:10542662-10543120
cg16920189	0.0136235	0.04385344391597083	3.6761745799293837	2.8076059678891843E-4	0.0191378	-1.1368607420728418	0.041385271507641	0.056546902015952825	0.015161630508311826	15	100105709	R	I	MEF2A	TSS1500	island	TSS1500-island	chr15:100105368-100107065
cg24061542	0.014033	0.030253160666788917	3.870994431908791	1.3323549746964414E-4	0.0111092	-0.43422544666689245	0.027785456694499854	0.042944209667132666	0.015158752972632812	11	44971593	F	II	TP53I11	5'UTR	island	5'UTR-island	chr11:44971048-44972685
cg24435866	0.0130623	0.0792346404361099	3.433519303757033	6.802629217910163E-4	0.035568	-1.9655404910317538	0.07676913516964813	0.09191438180648465	0.015145246636836515	1	154976595	F	I	ZBTB7B	5'UTR	island	5'UTR-island	chr1:154975697-154976624
cg03253629	0.0142875	0.042554786873516465	4.8412300165152775	2.0758643826127577E-6	0.000431615	3.5420953380292586	0.040103064940550846	0.05516364252876821	0.015060577588217362	4	105416336	R	I		IGR	island	IGR-island	chr4:105416228-105416435	TRUE
cg27308707	0.0125575	0.03206683669125276	3.590423783704613	3.8597411746000616E-4	0.0239952	-1.4356348652763993	0.02962060070679528	0.04464747889703409	0.015026878190238811	10	91461150	R	I	KIF20B	TSS1500	island	TSS1500-island	chr10:91460899-91461615			high-CpG:91451102-91451192
cg02664664	0.0130604	0.036920941548877	3.3710352469164944	8.476762433669609E-4	0.0412321	-2.1704787942935075	0.03448850609703763	0.04943060958690804	0.014942103489870413	10	72163983	R	I	EIF4EBP2	5'UTR	island	5'UTR-island	chr10:72163717-72164573
cg23127998	0.0134556	0.034832756483210645	4.22258330974553	3.2120172433437934E-5	0.0037782	0.9162680893590389	0.0324011342964788	0.04733824201497444	0.014937107718495643	20	14318152	F	II	FLRT3	5'UTR	opensea	5'UTR-opensea		TRUE
cg01993685	0.0151814	0.0439802156636876	3.9646687229559476	9.209015871605598E-5	0.00844597	-0.08470349245261666	0.04154963144956023	0.05648036305062835	0.014930731601068115	4	175204127	R	II	KIAA1712	TSS1500	shore	TSS1500-shore	chr4:175204565-175205395
cg04360491	0.0128755	0.04326131730658444	3.2888196345370777	0.0011267163617231578	0.0497769	-2.4348156505443788	0.04083179555779581	0.055756000586068846	0.01492420502827304	11	47600569	F	I	NDUFS3	1stExon	island	1stExon-island	chr11:47600129-47600927			high-CpG:47557145-47557216
cg20702390	0.0176359	0.944226854652709	3.5043664515480266	5.280050153424153E-4	0.0298859	-1.728970446012891	0.9417975512748087	0.9567204148819105	0.014922863607101822	2	18766018	F	I	NT5C1B	Body	island	Body-island	chr2:18765745-18766180
cg00846580	0.0164363	0.052169162737594206	8.826026723752012	9.424257041154845E-17	6.5191e-13	26.890776616225153	0.04974346352210986	0.06464418727437084	0.01490072375226098	14	60632234	F	I	DHRS7	TSS200	island	TSS200-island	chr14:60631740-60632254				rs1254028
cg23868848	0.0128021	0.03305966961930634	3.8421451287651136	1.4907370846242417E-4	0.0121032	-0.5403484442415483	0.03063519214091955	0.04552841093672413	0.014893218795804578	8	128806661	R	I	PVT1	TSS200	island	TSS200-island	chr8:128806081-128806899	TRUE		high-CpG:128875415-128876028
cg13879769	0.0155827	0.027580347306836166	7.979132116928584	3.2057092804308996E-14	9.77206e-11	21.13381569537647	0.025162289098133003	0.04001607523730957	0.01485378613917657	1	89151099	F	II	PKN2	Body	shore	Body-shore	chr1:89149594-89150658
cg01600100	0.0125601	0.036114115614057495	3.6534849479866556	3.056076022567289E-4	0.0204048	-1.2165436947704977	0.03369917467090795	0.04853381189311227	0.014834637222204315	12	96794307	R	I	CDK17	TSS200	island	TSS200-island	chr12:96793191-96794530	TRUE		high-CpG:95317937-95318558
cg18284523	0.0135077	0.027471538333299038	3.893130319120423	1.2217778521703937E-4	0.0104513	-0.3523114418635389	0.025063062999790626	0.039857982905628024	0.014794919905837398	14	24711562	F	II	TINF2	1stExon	island	1stExon-island	chr14:24711371-24712034
cg02739013	0.0135058	0.0399655607471988	4.672680758844536	4.5081106273553115E-6	0.000808769	2.7958841764941527	0.03756469438443918	0.05231287346996257	0.014748179085523394	4	114681314	F	II	CAMK2D	Body	shore	Body-shore	chr4:114682069-114682886				rs9992618
cg00994411	0.0132329	0.04214544889982423	4.92095218314593	1.427731445126396E-6	0.000317404	3.902912577585627	0.03974469031252645	0.05449220734878428	0.014747517036257832	8	52812171	F	I	PCMTD1	TSS1500	island	TSS1500-island	chr8:52811167-52812312			high-CpG:52974345-52974792
cg02330500	0.01368	0.035389477016758805	4.0747997194623	5.911625507601493E-5	0.00600856	0.33582161370363384	0.03299270291599791	0.047715743820671994	0.014723040904674085	14	95731916	F	II	CLMN	Body	opensea	Body-opensea		TRUE	TRUE
cg26801241	0.0140121	0.0417356632387119	4.365362698919914	1.7526365091240857E-5	0.00235939	1.4944434852863546	0.03934133027523191	0.05404937562232327	0.014708045347091366	16	47495768	R	II	PHKB	Body	shore	Body-shore	chr16:47494697-47495207
cg18548362	0.0116628	0.04229989463415015	3.691279747216739	2.652878063355674E-4	0.0183298	-1.0835636889723448	0.039908831974311124	0.05459678831332223	0.014687956339011106	4	1857197	F	I	LETM1	Body	island	Body-island	chr4:1857065-1858887
cg03449406	0.0128071	0.035655324153832414	4.124922534580717	4.816130023523676E-5	0.00514669	0.5306230667524039	0.03326445452808485	0.04795122508624841	0.014686770558163559	14	35183687	R	II	CFL2	Body	island	Body-island	chr14:35183385-35184196
cg08661227	0.0145087	0.016224042856562686	3.3397075497350626	9.453847831861564E-4	0.044313	-2.2719166772496404	0.013833929676414355	0.028516053497325528	0.014682123820911172	1	159895006	F	II	TAGLN2	5'UTR	island	5'UTR-island	chr1:159894329-159895398				rs5778138
cg16563660	0.0161072	0.041271005884496045	4.421285556305747	1.376430180904656E-5	0.00195	1.7255100854024414	0.038882363188491476	0.05355545403537667	0.014673090846885194	12	96792147	R	II	CDK17	5'UTR	shore	5'UTR-shore	chr12:96793191-96794530
cg26119740	0.012833	0.033594049589758014	4.421586116004135	1.3746347818855901E-5	0.00194823	1.726758934067088	0.031210889750509778	0.04585030019160609	0.01463941044109631	11	73881915	F	I	C2CD3	5'UTR	island	5'UTR-island	chr11:73881899-73882572			high-CpG:73559507-73559926
cg20754634	0.0134959	0.028193625250480876	4.082620778754218	5.726318585181506E-5	0.0058612	0.3660779311162825	0.025813178541012036	0.040435922613463474	0.014622744072451437	17	7218651	F	I	GPS2	5'UTR	island	5'UTR-island	chr17:7218175-7218960			high-CpG:7159136-7159549
cg21220374	0.0119578	0.03596678325956064	3.7938105390897925	1.7966897683647988E-4	0.0137622	-0.7165363905669864	0.0335892597399189	0.048194047074860996	0.014604787334942096	9	100396777	R	II	TSTD2	TSS1500	shore	TSS1500-shore	chr9:100395340-100396414
cg08966413	0.0166465	0.9329905346201142	4.241685536126076	2.9647247690518702E-5	0.00356305	0.9926359214704812	0.9306139907254556	0.9452127603640728	0.01459876963861717	16	23154937	F	II	USP31	Body	opensea	Body-opensea			TRUE
cg17336076	0.015725	0.04957343023015665	4.105246040000194	5.220880050720424E-5	0.00546397	0.4538971915447805	0.047198032320687366	0.0617897623359987	0.014591730015311333	10	88853608	F	II	GLUD1	Body	shore	Body-shore	chr10:88853757-88855498
cg07830086	0.0135401	0.07724869111462976	3.4554537890437205	6.292176690037655E-4	0.0337054	-1.8927740500861656	0.07487337237937605	0.08946461603879168	0.014591243659415623	19	18107778	F	I	KCNN1	Body	shore	Body-shore	chr19:18108894-18109272
cg14502172	0.0137968	0.05045512626122143	3.6325334962349514	3.303759012242548E-4	0.021548	-1.2897218599868925	0.04808249078705454	0.06265725155693688	0.014574760769882344	10	5454184	R	II	NET1	TSS1500	shore	TSS1500-shore	chr10:5454431-5454779
cg20589815	0.0129809	0.03512362378533265	3.5128026336312503	5.121712921530611E-4	0.0292653	-1.7005041084802341	0.03275284341913395	0.047316208525783145	0.014563365106649198	10	47656205	F	I		IGR	island	IGR-island	chr10:47655677-47656379				rs2999414
cg21188454	0.0143029	0.03716646943635639	5.309260554271534	2.1556569791487406E-7	6.59912e-05	5.731125238771303	0.03479782840559717	0.04934805188026095	0.014550223474663782	9	131549455	R	I	TBC1D13	TSS200	island	TSS200-island	chr9:131549294-131549546
cg26842664	0.0178783	0.053060845331833556	3.644334574431625	3.1620194349657287E-4	0.0209081	-1.2485509935541375	0.050709048574918106	0.06515580008168442	0.014446751506766317	18	32821471	R	II	ZNF397	5'UTR	shore	5'UTR-shore	chr18:32820785-32821203
cg11243680	0.0124644	0.03322836097178693	3.4993089363409045	5.377159833817548E-4	0.0302594	-1.7460058831647398	0.03087875133866997	0.04531206765638839	0.014433316317718423	12	31881778	R	II	AMN1	Body	island	Body-island	chr12:31881630-31882461
cg26706896	0.0121803	0.05171068374806169	3.3340536215077714	9.640990709416864E-4	0.0448454	-2.2901303105667825	0.04936444792174557	0.06377703942625886	0.014412591504513288	15	100026690	R	I		IGR	opensea	IGR-opensea		TRUE	TRUE
cg04683509	0.0178208	0.9636047473463476	3.5469457413551306	4.525217699103031E-4	0.0267984	-1.584651592818135	0.9612618112891316	0.9756541327834582	0.014392321494326676	19	45885800	F	I	PPP1R13L	Body	island	Body-island	chr19:45885786-45885999
cg17082662	0.0142958	0.033355946650408766	5.974933618494178	6.55890268732969E-9	3.50038e-06	9.127906120175535	0.031013115860216125	0.04540479071425663	0.014391674854040509	3	88198710	F	II	C3orf38	TSS200	island	TSS200-island	chr3:88198514-88199513
cg18404039	0.0135253	0.060575489184327355	3.63505163764383	3.273021841574357E-4	0.0214213	-1.2809469774064812	0.058238305382171764	0.07259529159541327	0.014356986213241503	20	3184938	R	I	DDRGK1	Body	island	Body-island	chr20:3184874-3185385
cg08920773	0.0127551	0.045346559635994606	3.8039607527181487	1.7278910425678773E-4	0.0133748	-0.6797048869182856	0.04300973767977588	0.05736450112511948	0.014354763445343602	3	38207524	R	I	OXSR1	Body	island	Body-island	chr3:38206498-38207642			high-CpG:38181696-38182553
cg06786499	0.0123978	0.02968210385661672	3.6614336972362826	2.966765327880846E-4	0.0199617	-1.1886800418817867	0.027346371581034243	0.04169444127389803	0.014348069692863785	16	687145	R	I	C16orf13	TSS1500	shore	TSS1500-shore	chr16:682634-687106
cg13099616	0.0130808	0.03976331770413461	4.505744348208929	9.511797320638267E-6	0.00145762	2.07936330507371	0.037427651040986304	0.05177531768604018	0.014347666645053873	1	227751251	F	II	ZNF678	1stExon	shore	1stExon-shore	chr1:227751409-227751635			low-CpG:225817841-225818070
cg19934366	0.0133411	0.05780188429929152	5.374755795056659	1.5501555070107093E-7	5.08291e-05	6.050851818653581	0.05546732856787229	0.06980817091801902	0.014340842350146737	17	8151011	R	II	C17orf68	Body	shore	Body-shore	chr17:8151126-8151520
cg19191258	0.0161415	0.9392989316671959	3.562201166449988	4.280330753692028E-4	0.025787	-1.5325549133965692	0.9369657482855619	0.951298160487028	0.014332412201466083	10	3197650	R	II	PITRM1	Body	opensea	Body-opensea
cg03929741	0.0120084	0.03786618314051097	3.558516025118634	4.33832034874749E-4	0.0260649	-1.5451583367361739	0.03553987536397245	0.04983005170556619	0.014290176341593741	13	107187681	R	I	EFNB2	TSS1500	island	TSS1500-island	chr13:107186468-107189024
cg09705243	0.0126228	0.02927105638973512	3.6220371620408027	3.434828293192484E-4	0.0221379	-1.3262381372624032	0.026944793387398594	0.04123469468746582	0.014289901300067229	16	30786672	F	I		IGR	island	IGR-island	chr16:30786618-30787464				rs11640414
cg25111228	0.0149576	0.05929717783357666	3.400796715648046	7.636470730606683E-4	0.038423	-2.0732999006660604	0.056993873252791545	0.07114274424904296	0.014148870996251416	14	34262104	F	II	NPAS3	Body	opensea	Body-opensea		TRUE	TRUE
cg08187083	0.0120372	0.03872377323941588	4.370950783018359	1.711014708713678E-5	0.00231723	1.5174165698017825	0.036423079482907565	0.05055591255860151	0.014132833075693942	17	30186506	R	I	C17orf79	TSS200	island	TSS200-island	chr17:30185764-30186580
cg18709589	0.0140546	0.052447925153934816	4.747317028275974	3.2063664969794046E-6	0.00061643	3.1235170848261893	0.05014815823993333	0.06427529785451391	0.014127139614580585	6	96969512	F	I	KIAA0776	TSS200	island	TSS200-island	chr6:96969511-96970100	TRUE			rs4240554
cg24218194	0.0136953	0.03507705296586386	5.701916181328593	2.852085341565976E-8	1.22181e-05	7.695739300251993	0.03277806710231566	0.04690040883554033	0.014122341733224672	4	175204594	F	II	KIAA1712	TSS1500	island	TSS1500-island	chr4:175204565-175205395	TRUE			rs74862946
cg23918676	0.0129367	0.050956383456689416	4.1517476556397	4.312257690986399E-5	0.00473355	0.6357508396629497	0.0486574488045108	0.06277947595360803	0.01412202714909723	2	68290497	R	II	C1D	TSS1500	opensea	TSS1500-opensea
cg09775628	0.0133297	0.02688894362892558	4.585509425659889	6.67551609863463E-6	0.00110859	2.4189075772572197	0.02459044727809785	0.03870978200461103	0.01411933472651318	19	1479573	R	I	C19orf25	TSS1500	island	TSS1500-island	chr19:1478603-1479621			high-CpG:1430176-1430590
cg03670816	0.0112038	0.045629812419021074	3.318988335441995	0.00101566150870183	0.0465515	-2.3385219602525087	0.04333218787017976	0.05744616724163356	0.014113979371453797	5	53606426	R	I	ARL15	TSS200	island	TSS200-island	chr5:53605932-53606798
cg04424507	0.0116854	0.04571506546079866	3.7208521027036703	2.3729305537170269E-4	0.0169503	-0.9786436416712885	0.043430315851238965	0.05746520630996282	0.014034890458723852	8	92053133	R	I	TMEM55A	1stExon	opensea	1stExon-opensea		TRUE	TRUE
cg21349645	0.0154365	0.06635997011670995	4.009860378202708	7.686529654666808E-5	0.00735142	0.08660620869008273	0.06407526699116203	0.07810987190524205	0.014034604914080012	12	9436242	R	I	LOC642846	TSS200	island	TSS200-island	chr12:9436217-9436654
cg05437446	0.0117298	0.03603011416512903	3.4063026163644095	7.489801472509082E-4	0.0379024	-2.055235073988488	0.033746307251655054	0.047775406862995175	0.01402909961134012	13	113622743	R	II	MCF2L	TSS200	island	TSS200-island	chr13:113622737-113623660			low-CpG:112670446-112670765
cg14287868	0.0133331	0.02521381925437656	5.737315957999658	2.3640260979036284E-8	1.04352e-05	7.878422876715855	0.02293071838728561	0.0369554808565586	0.014024762469272992	1	47973715	R	I		IGR	island	IGR-island	chr1:47973709-47973952
cg04213910	0.0108524	0.04168033113345973	3.638838595770659	3.227303121873908E-4	0.0211992	-1.267740218340184	0.039400846445331504	0.05340339524383347	0.014002548798501963	17	43238881	F	I	HEXIM2	5'UTR	island	5'UTR-island	chr17:43238260-43239233			high-CpG:40594652-40594696
cg02506867	0.0135433	0.04277827017839073	4.231797388133214	3.090371250924591E-5	0.00367442	0.9530664482522324	0.04051293907203461	0.0544285444396508	0.013915605367616185	16	68121045	F	II	NFATC3	Body	shore	Body-shore	chr16:68118564-68119986
cg25000938	0.0115484	0.05840315784100654	3.3948468782534444	7.797976250263337E-4	0.0388891	-2.092790886378963	0.05614119135967953	0.07003612831640259	0.013894936956723059	5	43484273	R	I	C5orf28	TSS1500	island	TSS1500-island	chr5:43483519-43484555
cg18029596	0.0127213	0.05285776257817812	3.7273722120940094	2.3150746050899863E-4	0.0166348	-0.9554082426906332	0.050596875242458206	0.06448518316188057	0.01388830791942236	12	56320701	R	I	WIBG	Body	shore	Body-shore	chr12:56320739-56321628
cg18247339	0.0126305	0.045971527198036655	4.604410347529331	6.133856134872743E-6	0.00103585	2.500123439539549	0.04371099303569017	0.057597131461532856	0.013886138425842687	14	35183597	R	I	CFL2	Body	island	Body-island	chr14:35183385-35184196
cg04391722	0.0125507	0.04524202580924669	3.6249492973637976	3.3979821896740285E-4	0.0219753	-1.3161166429954072	0.0429830902924808	0.05685940846689985	0.013876318174419054	8	81397601	R	II	ZBTB10	TSS1500	shore	TSS1500-shore	chr8:81398429-81399618
cg12793879	0.0120122	0.031216281449924888	3.4111275718035623	7.363437431671066E-4	0.0374812	-2.0393822050050554	0.028959347793807468	0.04282336882424305	0.013864021030435582	15	32322659	R	I	CHRNA7	TSS200	island	TSS200-island	chr15:32322164-32323060	TRUE
cg18634782	0.0123054	0.03364792289876071	3.6511704528038385	3.082553154989171E-4	0.0205258	-1.224646552786222	0.03139278932945506	0.0452457526837612	0.013852963354306143	6	136610989	F	I	BCLAF1	TSS200	island	TSS200-island	chr6:136610148-136611285	TRUE
cg08510727	0.0129669	0.028818272795219948	3.8958097195374313	1.2089991611324121E-4	0.0103815	-0.34236767984572314	0.0265719071093797	0.04037101060811267	0.013799103498732972	3	33482329	R	II	UBP1	TSS1500	shore	TSS1500-shore	chr3:33482600-33482864
cg04151612	0.0117378	0.0473956778809399	3.8473196452368827	1.4610767756376142E-4	0.0119289	-0.5213667054768312	0.04515489230903259	0.05891971796503463	0.013764825656002039	3	9932217	R	I	JAGN1	TSS200	island	TSS200-island	chr3:9932179-9932739			high-CpG:9907203-9907367
cg01213128	0.0122504	0.0347326896698595	3.339440740120176	9.462602549230307E-4	0.0443425	-2.2727768246636737	0.032496171856200885	0.04623478128296096	0.013738609426760078	5	138629571	R	I	MATR3	5'UTR	island	5'UTR-island	chr5:138629162-138630308			high-CpG:138657229-138657573
cg26634885	0.0111103	0.03819230011585857	3.9104860681205436	1.1412211730422013E-4	0.0099413	-0.2877914351488835	0.035958478219288624	0.049680527012504014	0.01372204879321539	17	43209687	R	I	PLCD3	1stExon	island	1stExon-island	chr17:43209347-43210746
cg22704915	0.0118519	0.024929288474824774	3.8660316105038586	1.3584147470823414E-4	0.0112768	-0.45253246498899546	0.022696032478973453	0.03641460502491728	0.013718572545943827	10	73079101	F	I	SLC29A3	Body	island	Body-island	chr10:73078857-73079181				rs72542483	rs72542482
cg07262585	0.0126084	0.03323677280978107	4.123168035263659	4.850969632534368E-5	0.00516857	0.5237683407218698	0.03100548908544008	0.04471194624924902	0.01370645716380894	18	48405372	F	I	ME2	TSS200	island	TSS200-island	chr18:48405135-48405983
cg23453437	0.0141869	0.07614419562239244	3.458761568463622	6.218381290806356E-4	0.0334495	-1.8817635650537623	0.07391294850542242	0.08761918079538117	0.01370623228995875	7	148892747	R	I	ZNF282	1stExon	island	1stExon-island	chr7:148892424-148892837			high-CpG:148523502-148523715
cg16986921	0.0118111	0.05229520363304207	3.324410046753585	9.968166403996408E-4	0.045969	-2.3211301541600298	0.050064212878578394	0.06376887037028381	0.013704657491705415	10	95753828	F	II	PLCE1	1stExon	island	1stExon-island	chr10:95753347-95754201	TRUE			rs75639609
cg04319464	0.0119172	0.06198850019944306	3.3543862997694833	8.983657111577152E-4	0.0428745	-2.2244967616035467	0.05975757157828977	0.07346184739394566	0.013704275815655892	6	144385609	F	I	PLAGL1	1stExon	island	1stExon-island	chr6:144384894-144385888	TRUE			rs3734225
cg08925066	0.0113094	0.040153713651969666	3.890631575996105	1.2338101819282804E-4	0.0105192	-0.3615791834879474	0.03792326895859991	0.051624572075014134	0.013701303116414223	14	39572669	R	I	SEC23A	TSS1500	island	TSS1500-island	chr14:39572095-39572703
cg20774722	0.0110378	0.03346493300675518	3.938663249784358	1.0210636331787981E-4	0.009133	-0.18249163067422103	0.031236236543161235	0.044926800533809756	0.013690563990648521	17	19551893	F	I	ALDH3A2	TSS200	island	TSS200-island	chr17:19551344-19552483			high-CpG:19491998-19493043
cg07031794	0.0111859	0.034947564396443434	3.3179201467560744	0.0010194131984379922	0.0466344	-2.3419453958503693	0.0327189948861507	0.04640877902080604	0.013689784134655339	2	26568949	R	I	SELI	TSS200	island	TSS200-island	chr2:26568408-26569366			high-CpG:26422404-26422558
cg22531081	0.0121143	0.03746294718818126	3.557788674169117	4.349852745376699E-4	0.0261037	-1.5476445088609854	0.03523695723123339	0.04891089553819884	0.01367393830696545	8	101571817	F	I	ANKRD46	5'UTR	island	5'UTR-island	chr8:101571515-101572104
cg21866596	0.010674	0.03367140451991005	3.828366860824454	1.5725169528028144E-4	0.0125599	-0.590778602301091	0.03145381447969344	0.04507615329816688	0.01362233881847344	11	93474724	R	I	C11orf54	TSS200	island	TSS200-island	chr11:93474085-93475075			high-CpG:93114365-93114657
cg16841327	0.0117242	0.028159664731221334	3.7952031113627736	1.7870999500823364E-4	0.0137121	-0.7114885283857646	0.025943938482961927	0.039554828293698274	0.013610889810736347	22	46466183	F	I		IGR	island	IGR-island	chr22:46465976-46468528			high-CpG:44844846-44844848
cg22649068	0.0121387	0.025011267341581322	3.9436943862673495	1.0009131369997355E-4	0.00901098	-0.1636183002801852	0.02280864140450543	0.03633905787511448	0.013530416470609052	1	150552352	F	II	MCL1	TSS1500	island	TSS1500-island	chr1:150551328-150552353				rs3738485
cg01515516	0.0119036	0.038601346014364664	3.6197320760870473	3.464259641695216E-4	0.0222678	-1.3342444744871385	0.03640191131871501	0.049912724449134326	0.013510813130419318	19	14544032	R	I	PKN1	TSS200	island	TSS200-island	chr19:14543873-14544704	TRUE		high-CpG:14404946-14405400
cg10658516	0.0115132	0.0338979072786765	3.362798030874945	8.724124942568374E-4	0.0420995	-2.1972356457876847	0.03170646858722212	0.04516816340615619	0.01346169481893407	2	98612531	F	I	TMEM131	TSS200	island	TSS200-island	chr2:98611733-98612944			high-CpG:97978454-97979159
cg07585136	0.0121948	0.03131068717925326	3.652495234528994	3.0673717482689836E-4	0.0204474	-1.2200091749272808	0.02912051976275825	0.0425744053212276	0.013453885558469353	3	196230779	F	II	RNF168	TSS200	island	TSS200-island	chr3:196229810-196230791			high-CpG:197714762-197715188	rs9837772
cg14947929	0.0130822	0.06104881999843664	3.661757052161886	2.9631846990736666E-4	0.0199451	-1.18754537785793	0.058862013954932194	0.07229525107931668	0.01343323712438449	21	43187372	F	II	RIPK4	TSS200	island	TSS200-island	chr21:43186280-43187436				rs8132729
cg03799957	0.012352	0.0401990614436259	4.558083153484091	7.543976339536896E-6	0.0012185	2.3015747803967086	0.038013243017388426	0.051440413349990055	0.013427170332601629	8	42249026	F	I	VDAC3	TSS1500	shore	TSS1500-shore	chr8:42249055-42249849
cg05631262	0.0117204	0.04315653436779056	4.037647514454836	6.872581478150297E-5	0.00674881	0.1928048825826938	0.040973184311502556	0.054385191800128865	0.01341200748862631	11	125933228	R	I	CDON	TSS200	shore	TSS200-shore	chr11:125932082-125933003
cg04924415	0.0115096	0.033768616753552125	3.4904311749811425	5.551678244915819E-4	0.0309605	-1.775854413654426	0.031587443429238214	0.0449860795643094	0.013398636135071189	12	100661456	R	I	SCYL2	TSS200	island	TSS200-island	chr12:100660748-100661646
cg06178942	0.0120067	0.028501860830016407	3.519803176078146	4.993709654568479E-4	0.02874	-1.6768342515737373	0.0263245514568931	0.039699451891793414	0.013374900434900312	8	29120351	F	I	KIF13B	Body	island	Body-island	chr8:29119957-29120787
cg03781084	0.0123809	0.07739923744239063	3.6792664771607106	2.775258743449739E-4	0.0190002	-1.1259675332949284	0.07522972195378681	0.08855674566949598	0.013327023715709166	7	26191726	R	I	NFE2L3	TSS200	shore	TSS200-shore	chr7:26191794-26192757	TRUE
cg02733795	0.0121382	0.04105250932818687	3.870001466658301	1.3375308505791684E-4	0.0111461	-0.43789002864108273	0.03888319621201501	0.052208976782784966	0.013325780570769954	6	33422526	R	I	ZBTB9	5'UTR	island	5'UTR-island	chr6:33422046-33422530
cg07695826	0.0135326	0.03212459691313027	4.674763479183798	4.465706838443751E-6	0.000802763	2.8049660491093453	0.02995996382808837	0.043256995636202916	0.013297031808114545	18	51884330	R	I	C18orf54	TSS1500	island	TSS1500-island	chr18:51883947-51884994			high-CpG:50138250-50138340	rs1787822
cg13484946	0.0119392	0.028332171739752703	3.5871357686271375	3.9066636079134603E-4	0.024202	-1.4469624325614516	0.026168123367641065	0.03946156336775542	0.013293440000114357	2	61293354	F	I	KIAA1841	5'UTR	island	5'UTR-island	chr2:61292868-61293585
cg24933605	0.0119001	0.047233389629387314	3.976823507344327	8.773531797800275E-5	0.00811485	-0.038799445015070155	0.04507822241263463	0.058317106744115416	0.013238884331480787	2	216177085	R	I	ATIC	Body	island	Body-island	chr2:216176549-216177132
cg16914151	0.011833	0.032826752251891134	3.62707393503121	3.3713348196726995E-4	0.021858	-1.3087274985884374	0.030672291430772266	0.043906836474788165	0.013234545044015899	15	75249787	R	I	RPP25	TSS200	island	TSS200-island	chr15:75248277-75249922
cg25053907	0.0112664	0.022586170667875122	3.3371906374983697	9.536735071802899E-4	0.0445448	-2.280028224997391	0.020437869289171195	0.03363457775835247	0.013196708469181275	4	492859	R	I	ZNF721	5'UTR	island	5'UTR-island	chr4:492839-493379
cg23061257	0.0116822	0.023850774769690945	4.666342517340642	4.6395545028851045E-6	0.000826988	2.7682672503183534	0.021702926688936277	0.03489685061357209	0.013193923924635812	1	54355272	R	II	YIPF1	5'UTR	shore	5'UTR-shore	chr1:54355354-54355656		TRUE
cg02598224	0.011421	0.05542982473831418	3.7851627485313895	1.8573392653573729E-4	0.0141245	-0.7478456633627646	0.05328439426220496	0.06646346718687593	0.013179072924670972	2	97001430	R	II	NCAPH	TSS200	island	TSS200-island	chr2:97001429-97001898
cg09039206	0.0123838	0.043131233944654755	4.525258730707717	8.726469224143504E-6	0.00136535	2.161952941346029	0.04098951080488049	0.05414581009206529	0.0131562992871848	10	60028728	F	I	CISD1	TSS200	island	TSS200-island	chr10:60027007-60029241					rs3831305
cg19590674	0.0114833	0.043703122233743945	3.480011731126751	5.763263276795387E-4	0.031737	-1.8107972275547821	0.041561520127337846	0.05471707592383247	0.013155555796494627	17	25783100	R	II		IGR	island	IGR-island	chr17:25783099-25784358			high-CpG:22807098-22807877
cg21951070	0.0119257	0.033510110837892695	4.471804277995821	1.1041960807567537E-5	0.00163652	1.936462667352214	0.03136966934434941	0.04451809566182957	0.013148426317480158	3	185826924	F	I	ETV5	TSS200	island	TSS200-island	chr3:185825462-185827003			high-CpG:187309030-187309658
cg14654629	0.0151235	0.03891742586572498	5.3211353140762485	2.0310258271944557E-7	6.28351e-05	5.788853838705211	0.03677775941964803	0.049921424731263604	0.013143665311615572	12	46121631	F	II	LOC400027	Body	island	Body-island	chr12:46120726-46124104				rs888559
cg15118824	0.0116904	0.025835154551902332	5.400646998146448	1.359548464254468E-7	4.55763e-05	6.178134157052361	0.02369730005328988	0.036829834830480655	0.013132534777190775	6	30457765	R	I	HLA-E	Body	island	Body-island	chr6:30457369-30458175
cg12013492	0.0114395	0.035543500995861815	4.002778525700867	7.908173691921248E-5	0.00751941	0.05964554490167817	0.03341953659279507	0.04646674649734792	0.013047209904552853	11	46143011	F	I	PHF21A	TSS200	opensea	TSS200-opensea				high-CpG:46099531-46099703
cg02096607	0.00972008	0.03178324381030757	3.371798558378183	8.454174370250903E-4	0.041139	-2.167996268413937	0.029659616654602903	0.04270475489678869	0.013045138242185787	11	27493868	F	I	LGR4	1stExon	island	1stExon-island	chr11:27493640-27494357				rs11541599
cg12680326	0.0115054	0.029951404748500714	3.5094494802200473	5.184107435846929E-4	0.02951	-1.7118262490831508	0.02782830865798209	0.040870184642596494	0.013041875984614405	20	2821316	R	I	VPS16	TSS200	island	TSS200-island	chr20:2820509-2821911			high-CpG:2769146-2769349
cg06529439	0.0113578	0.03413391166669803	3.748528774058886	2.1363715339516964E-4	0.0156191	-0.8797585964512225	0.032016192668895736	0.045025037941109854	0.013008845272214117	2	88991002	R	I	RPIA	TSS200	island	TSS200-island	chr2:88990969-88991587
cg03684513	0.0124648	0.0609661765158955	3.963357933863665	9.257185987445498E-5	0.00847287	-0.08964629992000095	0.05885118384871901	0.07184328166137455	0.012992097812655534	1	24882451	R	II	C1orf130	TSS200	opensea	TSS200-opensea
cg22345911	0.0119293	0.032441924858969066	3.994217377691916	8.184226288024617E-5	0.0077045	0.027110321457317177	0.030327476247324417	0.043316232004570104	0.012988755757245687	17	80231263	F	I	CSNK1D	5'UTR	island	5'UTR-island	chr17:80231019-80231820			high-CpG:77824529-77824890
cg11474778	0.011918	0.03559507754457007	4.979969265722373	1.0788921651081346E-6	0.00025398	4.1732424069762475	0.03349008814389224	0.04642073731948462	0.012930649175592383	8	95487352	F	I	RAD54B	TSS200	island	TSS200-island	chr8:95486930-95487374				rs73695619
cg00669856	0.0130741	0.024744068384994388	9.27969487814724	3.622573599111135E-18	3.52176e-14	30.1147000004783	0.022648768464853215	0.03551989654572042	0.012871128080867208	4	124317779	F	II	SPRY1	TSS200	shore	TSS200-shore	chr4:124318307-124319998
cg20376249	0.0116491	0.03703191452897085	5.118082078987193	5.544330703296505E-7	0.000145783	4.816491465920717	0.03493719650099364	0.047804750101425084	0.012867553600431444	8	81904401	R	II	PAG1	Body	opensea	Body-opensea			TRUE		rs34380927	rs34151946
cg17237320	0.0110649	0.03463918087639955	3.636428749374095	3.256326385550663E-4	0.0213353	-1.2761458494123872	0.03256597860268926	0.04530136399833816	0.012735385395648897	3	10053000	F	I	LOC401052	TSS1500	island	TSS1500-island	chr3:10052541-10053023
cg12035827	0.0113548	0.036727640464174524	3.407601634194816	7.455582958445516E-4	0.0377824	-2.0509690636521567	0.034655572096246236	0.04738399207066286	0.012728419974416622	1	10855226	F	I	CASZ1	5'UTR	island	5'UTR-island	chr1:10853894-10856964
cg25654301	0.0109733	0.027264318824269322	5.334620289082762	1.89797460227692E-7	5.93658e-05	5.854539580080076	0.02519375845482874	0.03791291500996375	0.01271915655513501	17	73511699	F	I	TSEN54	TSS1500	island	TSS1500-island	chr17:73511016-73513176			high-CpG:71023048-71023310
cg22920498	0.0104807	0.03557525610122163	3.439258873255999	6.665446176663108E-4	0.0350729	-1.9465411179682457	0.033506316318609036	0.04621551784037211	0.012709201521763074	9	19103109	F	II	HAUS6	TSS1500	island	TSS1500-island	chr9:19102470-19103110
cg09832788	0.0141602	0.060152217729392936	4.390001518124241	1.5761177312756343E-5	0.00217466	1.5959298604052465	0.05808833220256637	0.07076648615307242	0.012678153950506046	12	75904984	F	I	KRR1	Body	shore	Body-shore	chr12:75905219-75905518				rs73183270
cg27061366	0.0122662	0.05892731313891646	4.107875176236056	5.16498133654594E-5	0.0054243	0.464130208843593	0.05686609658761936	0.06952785540273008	0.012661758815110724	19	13044373	F	II	FARSA	1stExon	island	1stExon-island	chr19:13044191-13044665
cg09071838	0.0108719	0.05252685672535657	3.3652920997142135	8.648527345974657E-4	0.0418638	-2.1891405936737787	0.05046601896186285	0.06312545093760999	0.012659431975747142	13	25497213	F	I	CENPJ	TSS200	island	TSS200-island	chr13:25496588-25497299
cg18830442	0.0115461	0.04029435387686981	3.3681613936869805	8.562311640777811E-4	0.0415359	-2.1798207865994295	0.03823387740845338	0.05089109000015432	0.01265721259170094	6	147829801	F	II	SAMD5	TSS1500	island	TSS1500-island	chr6:147828733-147830298	TRUE		high-CpG:147871477-147871548	rs73020122
cg14490552	0.010991	0.03693524123254419	3.4115104464498507	7.353495774164605E-4	0.0374608	-2.038123343815519	0.03487579602010691	0.047526673753650224	0.012650877733543314	8	101965602	R	I	YWHAZ	1stExon	shore	1stExon-shore	chr8:101962644-101965427			high-CpG:102031943-102034822
cg20624980	0.0117959	0.03851976854071143	4.114726366580392	5.021982243287868E-5	0.00530988	0.4908236030710009	0.03646033111842324	0.04911116099819356	0.012650829879770321	19	50432627	F	I	NUP62	1stExon	island	1stExon-island	chr19:50432354-50433138			high-CpG:55124416-55125002
cg02339078	0.0133595	0.02791783364913272	4.033813323666944	6.979806060380112E-5	0.00682429	0.17811202429048834	0.025862863596122207	0.03848625106461536	0.012623387468493154	5	90679543	R	I	LOC100129716	Body	shelf	Body-shelf	chr5:90675822-90676930	TRUE
cg02530705	0.0124493	0.035584512989544084	3.4843453475563275	5.674361104921888E-4	0.0314303	-1.7962756349690707	0.03353814963057549	0.046108667407096834	0.012570517776521344	16	2518497	R	I		IGR	island	IGR-island	chr16:2517607-2518610		TRUE
cg20174699	0.0112618	0.05047836231180774	3.7178647016461865	2.3998921937793275E-4	0.0170741	-0.9892773186106929	0.04843307030528676	0.060997006916772775	0.012563936611486012	12	50222232	R	I	LOC100286844	TSS200	island	TSS200-island	chr12:50221558-50222609			high-CpG:48508411-48508522
cg18551892	0.0110791	0.05627567511038393	4.0473125151527904	6.609203400373896E-5	0.00655459	0.22989725882721768	0.05423224673458106	0.06678473532879868	0.01255248859421762	11	86667149	F	I	FZD4	TSS1500	island	TSS1500-island	chr11:86667041-86667289			high-CpG:86344789-86344803
cg17515702	0.0124089	0.03855951273778368	3.43076656429971	6.869355032394104E-4	0.0358209	-1.9746423286208126	0.036520618529627236	0.0490452543797311	0.012524635850103862	17	76210520	F	I	BIRC5	Body	island	Body-island	chr17:76210129-76210627
cg05995172	0.0117598	0.04950115285186061	3.951677789422228	9.697107719827516E-5	0.00878831	-0.13362559097268978	0.04746832868893846	0.05995567711831738	0.012487348429378924	11	57434667	F	I	ZDHHC5	TSS1500	island	TSS1500-island	chr11:57434542-57434788
cg26228943	0.0128436	0.047525477548662744	5.601325641035378	4.8384698406663816E-8	1.91254e-05	7.181602501255218	0.04549266422880551	0.05797994605078566	0.012487281821980147	4	47487307	R	I	ATP10D	TSS200	opensea	TSS200-opensea		TRUE
cg20886263	0.00996477	0.031028370681129607	3.4675531359263516	6.026159601968575E-4	0.0327486	-1.8524521538476222	0.028996041859803444	0.04148034747652129	0.012484305616717845	3	53196104	F	II	PRKCD	5'UTR	island	5'UTR-island	chr3:53194716-53196133
cg04135091	0.0138815	0.0706756014311647	3.3943605052356203	7.81131854163572E-4	0.0389359	-2.0943827923520333	0.06864408251352011	0.0811234130076226	0.012479330494102492	15	52970926	F	I	KIAA1370	TSS200	island	TSS200-island	chr15:52970730-52971886
cg14183313	0.0113	0.021721990305324346	3.813242958428859	1.6671623109704717E-4	0.0130536	-0.6459449330739577	0.019696021503404215	0.03214125842948501	0.012445236926080794	9	130007677	R	I		IGR	island	IGR-island	chr9:130007229-130007688
cg04707531	0.0148431	0.058442482781224867	5.805355937317248	1.6440995449055155E-8	7.66784e-06	8.232086231122445	0.056421390202567014	0.06883667318575097	0.012415282983183958	12	74931420	R	I	LOC552889	TSS200	shore	TSS200-shore	chr12:74931492-74931879
cg17836132	0.0106554	0.04014376127248387	3.474194037653477	5.884661117389415E-4	0.0321887	-1.8302656471319816	0.03812326038555685	0.050534908690965684	0.012411648305408834	15	51201076	F	I	AP4E1	1stExon	island	1stExon-island	chr15:51200258-51201270	TRUE
cg14527148	0.0105607	0.03609524270123473	4.290937827724609	2.4082260154805228E-5	0.00302989	1.1909462573389549	0.03407859935114959	0.046466551358815465	0.012387952007665876	15	80216341	F	I	C15orf37	Body	island	Body-island	chr15:80215358-80216500				rs76359379
cg15005908	0.0109855	0.03481027686514917	3.556788940892796	4.365750799436588E-4	0.0261773	-1.5510609545926544	0.03279601132593227	0.045169356781121786	0.012373345455189519	6	114292723	F	I	HDAC2	TSS1500	island	TSS1500-island	chr6:114291411-114292767				rs34782778
cg23899285	0.0107463	0.024472911805539635	4.349722176672965	1.874349862071372E-5	0.00248969	1.4302814488904518	0.022459147059808837	0.03482941621215517	0.012370269152346333	17	4699393	F	I	PSMB6	TSS200	island	TSS200-island	chr17:4699383-4699638				rs73339991
cg12283460	0.012598	0.04773793901449643	3.6204366917878334	3.4552380402024625E-4	0.0222296	-1.331797602846974	0.045724575204462124	0.05809238146610146	0.012367806261639337	15	59279556	F	II	RNF111	TSS1500	shore	TSS1500-shore	chr15:59279741-59280720
cg01935060	0.0124066	0.04491637790199251	4.345553855364431	1.908128645626839E-5	0.00252231	1.413215976340985	0.04290308038697689	0.05527047940778712	0.01236739902081023	1	85040339	R	I	CTBS	TSS200	island	TSS200-island	chr1:85039825-85040344
cg00012762	0.0115935	0.03037125993648234	5.804672702318472	1.65013248622165E-8	7.67073e-06	8.228518334469143	0.02835923368209467	0.04071882353047607	0.012359589848381397	17	72744649	F	I	SLC9A3R1	TSS200	island	TSS200-island	chr17:72744428-72745952
cg00581130	0.012177	0.03947508596298312	3.299365000623314	0.0010866744130595505	0.0485505	-2.4012494080035873	0.03746325590252987	0.049821640559599804	0.012358384657069933	5	60240568	F	II	ERCC8	Body	shore	Body-shore	chr5:60240779-60241490
cg01655150	0.0112807	0.026825515486875874	4.430535852736522	1.3221904731792733E-5	0.00188355	1.7639798689652322	0.024814929954895065	0.03716566965134861	0.012350739696453547	3	126195255	R	II	ZXDC	TSS1500	island	TSS1500-island	chr3:126193683-126195495
cg17199468	0.0113571	0.04585977415493063	4.155145313459897	4.2521456847330204E-5	0.00468169	0.6491095814335308	0.04384927878506585	0.056199464628520934	0.012350185843455083	6	32821543	F	I	PSMB9	TSS1500	island	TSS1500-island	chr6:32820849-32822370			high-CpG:32929399-32929787
cg12822818	0.0102382	0.02833882459953458	3.7095955664050972	2.4760363486860815E-4	0.0174312	-1.0186707792950385	0.026329180371455662	0.03867413777251187	0.01234495740105621	11	112096781	R	II	PTS	TSS1500	shore	TSS1500-shore	chr11:112097022-112097547
cg27449836	0.0111645	0.035648229118405525	5.225620166588116	3.269621151488601E-7	9.38666e-05	5.327540003225907	0.03363940137001467	0.04597934325298707	0.012339941882972397	1	179846920	F	I	TOR1AIP2	5'UTR	island	5'UTR-island	chr1:179846879-179847106	TRUE
cg02601318	0.0101473	0.03199876811738713	4.664517420394892	4.678082916177295E-6	0.000832206	2.7603209571261553	0.029995103233657575	0.04230333037656772	0.012308227142910147	6	30882384	F	I	VARS2	5'UTR	shore	5'UTR-shore	chr6:30881533-30882296		TRUE		rs3218830
cg15365588	0.0107166	0.0590102493652155	4.237563350554229	3.016499656900255E-5	0.003612	0.9761301954177872	0.05700713523311581	0.06931197918744243	0.01230484395432662	7	7681016	R	I	RPA3	5'UTR	shore	5'UTR-shore	chr7:7679840-7680679
cg08543721	0.0128814	0.0341733183488705	5.3693409961248495	1.593182574985617E-7	5.1787e-05	6.024296036988415	0.032188701522190714	0.04437991917179515	0.012191217649604437	4	175205820	R	II	KIAA1712	5'UTR	shore	5'UTR-shore	chr4:175204565-175205395
cg20651681	0.0112015	0.040577384145862476	4.69291679136402	4.112018039380406E-6	0.000753569	2.8842728732796674	0.038594070542261154	0.05077728267866926	0.012183212136408106	7	50861418	R	II	GRB10	TSS1500	island	TSS1500-island	chr7:50861390-50861638
cg19191357	0.0109483	0.027077346515539558	4.974562944966123	1.1070586392940068E-6	0.000259422	4.148364990363814	0.025098363705215822	0.03725497239720448	0.01215660869198866	22	42196520	R	I	CCDC134	TSS200	island	TSS200-island	chr22:42195953-42196961
cg25327839	0.0100569	0.03373197481974772	3.304559219988944	0.001067441356864805	0.0480686	-2.3846793301801537	0.031761061813545606	0.04386809885164432	0.012107037038098713	11	73308997	R	I	FAM168A	5'UTR	island	5'UTR-island	chr11:73308799-73309500			high-CpG:72986633-72986850
cg09235260	0.00899153	0.02641788414464503	3.912315270738348	1.1330305608856142E-4	0.0098945	-0.28097628860253465	0.024449042386229636	0.03654335604506707	0.012094313658837431	2	238969609	R	I	SCLY	TSS200	island	TSS200-island	chr2:238969080-238969919			high-CpG:238634348-238634543
cg18738311	0.0105568	0.03351350229512342	4.067112505117326	6.099313240292706E-5	0.00614894	0.30613364496656015	0.031544803909387714	0.04363823685033564	0.012093432940947925	7	64254934	R	II	ZNF138	5'UTR	island	5'UTR-island	chr7:64254700-64255067
cg05570707	0.0110383	0.03503243287523732	4.352040050742539	1.8558149780812628E-5	0.00247421	1.439777259877789	0.033067771224152304	0.04513640708081739	0.012068635856665087	2	24270316	R	I	C2orf44	TSS200	shelf	TSS200-shelf	chr2:24272582-24273313
cg03269368	0.0096184	0.034481689466141434	3.6295148318069077	3.340963490825733E-4	0.0217193	-1.3002335652232082	0.032520107397775985	0.04456982581773515	0.012049718419959166	19	19431604	R	I	KIAA0892	TSS200	island	TSS200-island	chr19:19430966-19432194			high-CpG:19292591-19292666
cg19519393	0.0119287	0.04622835528647514	4.107808655071575	5.1663886035254474E-5	0.0054243	0.4638712257602018	0.04426780460371273	0.05631118736925323	0.012043382765540497	3	119811892	F	II	GSK3B	Body	shore	Body-shore	chr3:119812775-119814649
cg10190698	0.0111189	0.036941456239997374	5.501424091356571	8.121284024348077E-8	2.94481e-05	6.678327190643873	0.03498186331611062	0.0470193627057007	0.012037499389590083	14	50154770	R	I	POLE2	Body	island	Body-island	chr14:50154754-50155239	TRUE
cg15943851	0.0112176	0.0423947489151416	4.391100109331156	1.5686577890971162E-5	0.00216686	1.600466602675012	0.04043543293338172	0.052471231107049515	0.012035798173667796	7	25902573	F	II		IGR	shore	IGR-shore	chr7:25902121-25902472
cg17463508	0.0109529	0.049401404279651555	3.35248235303085	9.043390459663619E-4	0.0430681	-2.230658373306462	0.04744631833539308	0.05945613199298081	0.012009813657587728	17	4737022	F	II	MINK1	Body	island	Body-island	chr17:4736432-4737100				rs75002361
cg15783272	0.0114717	0.04478672016581609	4.680602876327218	4.348855698214372E-6	0.000785684	2.830447840561507	0.04284050567513875	0.05479582326072812	0.011955317585589369	19	50980145	R	I	C19orf63	Body	island	Body-island	chr19:50979429-50980208
cg23422060	0.0107762	0.0586956469933744	3.3101097526241445	0.0010472390637051563	0.0474786	-2.3669458112872075	0.05675537900824104	0.06867416805977454	0.011918789051533499	21	43916508	R	I	RSPH1	TSS200	island	TSS200-island	chr21:43916278-43916900
cg06217312	0.0100667	0.03477859719738775	3.380947007591633	8.187782173908956E-4	0.0402126	-2.1382021640101927	0.03283986934278027	0.044749197592511954	0.011909328249731684	1	150552348	F	I	MCL1	TSS1500	island	TSS1500-island	chr1:150551328-150552353				rs3738485
cg00456086	0.0113598	0.03594137853541075	3.777770606524502	1.910710811252286E-4	0.0144108	-0.7745574321137587	0.03400313771609345	0.04590947417761401	0.011906336461520561	3	197283111	R	I	BDH1	TSS1500	island	TSS1500-island	chr3:197281605-197283128
cg05980081	0.0104115	0.032079197376613494	3.6331602203253546	3.2960837596385587E-4	0.0215033	-1.2875384556907727	0.030142982556196112	0.042036873595902864	0.011893891039706752	15	64385876	R	II	FAM96A	1stExon	island	1stExon-island	chr15:64385875-64386322
cg18612786	0.0124047	0.033244534707775004	6.180520629062198	2.0974537659764947E-9	1.3213e-06	10.240999426379382	0.031312438616248904	0.04318102889276639	0.011868590276517488	19	45281236	R	I	CBLC	1stExon	island	1stExon-island	chr19:45281133-45281355	TRUE
cg18531175	0.010126	0.039806663493624196	4.090127951482285	5.55365948613797E-5	0.00573236	0.39516872867050434	0.03787510155450218	0.049740410609108825	0.011865309054606643	5	43483681	R	I	C5orf28	5'UTR	island	5'UTR-island	chr5:43483519-43484555
cg00124905	0.0124071	0.034958522732913375	4.109729604052682	5.125897225982266E-5	0.00538808	0.47135145432340675	0.03302707867872626	0.04489166358301854	0.011864584904292284	4	146539863	F	II	MMAA	TSS1500	shore	TSS1500-shore	chr4:146540053-146540656
cg14225926	0.0113521	0.025387393990058564	9.251745862114891	4.439257002161657E-18	4.0944e-14	29.913465624227193	0.0234572718607445	0.035313736369388046	0.011856464508643548	4	155471827	R	II	PLRG1	TSS1500	shore	TSS1500-shore	chr4:155471133-155471682	TRUE
cg03955296	0.00935497	0.039342005341171736	3.6081777889494027	3.6153913965229393E-4	0.0229562	-1.3743060538453316	0.03741362746337366	0.049259377284133266	0.011845749820759609	1	157107917	F	II	ETV3	5'UTR	island	5'UTR-island	chr1:157107749-157108645
cg25802399	0.010308	0.057986988813627516	3.7111147713052053	2.4618785264735407E-4	0.017367	-1.0132750876170675	0.056060596444097506	0.06789414957121043	0.011833553127112921	20	61847276	F	I	YTHDF1	1stExon	island	1stExon-island	chr20:61846843-61848103
cg01962496	0.0101223	0.03308625507130453	3.4155069712017876	7.250468066762552E-4	0.0370931	-2.02497529189655	0.0311629270101582	0.042977656528628484	0.011814729518470284	5	78809740	F	I	HOMER1	TSS200	island	TSS200-island	chr5:78809347-78810468				rs60029191
cg19548283	0.0122316	0.03195801020941753	5.548281317988368	6.375473159029232E-8	2.40638e-05	6.913464463980637	0.03003519540773686	0.041846772046632404	0.011811576638895545	14	58764383	F	II	FLJ31306	Body	shore	Body-shore	chr14:58764507-58764961
cg22936016	0.0113404	0.04523924233577582	4.6383083733248425	5.266508974072089E-6	0.000917431	2.646505642506791	0.043317065985935314	0.055124720706384134	0.01180765472044882	15	40075187	R	I	FSIP1	TSS200	island	TSS200-island	chr15:40074645-40075188
cg05270381	0.0108014	0.04683833774021652	3.6368322624016285	3.251449578309311E-4	0.0213073	-1.2747387365016687	0.044919226129384475	0.05670805459592419	0.011788828466539718	1	202976926	R	I	TMEM183A	Body	island	Body-island	chr1:202976328-202977028
cg27121781	0.0102959	0.02224551260261486	3.493161680562135	5.497445452068044E-4	0.030763	-1.7666814304650549	0.020328344987054495	0.03210523176835387	0.011776886781299376	8	145981224	F	II	ZNF251	TSS1500	island	TSS1500-island	chr8:145980532-145981234
cg09895527	0.0100763	0.03471744266112444	4.557937909014967	7.548852444355462E-6	0.00121874	2.3009550357702553	0.0328054185960981	0.044550709281259905	0.011745290685161808	16	77756064	R	II	NUDT7	TSS1500	shore	TSS1500-shore	chr16:77756416-77756681
cg14911690	0.0130198	0.0382432855097064	5.350702221043946	1.7503468456775858E-7	5.55697e-05	5.933054500442675	0.03633356544261939	0.04806470299758244	0.01173113755496305	19	19729395	R	I	PBX4	1stExon	island	1stExon-island	chr19:19729127-19729814		TRUE
cg15146720	0.0110311	0.03141292739034811	4.216064012090721	3.300833849791348E-5	0.00385493	0.890274875029994	0.029512096310937735	0.0411886300844586	0.011676533773520861	7	151722621	R	II	GALNT11	TSS200	island	TSS200-island	chr7:151722590-151723241
cg18167978	0.0104845	0.05228484669025718	3.4632081429929222	6.120454477381485E-4	0.0330612	-1.8669470997692947	0.05038930802036541	0.06203333127827199	0.011644023257906581	14	50065649	R	I	PPIL5	1stExon	island	1stExon-island	chr14:50065184-50066027	TRUE
cg25353652	0.0104363	0.03218461404429509	4.265999313448144	2.676192148992268E-5	0.00329782	1.090280250255799	0.030296441677669605	0.041895214786940436	0.011598773109270832	19	1479569	R	I	C19orf25	TSS1500	island	TSS1500-island	chr19:1478603-1479621			high-CpG:1430176-1430590
cg27277403	0.0115167	0.03509082342540375	4.011965249514292	7.621798916547663E-5	0.00730312	0.09462771394858116	0.0332103257749338	0.04476195419924919	0.011551628424315397	1	241694934	R	II	KMO	TSS1500	opensea	TSS1500-opensea
cg23651808	0.0108195	0.038924295472756894	3.377257388922343	8.294263640431124E-4	0.0406025	-2.1502272822827484	0.037049301765616716	0.04856712025233495	0.011517818486718234	4	8200974	F	I	SH3TC1	TSS200	opensea	TSS200-opensea			TRUE
cg03328664	0.0110146	0.01572982110199323	3.421295973895012	7.103619376871073E-4	0.0365654	-2.00590498360319	0.013856031303630317	0.025366454350716803	0.011510423047086486	3	149689536	F	II	PFN2	TSS1500	island	TSS1500-island	chr3:149687877-149689537	TRUE
cg15379887	0.0107758	0.05416095937026371	3.834886392301177	1.5333055675761505E-4	0.0123455	-0.5669367661718212	0.05228878107421684	0.06378930489279044	0.011500523818573603	3	88107415	F	II	CGGBP1	5'UTR	shore	5'UTR-shore	chr3:88107550-88108509				rs77423325
cg15132647	0.0100833	0.04877657062508502	4.584351470885572	6.710154340992135E-6	0.00111294	2.413941354226913	0.04690593026154315	0.05839700678044321	0.011491076518900065	1	52607948	R	I	ZFYVE9	TSS200	island	TSS200-island	chr1:52607400-52608504	TRUE
cg15766595	0.0117854	0.06175348133559966	4.043405480595908	6.7144955813735E-5	0.00663213	0.21489326116607277	0.05988440841245798	0.07136585636889975	0.011481447956441772	6	28890891	F	I	TRIM27	Body	shore	Body-shore	chr6:28890951-28892013				rs35242946
cg10859966	0.0104292	0.03182031673041657	3.3447896647424837	9.288523524981397E-4	0.0438121	-2.2555206590186785	0.02995246370542277	0.04142641800181323	0.011473954296390459	14	24898992	R	I	CBLN3	TSS1500	island	TSS1500-island	chr14:24898779-24899288
cg15092761	0.00972782	0.044649073912638323	3.4151509961388564	7.259589896693117E-4	0.0371292	-2.0261469813995356	0.04278205906796349	0.05425086454239461	0.011468805474431118	7	27779713	R	I	TAX1BP1	TSS200	island	TSS200-island	chr7:27779566-27780601	TRUE		high-CpG:27746231-27746346
cg07537876	0.0124872	0.02121109816554563	3.338073009274307	9.507599995540959E-4	0.0444549	-2.27718514801984	0.01934420194666483	0.030812278719789733	0.011468076773124902	11	61160047	R	I	TMEM216	1stExon	island	1stExon-island	chr11:61159836-61160285	TRUE		high-CpG:60916394-60916696
cg17665931	0.0109881	0.05193362153220683	3.980043910270203	8.661469916253186E-5	0.00803628	-0.02661602511471628	0.050068315103735744	0.06152662602148672	0.011458310917750979	19	38894173	F	I	FAM98C	Body	island	Body-island	chr19:38893480-38894383					rs34155730
cg01373691	0.0109218	0.05052399591720044	3.787637651055445	1.8397873204827758E-4	0.0140296	-0.7388919196603885	0.04865897900836742	0.06011551144834171	0.011456532439974285	16	71917765	R	I	ZNF821	TSS1500	island	TSS1500-island	chr16:71917738-71918542			high-CpG:70475226-70476063
cg16406226	0.0102042	0.027020450268694797	5.207759235743762	3.5714528805182423E-7	0.0001006	5.242046657252449	0.025157989580382442	0.03659881952287262	0.011440829942490176	20	42086458	F	I	SFRS6	TSS200	island	TSS200-island	chr20:42085948-42087322
cg09798435	0.00975653	0.05285116207809224	4.608678125442436	6.017536366494785E-6	0.00101956	2.518501849289163	0.05099195525800147	0.062412797152844764	0.01142084189484329	1	3566304	F	II	WDR8	Body	shore	Body-shore	chr1:3566445-3569636
cg07474852	0.0107928	0.030673277625389378	3.7465902646634017	2.1521873339613962E-4	0.0157064	-0.8867063516406626	0.028816449018021214	0.04022268189185423	0.011406232873833019	4	123073612	R	I		IGR	island	IGR-island	chr4:123073394-123073776
cg26778477	0.010423	0.03251858420963679	3.5573350129588457	4.3570602563689913E-4	0.0261413	-1.5491949405509633	0.030663332995387812	0.04205987616863153	0.011396543173243717	19	46295880	R	I	DMWD	1stExon	island	1stExon-island	chr19:46295855-46296347			high-CpG:50987543-50987945
cg15646610	0.0108127	0.040276584111696594	4.178785792617954	3.855482186574637E-5	0.00435699	0.7423272026896717	0.038425819233242266	0.049794803486604554	0.011368984253362288	1	165797892	R	II	UCK2	Body	shore	Body-shore	chr1:165796653-165797683
cg26066349	0.0120462	0.0297301726092213	5.572669723923114	5.617413859985103E-8	2.16161e-05	7.03649050576725	0.027883474276381937	0.03922747832096661	0.011344004044584674	14	31675363	R	II	HECTD1	5'UTR	shore	5'UTR-shore	chr14:31676011-31677446
cg13323047	0.0115961	0.038317251327311876	3.6302298357010154	3.332115758141517E-4	0.0216818	-1.2977444748932943	0.03647445269408875	0.04779450144103081	0.011320048746942063	6	7261517	F	II		IGR	island	IGR-island	chr6:7261318-7261618		TRUE		rs12660317
cg25117062	0.0102205	0.03175615373577917	3.4634090137798643	6.116064936281748E-4	0.0330574	-1.8662773621176934	0.029917953707965298	0.04120975387882193	0.011291800170856629	2	10442836	R	I	HPCAL1	TSS1500	island	TSS1500-island	chr2:10442308-10444509
cg25093532	0.00916074	0.02893462874360622	3.513325415763529	5.112048771037767E-4	0.0292247	-1.698738003931723	0.02710418250141097	0.038348352274896066	0.011244169773485097	8	145981124	F	I	ZNF251	TSS200	island	TSS200-island	chr8:145980532-145981234
cg20802255	0.0102668	0.033969912309889355	3.577107572936677	4.0531035044032973E-4	0.0248452	-1.4814518613433902	0.03214146142494982	0.0433733740038641	0.011231912578914281	2	118943184	F	II		IGR	shore	IGR-shore	chr2:118943823-118944199		TRUE
cg02609749	0.00919773	0.039997431753459906	3.421384027958634	7.101407321156765E-4	0.0365645	-2.0056146827613377	0.038170887726503955	0.049391086749233336	0.011220199022729381	16	89786786	R	II	C16orf7	Body	shore	Body-shore	chr16:89786837-89789089
cg23370306	0.0102819	0.017948640646316908	3.360740571141756	8.786951528190755E-4	0.0422818	-2.203909399877956	0.01612221702256233	0.02734167642562616	0.01121945940306383	2	242823485	R	I		IGR	island	IGR-island	chr2:242823446-242823970		TRUE
cg19981751	0.0111291	0.026685250072451674	6.408359702216732	5.738871130634012E-10	4.29166e-07	11.508378506804814	0.024858903221041617	0.036077891022560524	0.011218987801518907	4	177240767	F	II	SPCS3	TSS1500	shore	TSS1500-shore	chr4:177240935-177241832
cg16292983	0.0120144	0.036980333737773874	5.5157128209487265	7.544720608711656E-8	2.78344e-05	6.749858353750546	0.035156127496566845	0.04636196583541	0.011205838338843158	4	113218524	F	II	ALPK1	1stExon	opensea	1stExon-opensea		TRUE		low-CpG:113437969-113437989	rs74484682
cg03604819	0.00963363	0.04531451910726872	3.3162852769235527	0.001025180155195576	0.046797	-2.3471830050067615	0.04349605584682385	0.054666615875270906	0.011170560028447053	4	17813007	R	II	NCAPG	Body	island	Body-island	chr4:17811954-17813227
cg24847481	0.00983058	0.037688370208963554	3.7437922621740314	2.175210466979187E-4	0.0158387	-0.8967288249612846	0.035870958897081355	0.047035056955786296	0.011164098058704941	1	100435557	R	I	SLC35A3	5'UTR	island	5'UTR-island	chr1:100435297-100436070			high-CpG:100208129-100208224
cg10833826	0.0102067	0.03029951424623129	4.122892189803002	4.856468974479897E-5	0.00517289	0.5226908652530673	0.02848238462051715	0.039644752321332584	0.011162367700815433	17	76837038	F	I	USP36	TSS200	island	TSS200-island	chr17:76836060-76837438
cg01145389	0.010119	0.024612483722127796	4.375605136111502	1.677071829390915E-5	0.00228416	1.5365707302539962	0.022796993105964503	0.0339492926052533	0.011152299499288795	1	51433840	R	II	CDKN2C	TSS1500	island	TSS1500-island	chr1:51433762-51435505
cg06240173	0.0110632	0.03559490900905794	3.5719264666258534	4.1307663615247815E-4	0.0251603	-1.4992362519172202	0.033782737756887705	0.044914646877362026	0.01113190912047432	15	63449105	F	II	RPS27L	Body	shore	Body-shore	chr15:63449418-63449874
cg15227275	0.0108279	0.04662761209955402	4.043385301572731	6.715043511997841E-5	0.00663213	0.21481580232114705	0.044816446646235214	0.05594217728805072	0.011125730641815504	13	49107436	F	I	RCBTB2	TSS200	island	TSS200-island	chr13:49106411-49107463
cg06270147	0.00954878	0.033269861082925394	3.765614954848498	2.0016367247109804E-4	0.014889	-0.8183791606513653	0.031459157152090335	0.042582052727219974	0.011122895575129639	10	73078971	R	I	SLC29A3	TSS200	island	TSS200-island	chr10:73078857-73079181
cg17572116	0.0122315	0.022179881739947113	3.330494853484617	9.760546812581588E-4	0.045261	-2.3015798841704127	0.020370748837763828	0.03148399380831829	0.011113244970554461	12	47473388	F	I	AMIGO2	5'UTR	island	5'UTR-island	chr12:47473177-47474120	TRUE		high-CpG:45759634-45759694
cg05254749	0.0107638	0.04743531824989813	3.7312691996671257	2.2811328103280375E-4	0.0164468	-0.9415030477889132	0.04562653968260211	0.056737608024563374	0.011111068341961267	14	45552862	R	II	PRPF39	TSS1500	shore	TSS1500-shore	chr14:45553161-45553421
cg14473016	0.00975665	0.02664376715171216	3.80203752496092	1.740732545040361E-4	0.0134568	-0.6866904506432308	0.024842972932262196	0.035904994566026256	0.01106202163376406	22	35937495	F	II	RASD2	1stExon	island	1stExon-island	chr22:35935981-35937537
cg07139438	0.00779921	0.02712115594371255	3.4279160311885293	6.93909537496797E-4	0.0360383	-1.984060409587526	0.02532438450182669	0.03636169478769697	0.01103731028587028	3	39222518	F	I		IGR	island	IGR-island	chr3:39222280-39222670		TRUE
cg21452652	0.00904029	0.025727380051423603	3.340482784458966	9.42845313295949E-4	0.0442258	-2.2694170947242513	0.023932136422123097	0.03496006157354047	0.011027925151417376	7	64254713	R	II	ZNF138	TSS200	island	TSS200-island	chr7:64254700-64255067
cg02214595	0.00945164	0.031210023372913006	3.9141765147996246	1.1247536953149364E-4	0.00985092	-0.2740388127873521	0.029416789275965017	0.04043237015721696	0.01101558088125194	16	67143798	F	I	C16orf70	TSS200	island	TSS200-island	chr16:67143282-67143827			high-CpG:65701284-65701429
cg03044510	0.0105173	0.027783677975254044	5.102116928919845	5.992172622039634E-7	0.00015585	4.741379089650597	0.02599086671685372	0.03700385016131285	0.01101298344445913	21	27107978	F	I	ATP5J	TSS200	island	TSS200-island	chr21:27106814-27108211
cg11767426	0.0131303	0.043871367690420916	3.5896815945208242	3.870286279009779E-4	0.0240483	-1.4381926188099916	0.04207888255982661	0.05308986264776309	0.011010980087936481	14	50319892	F	II	SDCCAG1	TSS1500	shore	TSS1500-shore	chr14:50319426-50319632	TRUE			rs1869974
cg10231785	0.0103795	0.04268120441075776	5.354691791655856	1.7154876961331237E-7	5.48016e-05	5.952562473839824	0.04089441565156303	0.05187040374375924	0.010975988092196208	22	46692440	R	II	CN5H6.4	Body	island	Body-island	chr22:46692210-46693349
cg14965628	0.0115613	0.04163901376328234	4.116374617858716	4.988146848699515E-5	0.00527876	0.4972513913135108	0.0398544648965227	0.05081669364947474	0.010962228752952038	1	91967328	R	II	CDC7	Body	shore	Body-shore	chr1:91966263-91966999
cg18498537	0.0096473	0.037384076153940037	4.14577936236593	4.4198164290073326E-5	0.00482527	0.612308561655106	0.03560035253585263	0.04655751190410387	0.010957159368251243	12	88535572	R	I	TMTC3	TSS1500	shore	TSS1500-shore	chr12:88535735-88536148
cg08154944	0.0123594	0.045775987821790785	4.618120837376496	5.767664363730488E-6	0.000986049	2.5592176024089133	0.043994148676778866	0.05493973199613782	0.01094558331935895	15	67813145	F	II	C15orf61	TSS1500	shore	TSS1500-shore	chr15:67813370-67814181				rs2589993	rs2583578
cg20713816	0.00964403	0.029678039320568148	3.9590256180744645	9.418101220136717E-5	0.00858302	-0.10597241174565397	0.02789660580931835	0.038839697378424264	0.010943091569105914	5	89705801	F	I	CETN3	TSS200	island	TSS200-island	chr5:89705736-89705942	TRUE			rs35253605
cg19019038	0.00985704	0.025108603601256073	4.063173160490008	6.197678631430974E-5	0.0062289	0.29093935793383974	0.02332802624082871	0.03426585859773966	0.01093783235691095	5	56469576	F	I	GPBP1	TSS200	island	TSS200-island	chr5:56469018-56470521
cg16007019	0.00990021	0.06347442019822298	4.239901230419585	2.9870306919911778E-5	0.00358298	0.9854896019120405	0.061695791444691395	0.07262165378781403	0.010925862343122636	21	43916710	F	II	RSPH1	TSS1500	island	TSS1500-island	chr21:43916278-43916900
cg03870845	0.0100049	0.04624160302294434	4.485056868268569	1.0418287481010579E-5	0.00156733	1.9921488582670852	0.04446504067657695	0.05537820937569091	0.010913168699113955	17	52978014	F	I	TOM1L1	TSS200	island	TSS200-island	chr17:52977866-52978307
cg01585784	0.00932396	0.04740109710179276	3.4697691165505518	5.978593388767139E-4	0.0325497	-1.8450531631988012	0.045626442640038414	0.05652789147652937	0.010901448836490954	2	120517537	F	I	PTPN4	5'UTR	island	5'UTR-island	chr2:120517066-120518010			high-CpG:120233765-120234064
cg12219045	0.0118901	0.025039520195587972	3.3457054609443304	9.259019911853835E-4	0.0437073	-2.2525636406217355	0.02327104710959453	0.034134524637839975	0.010863477528245444	22	44894262	F	I	LDOC1L	TSS1500	shore	TSS1500-shore	chr22:44892393-44894049			high-CpG:43271863-43272997
cg24247823	0.0113006	0.03841165145763614	4.289407866105928	2.4238983414962142E-5	0.00304429	1.184755533301451	0.036643458555863345	0.04750521495246768	0.010861756396604333	6	154831780	F	II	CNKSR3	TSS200	island	TSS200-island	chr6:154830560-154832001			high-CpG:154873112-154873508		rs71959538
cg21222826	0.00963814	0.047959132032896	3.390009338970633	7.931631782150223E-4	0.0393739	-2.1086148317504243	0.04619313124003619	0.057041421824746454	0.010848290584710263	3	69062762	R	I	C3orf64	1stExon	island	1stExon-island	chr3:69062159-69063190			high-CpG:69145061-69145783
cg20983609	0.0135913	0.04729847424980339	3.8403821790117934	1.500971775895322E-4	0.012171	-0.5468102108286308	0.04553286668502286	0.05637874172581755	0.010845875040794685	18	20143323	R	II		IGR	shelf	IGR-shelf	chr18:20139484-20140246	TRUE	TRUE			rs75750579
cg11154670	0.0115575	0.044376434166518416	4.247437020323139	2.8939024447725425E-5	0.0034978	1.0156893084851228	0.04261215054131258	0.053449892810434135	0.010837742269121556	12	75904963	F	II	KRR1	Body	shore	Body-shore	chr12:75905219-75905518
cg25338581	0.0114441	0.04296528431809942	4.01158944953555	7.633317709637159E-5	0.00731024	0.09319529167976182	0.04120255679596871	0.052030740146200224	0.010828183350231516	12	29534561	R	II	ERGIC2	TSS1500	shore	TSS1500-shore	chr12:29533446-29533916
cg02650972	0.00985417	0.04893012408507794	3.7841159856226785	1.864810383699605E-4	0.0141634	-0.7516310605497276	0.04717053985716747	0.05797941440004604	0.010808874542878565	5	138897794	F	I		IGR	island	IGR-island	chr5:138897460-138897975		TRUE
cg26105702	0.00930639	0.04779271564748678	3.294133498427987	0.001106370719172408	0.0491634	-2.417913934483507	0.046033756256610874	0.05683879251484858	0.010805036258237706	2	209120195	R	I	IDH1	TSS1500	island	TSS1500-island	chr2:209119881-209120309
cg04570322	0.0120939	0.03623274421469208	3.549294938849807	4.486670133977711E-4	0.0266403	-1.5766425537264688	0.034474392626463624	0.045275695239867006	0.010801302613403382	11	58345695	F	I	ZFP91	TSS1500	island	TSS1500-island	chr11:58345673-58347321	TRUE		high-CpG:58102213-58102305
cg16136840	0.0083557	0.03441719552469944	3.3314999643616034	9.726641237958044E-4	0.0451096	-2.2983473051436505	0.03266554090057701	0.04342570502018622	0.010760164119609214	5	95997740	F	I	CAST	TSS200	island	TSS200-island	chr5:95997717-95999117			high-CpG:96023479-96023976
cg05380145	0.0121239	0.03572685028215225	4.878136646232319	1.7466461455693344E-6	0.000374195	3.7085083599590094	0.03397538022968597	0.04473441055197881	0.010759030322292841	14	53161516	F	II	ERO1L	Body	shore	Body-shore	chr14:53161838-53162780
cg23903470	0.00866103	0.03734242592493678	3.3751408422007874	8.355927965981879E-4	0.040821	-2.1571199929850025	0.03559514900772844	0.04632842149915108	0.01073327249142264	6	30876145	R	I	GTF2H4	1stExon	shore	1stExon-shore	chr6:30875642-30875957
cg22479481	0.0100198	0.03856776092690834	4.1364812438359895	4.5924952393991806E-5	0.00497421	0.5758472465167488	0.03682126609735768	0.04754973433602604	0.010728468238668354	17	16120428	R	II	PIGL	TSS200	shore	TSS200-shore	chr17:16118275-16119510
cg05058204	0.00993356	0.04332379788592504	3.5933467643499584	3.818473004743318E-4	0.0238075	-1.4255568916860843	0.04157831432870638	0.05230057046590673	0.010722256137200348	3	173129681	F	II	NLGN1	5'UTR	opensea	5'UTR-opensea			TRUE
cg15985400	0.0101923	0.032994106007442826	3.470327555137847	5.966661986798246E-4	0.0324989	-1.8431878915977196	0.031253444121135385	0.041946081422738236	0.010692637301602852	11	76091674	F	I	PRKRIR	Body	island	Body-island	chr11:76091524-76092638
cg06544376	0.00892691	0.02754751924118258	3.5489711349811244	4.4919650119961427E-4	0.0266673	-1.5777467767145428	0.025807514626932485	0.036496114400183084	0.010688599773250599	20	18548101	F	I	LOC388789	Body	island	Body-island	chr20:18547890-18548298			high-CpG:18496084-18496132
cg08297053	0.00942202	0.022721286517212405	4.801591131501849	2.4960179768387925E-6	0.000501298	3.36456514492549	0.020984188553447292	0.031654933188004414	0.010670744634557121	16	30905110	R	II	BCL7C	Body	shore	Body-shore	chr16:30905549-30905783
cg17533455	0.00840154	0.037122980077354796	3.894085165889994	1.2172093563688417E-4	0.0104271	-0.34876853322841583	0.035385944088130235	0.04605630802193823	0.010670363933807998	5	130599827	R	I	CDC42SE2	1stExon	island	1stExon-island	chr5:130599335-130600406	TRUE		high-CpG:130627600-130627730
cg22305258	0.00945567	0.028901362103517368	4.135350961623607	4.6139192235873304E-5	0.0049869	0.5714199703626965	0.027169215629938903	0.037809543967635195	0.010640328337696292	17	4643367	R	I	CXCL16	TSS200	island	TSS200-island	chr17:4642038-4643410
cg03113475	0.0103624	0.04975280642322477	3.379133684415973	8.239953920640437E-4	0.0404136	-2.144113623611932	0.04802202446202903	0.058653970795088564	0.010631946333059535	19	12833063	F	I	TNPO2	5'UTR	shore	5'UTR-shore	chr19:12833104-12833574			high-CpG:12693923-12694505
cg12095720	0.00923621	0.03349530041113827	4.149883171623605	4.3455879015418264E-5	0.00476221	0.6284242890307477	0.0317649523454093	0.04239423332060155	0.010629280975192251	17	72978304	F	I		IGR	island	IGR-island	chr17:72978235-72978632
cg22480016	0.00967963	0.04058602973899715	3.651692898182655	3.076557739810056E-4	0.0204973	-1.2228179245019435	0.038856169637817545	0.049482453116492284	0.010626283478674739	15	52970932	F	II	KIAA1370	TSS200	island	TSS200-island	chr15:52970730-52971886
cg00125406	0.0110225	0.023676649809331235	5.3341587076914925	1.9023855488954626E-7	5.94521e-05	5.8522889341341235	0.021946795611417685	0.03257304282717235	0.010626247215754663	4	41937906	F	II	TMEM33	Body	shore	Body-shore	chr4:41937098-41937624
cg05902997	0.00883949	0.029634200233165955	3.292042896550796	0.0011143340988953613	0.0493936	-2.424566503021741	0.027906864446143802	0.03851764142356559	0.010610776977421788	5	65440515	R	I	SFRS12	TSS200	island	TSS200-island	chr5:65439836-65440764
cg01806808	0.0107939	0.07053918479675172	3.9916367386570375	8.269218063676096E-5	0.00776419	0.01731530219151889	0.0688138059857603	0.07941256153899341	0.010598755553233113	8	142011144	F	I	PTK2	5'UTR	island	5'UTR-island	chr8:142010440-142011907			high-CpG:142080169-142080707
cg21155778	0.00918322	0.03239730927272742	3.4003226146041987	7.649224629928937E-4	0.0384495	-2.074854159188935	0.03067219908452435	0.04126930452634323	0.010597105441818883	12	95611301	F	I	FGD6	TSS200	island	TSS200-island	chr12:95610834-95611997			high-CpG:94135154-94135581	rs78538361
cg24531267	0.00921081	0.025703020043628164	3.670077279971052	2.872438749220481E-4	0.0194728	-1.1583179207489698	0.02397834513158328	0.034572776734144696	0.010594431602561415	20	34043122	R	I	CEP250	TSS200	island	TSS200-island	chr20:34042854-34043585			high-CpG:33506322-33506655
cg07660862	0.010193	0.029982964119382137	5.20270701459542	3.661623695518895E-7	0.000102738	5.217907856010842	0.028262299183768467	0.03883209807396672	0.01056979889019825	6	30615405	R	I	C6orf136	Body	island	Body-island	chr6:30614721-30615643
cg23880631	0.00916552	0.02488804821887474	3.4765062761533008	5.836127921261082E-4	0.0320109	-1.8225315319968844	0.02316956655006139	0.03372595394420053	0.010556387394139142	2	167395901	F	II		IGR	opensea	IGR-opensea			TRUE
cg00000905	0.00957445	0.040424357987849366	3.594591449141447	3.801026024585325E-4	0.0237203	-1.4212631335242198	0.03870946522703999	0.049243806472011875	0.010534341244971886	15	59785306	R	II	FAM81A	Body	opensea	Body-opensea		TRUE	TRUE
cg06942668	0.00977434	0.04236891212790411	4.551822278080774	7.756935608142601E-6	0.0012434	2.2748757913070348	0.04065859772214546	0.05116481478609145	0.010506217063945993	2	163200476	R	I	GCA	TSS200	shore	TSS200-shore	chr2:163200575-163201025	TRUE
cg20640432	0.0108846	0.01793450534147426	4.351369998930414	1.861154939903804E-5	0.00247831	1.4370317500853274	0.01622458046416432	0.026728404710496798	0.010503824246332477	19	4153445	F	II	CREB3L3	TSS200	opensea	TSS200-opensea		TRUE
cg03699079	0.00955677	0.05062150878780486	3.3558144940005805	8.939091228581548E-4	0.0427468	-2.2198726661683548	0.04891548251293153	0.05939535820143912	0.01047987568850759	1	47082129	R	II	MOBKL2C	TSS1500	island	TSS1500-island	chr1:47082016-47082526
cg04738379	0.00959791	0.03158869791438732	4.453466519905832	1.1964290366946246E-5	0.00173882	1.8596466441213506	0.029883062952688708	0.0403605348602659	0.010477471907577189	15	81282102	R	II	MESDC2	1stExon	island	1stExon-island	chr15:81281878-81282417
cg18787382	0.0126416	0.9514010117407335	3.5134621712849206	5.109523528981489E-4	0.0292196	-1.6982759655458475	0.9496962636146493	0.9601682878177381	0.010472024203088792	3	107765568	R	II	CD47	3'UTR	opensea	3'UTR-opensea
cg20752420	0.01114	0.03342672843043217	4.559664199103593	7.491093361002014E-6	0.00121268	2.3083220654020264	0.0317221318857366	0.042193224946009376	0.010471093060272774	7	150475993	R	II	LOC100128542	Body	opensea	Body-opensea		TRUE
cg04099524	0.0114105	0.039066901190208246	3.729235110769238	2.2987902213544552E-4	0.0165443	-0.9487627156807896	0.03736262236986478	0.04783176369483177	0.010469141324966985	15	59785236	R	II	FAM81A	Body	opensea	Body-opensea		TRUE	TRUE
cg11781339	0.00934435	0.03815330483965382	3.5963268874376113	3.7768250220626215E-4	0.0236308	-1.415274159948181	0.0364528891609163	0.04689829975887535	0.010445410597959046	19	56092040	R	I	ZNF579	5'UTR	shore	5'UTR-shore	chr19:56089679-56090859
cg05747105	0.00868837	0.037593026935692185	3.553975260554339	4.4107878946669234E-4	0.0263419	-1.5606715720565472	0.03589484667891225	0.046326525399131846	0.010431678720219599	6	53224391	F	I		IGR	island	IGR-island	chr6:53223890-53224666				rs9474492
cg04314254	0.00953831	0.04685126579036497	3.8515939501560568	1.4369985524917783E-4	0.011777	-0.5056697845704239	0.04515496537959831	0.055575096474307834	0.010420131094709524	6	109777049	R	I	MICAL1	5'UTR	island	5'UTR-island	chr6:109776194-109777645			high-CpG:109883444-109883881
cg19768357	0.00928213	0.02965514757935763	3.54561700366264	4.5471580330361434E-4	0.0269106	-1.5891794557883694	0.027964722259390652	0.0383487635106164	0.010384041251225745	5	77072009	F	I	TBCA	Body	island	Body-island	chr5:77071645-77072303
cg23610575	0.00860633	0.02540214847851978	3.3437680932985905	9.321538113271764E-4	0.0438987	-2.2588183296680926	0.02371295252151789	0.034089441971672345	0.010376489450154455	14	55518165	F	II	MAPK1IP1L	TSS200	island	TSS200-island	chr14:55518131-55518957
cg07500019	0.00946488	0.02139302790251017	3.3615125957741947	8.763327733757485E-4	0.0422487	-2.2014056378020364	0.01970895205697418	0.030053989393838108	0.010345037336863927	6	33281113	R	II	TAPBP	Body	island	Body-island	chr6:33281112-33281827	TRUE
cg10605791	0.00924656	0.042400313251109434	3.5119765746913227	5.137018343982771E-4	0.0293209	-1.7032942740345405	0.04072163244260328	0.051033528837712505	0.010311896395109224	12	122242589	R	I	SETD1B	TSS200	island	TSS200-island	chr12:122240899-122243390			high-CpG:120726251-120727208
cg18301348	0.00830414	0.02899816160828411	3.9000539533123812	1.1890162756722444E-4	0.0102515	-0.3266038849358459	0.027321356133278137	0.03762173262260053	0.010300376489322395	3	193855884	F	I	HES1	Body	island	Body-island	chr3:193854575-193856015	TRUE			rs7629144
cg27037990	0.00869481	0.027686750249226937	4.6095246623001	5.99471723346715E-6	0.0010182	2.5221490601891796	0.026010115405357404	0.036309443731984525	0.010299328326627121	4	184427250	R	I	ING2	Body	island	Body-island	chr4:184425262-184427628			high-CpG:184664218-184664256
cg25102621	0.00867235	0.04933220583737873	3.4659575604026447	6.060627718251048E-4	0.0328565	-1.8577769595439415	0.04765609959116888	0.057952180817886556	0.010296081226717678	11	107328605	R	I	CWF19L2	TSS200	island	TSS200-island	chr11:107328441-107328691	TRUE
cg15896301	0.00903826	0.03920498557824268	4.462495101490989	1.1501310408927127E-5	0.00168997	1.897432462563228	0.03752895423440979	0.0478245753465261	0.010295621112116307	5	118788229	F	II	HSD17B4	1stExon	island	1stExon-island	chr5:118788125-118788428				rs34353289
cg15969776	0.00958943	0.02250763506948024	5.056218516324351	7.483673900798189E-7	0.000187982	4.526535540638144	0.020835036901573005	0.031109568504431744	0.010274531602858739	4	166248399	F	II	SC4MOL	TSS1500	shore	TSS1500-shore	chr4:166248454-166249063
cg14842401	0.0083573	0.02303949864801366	3.4392663038850633	6.66527026269712E-4	0.0350729	-1.946516501780784	0.0213684099079284	0.03163366931130928	0.01026525940338088	3	40566302	F	I	ZNF621	TSS200	island	TSS200-island	chr3:40566129-40566689				rs79153729
cg18205465	0.00974338	0.025918927956855548	4.549172488448704	7.848795610983572E-6	0.00125436	2.2635855931238504	0.02425006532592418	0.03450165005878829	0.010251584732864107	7	45026543	R	I	C7orf40	TSS1500	island	TSS1500-island	chr7:45025958-45026626	TRUE
cg13316813	0.0101453	0.03893101730554427	4.340944326576887	1.9461612116482317E-5	0.00256143	1.3943609380684618	0.037263489304533805	0.04750687559645521	0.010243386291921404	4	146018723	F	II	ANAPC10	5'UTR	shore	5'UTR-shore	chr4:146019163-146019826				rs36093353
cg08135327	0.00943803	0.026516410120077324	3.3404255839886097	9.430324701141622E-4	0.0442258	-2.2696015440892507	0.02485237010350395	0.03507433020531181	0.01022196010180786	2	134877962	R	I		IGR	island	IGR-island	chr2:134877407-134879168
cg01383268	0.00838912	0.04038930802852811	3.467854404481458	6.019672119581039E-4	0.0327281	-1.8514464971116542	0.03872556833014849	0.048945683620194774	0.010220115290046287	17	71088868	F	I	SLC39A11	TSS200	opensea	TSS200-opensea			TRUE
cg22357700	0.00940372	0.04800618844443411	3.3939838475122475	7.821665728635581E-4	0.0389732	-2.095615453549275	0.046344160124882273	0.056553762659272165	0.010209602534389892	19	11805638	F	I		IGR	island	IGR-island	chr19:11805261-11805900
cg05153851	0.00854369	0.03859966634360569	3.3637333233791806	8.695703466302516E-4	0.0420018	-2.1942005988149784	0.036942408981553924	0.04712270420558618	0.010180295224032257	15	55582165	F	I	RAB27A	TSS200	island	TSS200-island	chr15:55581772-55582571
cg03571225	0.00921955	0.03616638491112783	4.602759675422513	6.179423199895277E-6	0.0010411	2.4930190784799526	0.034510750953672	0.04468107383518639	0.010170322881514385	17	54991993	R	I	TRIM25	TSS1500	shore	TSS1500-shore	chr17:54990832-54991771
cg19468555	0.00909276	0.047820823561215274	3.7020805708181586	2.5472063691339746E-4	0.0178049	-1.045331827144846	0.04616522262653635	0.05633534265384974	0.010170120027313392	5	131746316	R	I	C5orf56	TSS1500	island	TSS1500-island	chr5:131746225-131746876	TRUE
cg08292968	0.00809673	0.03595050262163523	3.6927712412937304	2.638043867941848E-4	0.0182624	-1.0782902855497785	0.0342952705663053	0.044463124620474866	0.010167854054169569	12	111020671	F	I	PPTC7	1stExon	island	1stExon-island	chr12:111020507-111021192
cg18135893	0.00869555	0.03595012683539983	3.4654377591907375	6.07189638819496E-4	0.0329027	-1.8595111686487051	0.03430696994093008	0.04440064800695857	0.01009367806602849	15	42566203	R	II	TMEM87A	TSS1500	island	TSS1500-island	chr15:42566198-42566404
cg17495092	0.00880028	0.027753998515141463	4.200180308124998	3.52714851485279E-5	0.00405992	0.8270938696492296	0.026114322550730266	0.03618661776068477	0.010072295209954504	1	39456765	F	I	AKIRIN1	TSS200	island	TSS200-island	chr1:39456655-39457271					rs12751429
cg21649051	0.00853097	0.02621216446091247	4.519397139749228	8.955568979384436E-6	0.00139392	2.1371125707217837	0.024572734979408303	0.03464351608007677	0.010070781100668467	1	85514340	R	I	MCOLN3	TSS200	island	TSS200-island	chr1:85513509-85514555	TRUE
cg00459944	0.00870564	0.05678794563484636	3.6426819493046114	3.181518250579671E-4	0.0210059	-1.254323923582377	0.05515052392516645	0.06520897157034304	0.01005844764517659	3	39148298	F	I	TTC21A	TSS1500	shore	TSS1500-shore	chr3:39148377-39149400
cg10204101	0.00900471	0.05070943419623479	3.8782274148383036	1.2952210113802742E-4	0.010893	-0.40750616559502983	0.04907312268381512	0.05912475054582167	0.01005162786200655	1	93914365	F	II	FNBP1L	Body	island	Body-island	chr1:93913636-93914524
cg23469188	0.00848776	0.025346476217326986	3.608194817493774	3.6151641697519714E-4	0.0229562	-1.374247097981688	0.0237116798784409	0.03375400024588399	0.010042320367443094	7	108166441	F	I	PNPLA8	5'UTR	island	5'UTR-island	chr7:108166211-108167077				rs11548062
cg25001794	0.00854327	0.03222336127939596	3.3445340761894	9.29677326790636E-4	0.0438338	-2.2563457960164452	0.030593702918684972	0.04060446142019529	0.010010758501510317	4	130014687	R	II	C4orf33	TSS200	island	TSS200-island	chr4:130014349-130014899	TRUE		high-CpG:130234073-130234225		rs72927922
cg23347987	0.0096862	0.04379167611309319	3.8141536640098113	1.661313984540147E-4	0.013022	-0.6426286214426664	0.04216239292206232	0.05217084680982337	0.010008453887761046	14	99737609	R	I	BCL11B	1stExon	shore	1stExon-shore	chr14:99736040-99737584
cg05641351	0.00963175	0.03326866896767158	5.221640389400956	3.334654052718155E-7	9.50464e-05	5.308469264531861	0.03164008840372967	0.04164422615365856	0.010004137749928886	1	155099332	R	II	EFNA1	TSS1500	island	TSS1500-island	chr1:155098434-155100451	TRUE
cg21565150	0.0088478	0.02007515859915944	3.7955668345258147	1.7846031831336603E-4	0.0136988	-0.7101698104484431	0.018448285000685873	0.028441937105594915	0.009993652104909042	10	90751097	R	II	FAS	Body	island	Body-island	chr10:90750293-90751108
cg16218610	0.00852238	0.030033297593538323	3.310405955382203	0.001046171031424552	0.0474541	-2.3659986895188014	0.028407100950009943	0.03839659461739854	0.009989493667388598	6	26124417	F	II	HIST1H2AC	1stExon	shore	1stExon-shore	chr6:26124493-26124782	TRUE			rs198819
cg16542283	0.00983692	0.04111502294012078	4.471139693621283	1.1074161649984835E-5	0.00164061	1.9336739349961265	0.03949172016072203	0.04946343723417152	0.009971717073449494	4	76439453	F	I	THAP6	TSS200	island	TSS200-island	chr4:76439435-76440003	TRUE			rs36082473
cg18711617	0.00946167	0.029746069455846184	4.906112101629588	1.5313074376300464E-6	0.000335659	3.835367509334815	0.028124776083457106	0.0380841496567043	0.009959373573247193	17	49338392	R	I	MBTD1	TSS1500	island	TSS1500-island	chr17:49337102-49338583			high-CpG:46693236-46693502
cg24741713	0.00927005	0.029350253987029905	3.3732135960412455	8.41244864080479E-4	0.0409747	-2.1633927493506313	0.027729834376034497	0.037683840557863446	0.009954006181828949	5	59064389	R	II	PDE4D	Body	opensea	Body-opensea			TRUE	low-CpG:59100099-59100466
cg03327615	0.00995488	0.05134531628244419	4.979001705248795	1.0838816251684821E-6	0.000254559	4.168788456272339	0.04972666691593222	0.059669798738791455	0.009943131822859233	3	143690246	F	I	C3orf58	TSS1500	island	TSS1500-island	chr3:143689733-143692279
cg02476744	0.00869058	0.051145763117153076	3.8479704562585777	1.4573861147051457E-4	0.0119088	-0.518977690726449	0.04952831821876958	0.059464051165982475	0.009935732947212894	12	66218656	F	I	HMGA2	1stExon	island	1stExon-island	chr12:66217627-66220181	TRUE		high-CpG:64504273-64505175
cg15640707	0.00884584	0.037950855874294066	3.9976800689050016	8.071487683510108E-5	0.0076343	0.04026217173094082	0.036333525811951	0.04626855333777269	0.00993502752582169	5	89705759	F	I	CETN3	TSS200	island	TSS200-island	chr5:89705736-89705942	TRUE				rs59616596
cg16579954	0.00934853	0.043477015811100986	3.9456099554300574	9.933406137295698E-5	0.00896406	-0.15642671166384314	0.04186283418118803	0.051778521336367615	0.009915687155179584	3	182971483	R	I	MCF2L2	Body	island	Body-island	chr3:182971429-182972635	TRUE		high-CpG:184453547-184454650
cg19354750	0.00803785	0.02808762140624622	3.970318829111856	9.004090400393775E-5	0.00828549	-0.06338088463864544	0.026475648285503348	0.036377768884352416	0.009902120598849068	17	61554413	R	I	ACE	TSS200	island	TSS200-island	chr17:61553834-61555063			high-CpG:58908099-58908219
cg11361691	0.00860611	0.02872704071000909	4.085711757007642	5.654618579465328E-5	0.00580806	0.37804989514041853	0.027115411364426877	0.03701542020157474	0.009900008837147867	3	57993876	F	I	FLNB	TSS1500	island	TSS1500-island	chr3:57993838-57994704	TRUE
cg26727807	0.00987094	0.05031741830252639	5.2111675874464565	3.511842156338909E-7	9.91539e-05	5.258342302788102	0.04871314424230904	0.05856797061221563	0.009854826369906589	4	104119850	R	I	CENPE	TSS1500	shore	TSS1500-shore	chr4:104119319-104119663	TRUE
cg03557391	0.00955067	0.04535032909237012	3.3467461648991743	9.225598171127426E-4	0.0436068	-2.249202395693149	0.0437550371733893	0.0535546875328429	0.009799650359453599	4	120548337	R	II	PDE5A	1stExon	island	1stExon-island	chr4:120548203-120550250
cg20150972	0.00834521	0.027215344753564547	3.9586611290154847	9.431759837305298E-5	0.00859112	-0.10734523752332947	0.02562319945339456	0.035403520583010196	0.009780321129615636	6	13574573	F	I	SIRT5	TSS1500	island	TSS1500-island	chr6:13574438-13575110			high-CpG:13682456-13683017
cg12522039	0.0101217	0.03498174667847802	4.496994575455099	9.88555345664364E-6	0.00150036	2.042433201197288	0.033392341003986234	0.04315583300443575	0.009763492000449514	18	66382559	R	I	TMX3	TSS1500	island	TSS1500-island	chr18:66381934-66382575					rs35101496
cg15061008	0.00806339	0.026407962857351357	3.8157616861160273	1.6510349978524988E-4	0.0129612	-0.6367712959333724	0.024820322866323286	0.03457296852549572	0.009752645659172433	22	24407907	R	II	CABIN1	5'UTR	island	5'UTR-island	chr22:24407673-24408060
cg10757027	0.0078736	0.03190513775997656	3.571014455922955	4.1445808248788494E-4	0.0252168	-1.5023643230111547	0.030318523591898853	0.04006486776723335	0.009746344175334497	7	150783788	F	I	AGAP3	TSS200	island	TSS200-island	chr7:150783480-150785040			high-CpG:150413814-150414814
cg00953403	0.00969328	0.02822251312382606	3.342652576553945	9.357713556546346E-4	0.0439942	-2.262418192087652	0.026638326625069403	0.0363697579745746	0.009731431349505194	17	74099816	F	I	EXOC7	5'UTR	island	5'UTR-island	chr17:74099738-74100055			high-CpG:71611341-71611470
cg00818480	0.00921732	0.04080503046272493	3.448135277750347	6.458369828653E-4	0.0343348	-1.9171003595890888	0.039221371038307744	0.04894956464544187	0.009728193607134124	12	57609685	R	II	NXPH4	TSS1500	shore	TSS1500-shore	chr12:57609976-57611168
cg01857591	0.00879923	0.023213609077544547	3.5431741269345625	4.587755763316354E-4	0.027084	-1.5974998385623218	0.021631369473894376	0.03135084132488828	0.009719471850993904	8	81083836	F	I	TPD52	TSS200	island	TSS200-island	chr8:81083320-81084057	TRUE		high-CpG:81246215-81246435	rs10111451
cg15611176	0.00817345	0.04491462130286287	3.753457118275143	2.0966549243426314E-4	0.0154182	-0.8620803404495385	0.043334441988803415	0.05304125777516863	0.009706815786365217	12	120763869	R	II	PLA2G1B	Body	opensea	Body-opensea
cg15448144	0.00933641	0.026042855771432123	5.917619851531159	8.967453728900153E-9	4.53037e-06	8.822857706336954	0.02446733076635454	0.034145555797545406	0.009678225031190864	8	92082016	R	II	OTUD6B	TSS1500	shore	TSS1500-shore	chr8:92082236-92082985
cg13619852	0.010558	0.052840316510300786	4.233908859258772	3.0631214976062036E-5	0.0036496	0.9615090654665766	0.051264891754292434	0.060942500969772315	0.00967760921547988	15	56657812	F	I	TEX9	Body	island	Body-island	chr15:56657477-56657883	TRUE			rs34409131
cg08400814	0.00882813	0.04817881016405076	3.877707221753762	1.297858613609377E-4	0.0109076	-0.4094293094936816	0.04660492401594831	0.056273081782863395	0.009668157766915084	5	56204995	R	I	C5orf35	TSS200	island	TSS200-island	chr5:56204962-56206344
cg04207741	0.00969066	0.02148253276380794	3.591692302856325	3.841780370008917E-4	0.0239083	-1.4312621359572573	0.019908982220128855	0.02957507841701467	0.009666096196885816	12	57482553	F	I	NAB2	TSS200	island	TSS200-island	chr12:57480797-57483116
cg05655935	0.00821074	0.02634947657153469	3.609604308545596	3.596402559096557E-4	0.0228841	-1.3693663044057836	0.0247770033127869	0.03443648190223761	0.00965947858945071	10	93683722	F	I	BTAF1	TSS200	island	TSS200-island	chr10:93683430-93683839
cg02631680	0.00880845	0.0299110919961249	4.282163259238805	2.499442850503053E-5	0.00312173	1.1554679773944718	0.028338877405213396	0.03799676703509835	0.009657889629884953	6	44094852	R	I	TMEM63B	TSS1500	island	TSS1500-island	chr6:44094708-44096134
cg24578075	0.00883483	0.05124470032401387	4.668741150890295	4.5893828848554616E-6	0.000820138	2.778714747511958	0.049672965531855	0.05932790782654521	0.009654942294690216	1	154193269	R	I	C1orf43	1stExon	island	1stExon-island	chr1:154192843-154193852
cg12651014	0.00812827	0.022412665079474387	4.066810028403065	6.106813113077947E-5	0.00615305	0.3049665073587198	0.020842004097641715	0.030490350128899557	0.009648346031257842	10	32735292	R	II	CCDC7	1stExon	opensea	1stExon-opensea
cg12105108	0.0102062	0.025085664103023927	5.985953147665107	6.1745237001557335E-9	3.34992e-06	9.186821703113186	0.023518513879863517	0.033145293822134596	0.009626779942271079	18	2571648	R	II	METTL4	TSS200	shore	TSS200-shore	chr18:2571286-2571580	TRUE
cg06712026	0.00927635	0.021278905815173523	4.392441985622661	1.5595917187301882E-5	0.00215525	1.6060093674670055	0.01971276444827538	0.02933334713064969	0.009620582682374312	10	53459102	F	II	CSTF2T	1stExon	shore	1stExon-shore	chr10:53459251-53459759
cg21135948	0.00908268	0.04802262066309231	3.342131846064399	9.374645204262085E-4	0.044035	-2.264098249903568	0.04646008158761191	0.05605853590842008	0.009598454320808171	21	34915592	F	I	GART	TSS1500	island	TSS1500-island	chr21:34914303-34915906
cg00288933	0.00893418	0.033674644987478436	3.3222348660176793	0.0010043377460802571	0.0462244	-2.328110880941269	0.03211231190787425	0.041709500825442794	0.009597188917568542	12	94495992	F	II		IGR	island	IGR-island	chr12:94495833-94496230		TRUE		rs11107403
cg09578308	0.0087943	0.036541242997980915	3.7220261737915488	2.362412821593608E-4	0.016894	-0.9744623967534576	0.03498133420900782	0.04456363105555685	0.00958229684654903	8	124780849	R	II	FAM91A1	TSS200	island	TSS200-island	chr8:124780286-124781265
cg10878459	0.00958702	0.02886480399151469	7.1807125540213566	5.564333117446368E-12	8.04021e-09	16.056124654560374	0.027305142966668517	0.036885917833580736	0.00958077486691222	4	144434414	F	I	SMARCA5	TSS1500	island	TSS1500-island	chr4:144434249-144435343
cg07116851	0.00863132	0.026848893822753014	4.874007281398774	1.7808113292677694E-6	0.000379931	3.689835415150017	0.025289310254232315	0.03486960931800234	0.009580299063770028	12	58146173	R	I	CDK4	TSS200	island	TSS200-island	chr12:58145853-58146360			high-CpG:56432347-56432445
cg10922530	0.00750135	0.03348665464334006	3.3243724816168965	9.969460831800322E-4	0.045969	-2.321250746552142	0.03192742979083249	0.04150552531337897	0.00957809552254648	12	124457083	F	I	CCDC92	5'UTR	island	5'UTR-island	chr12:124456573-124458728			high-CpG:123022881-123023511
cg24043192	0.00914691	0.040298808717918695	3.9466580145769243	9.89220521710954E-5	0.0089381	-0.1524906701215576	0.03874009165565081	0.04831506789529638	0.009574976239645573	5	43515527	R	II	C5orf34	TSS1500	shore	TSS1500-shore	chr5:43515133-43515349
cg10506098	0.0105707	0.04699485267267793	3.3683268067914836	8.557365859358937E-4	0.0415343	-2.1792832808673515	0.04543765904370532	0.05500327705025132	0.009565618006545998	15	30113651	F	II	TJP1	Body	shore	Body-shore	chr15:30113705-30113940	TRUE
cg05977147	0.00870201	0.018977372968020267	5.1850113388363965	3.99519708815086E-7	0.000110972	5.133514392885282	0.017429408402127058	0.026938333592613915	0.009508925190486857	6	88182533	F	II	SLC35A1	TSS200	island	TSS200-island	chr6:88182368-88183202
cg14304264	0.0130061	0.8796488045530763	4.045822936225114	6.64916005083619E-5	0.00658152	0.22417536939801863	0.8781027889107824	0.8875997421420164	0.009496953231234007	15	94897976	F	I	MCTP2	Body	opensea	Body-opensea
cg10784414	0.0102899	0.020367689566697704	4.213333933014387	3.338719821831816E-5	0.00389034	0.8794003097997161	0.018824243578227474	0.02830541179311602	0.009481168214888546	3	48647031	F	I	UQCRC1	1stExon	island	1stExon-island	chr3:48646620-48647404
cg24631450	0.00804098	0.04107058346540461	3.5260615650198535	4.881820364308671E-4	0.0283041	-1.6556370234410744	0.03953087985553049	0.04898905917332866	0.009458179317798167	2	234262952	R	I	DGKD	TSS200	opensea	TSS200-opensea		TRUE
cg17193163	0.00876737	0.030910557249587543	4.323508170361826	2.096693044204155E-5	0.002709	1.3231987434463806	0.029373754783312153	0.03881411279043242	0.009440358007120266	11	66056724	R	I	YIF1A	TSS200	island	TSS200-island	chr11:66056209-66057324
cg18881247	0.0084006	0.02490641921688824	4.231740707644807	3.0911059266225055E-5	0.00367442	0.9528398654518044	0.023369925649306084	0.03280838613588218	0.009438460486576098	2	157189314	F	I	NR4A2	TSS200	island	TSS200-island	chr2:157189057-157191437
cg12550574	0.00973575	0.04152985289566558	3.719311647472729	2.3867974684686443E-4	0.0170196	-0.9841278755930789	0.03999674887931859	0.04941438783687873	0.009417638957560141	4	177240810	F	I	SPCS3	TSS1500	shore	TSS1500-shore	chr4:177240935-177241832
cg17541922	0.00934508	0.02870646805454962	4.675107927427451	4.4587310496776065E-6	0.000801909	2.806468380485918	0.027184191235169422	0.03653532026850493	0.009351129033335508	11	86511813	R	I	PRSS23	5'UTR	island	5'UTR-island	chr11:86511184-86511889	TRUE
cg07588128	0.00833825	0.04194421630261263	3.647444355522919	3.125632557564111E-4	0.020713	-1.23768145205577	0.0404220501677143	0.049772499282089724	0.009350449114375423	14	23451327	F	II	JUB	1stExon	island	1stExon-island	chr14:23449886-23452174				rs45543740
cg01085995	0.00784493	0.029942595178531296	3.7638101339408774	2.015480411563372E-4	0.0149479	-0.8248746859119915	0.02842075588180468	0.03776919727598247	0.00934844139417779	3	47866817	R	I	DHX30	Body	island	Body-island	chr3:47866474-47866882
cg02469457	0.00800858	0.04141665749030274	3.7591985029999666	2.05126517816875E-4	0.0151571	-0.8414590229389338	0.03990042958292992	0.04921440101393436	0.009313971431004438	2	242254758	F	I	SEPT2	1stExon	island	1stExon-island	chr2:242254299-242256026			high-CpG:241903103-241903936
cg26232328	0.0083266	0.02576011160352501	5.603861679896995	4.774838266704172E-8	1.89363e-05	7.194473880143053	0.02424531810470835	0.03355047816886784	0.009305160064159487	4	102268821	F	I	PPP3CA	TSS200	island	TSS200-island	chr4:102267592-102269621			high-CpG:102487094-102487845	rs874116
cg14195915	0.00915659	0.03584421418260396	3.6273662139741494	3.367684447680448E-4	0.0218412	-1.3077106898734288	0.03433116429797026	0.04362561358929157	0.00929444929132131	1	29507864	F	II	SFRS4	Body	shore	Body-shore	chr1:29507976-29508686
cg01088561	0.00917869	0.03259105400602832	5.429341296269088	1.1749010320625646E-7	4.03259e-05	6.319783203405463	0.031078928488534437	0.04036769952456829	0.009288771036033854	4	47487181	R	II	ATP10D	TSS1500	opensea	TSS1500-opensea		TRUE
cg20677142	0.00829037	0.04149907143367103	3.388236157138434	7.981155631460731E-4	0.0395379	-2.1144098088138152	0.039987029485593774	0.04927528716663974	0.009288257681045964	3	119012899	R	II	CDGAP	TSS1500	island	TSS1500-island	chr3:119012891-119013724	TRUE
cg23470272	0.00847925	0.023842348666802193	5.658290019210083	3.5899939646344406E-8	1.48943e-05	7.4718525067575365	0.022330655252798325	0.03161677193882208	0.009286116686023752	19	14640395	R	I	TECR	5'UTR	island	5'UTR-island	chr19:14639879-14641040			high-CpG:14501363-14501474
cg02859644	0.00906521	0.029383191300520684	5.862954758925874	1.2059416756407853E-8	5.89689e-06	8.53407068920627	0.027875317278309417	0.03713797198617863	0.009262654707869213	10	27531349	R	II	ACBD5	TSS1500	island	TSS1500-island	chr10:27530938-27531363	TRUE
cg12461568	0.0083854	0.03538894522657596	3.731573421809989	2.2785029591152137E-4	0.0164372	-0.9404169684057697	0.03388234250723132	0.04313718778320551	0.009254845275974186	8	122654231	R	II	HAS2	TSS1500	shore	TSS1500-shore	chr8:122651665-122652389	TRUE
cg01216415	0.00805717	0.02937594005561924	3.5422752094015366	4.602780080454289E-4	0.0271415	-1.6005602049385734	0.02786995871001556	0.037120986975866736	0.009251028265851176	17	60004778	F	II	INTS2	Body	shore	Body-shore	chr17:60004889-60005416
cg19311679	0.0101006	0.04418902650387243	3.389765684819562	7.938419859617579E-4	0.0394021	-2.1094112899012485	0.04268484560519985	0.05192481398276002	0.009239968377560172	8	30891583	R	II	PURG	TSS1500	opensea	TSS1500-opensea
cg23922867	0.00850429	0.034128293652708794	5.5935267326077485	5.0393716840661244E-8	1.97245e-05	7.142049565652068	0.03262467501188874	0.04186118951978335	0.00923651450789461	18	54318612	R	II	WDR7	TSS200	island	TSS200-island	chr18:54318456-54318785	TRUE		high-CpG:52469559-52469944
cg23539498	0.0108481	0.03380219518461745	3.8079399734750767	1.701605313243517E-4	0.013234	-0.6652413542571445	0.03229877828821534	0.04153405350897116	0.009235275220755818	22	35654203	R	II	HMGXB4	5'UTR	shore	5'UTR-shore	chr22:35653361-35654028
cg18173454	0.0088411	0.04836489827940331	3.382784484799923	8.135229811555732E-4	0.0400474	-2.1322089665099924	0.04686331114839226	0.05608734638174585	0.009224035233353592	10	15209775	F	II	NMT2	Body	shore	Body-shore	chr10:15209824-15210714
cg17389048	0.00891791	0.029040019877340333	3.8099148270370264	1.688700722438229E-4	0.0131735	-0.6580581329662634	0.027539406142876286	0.03675746194029829	0.009218055797422003	5	110848641	R	II	STARD4	TSS1500	shore	TSS1500-shore	chr5:110847820-110848445
cg16225405	0.0076556	0.02655506226393271	3.6424611949239614	3.184131411738423E-4	0.0210116	-1.2550948788010237	0.02505522260942415	0.03426852334426247	0.00921330073483832	11	67141422	R	I	LOC100130987	Body	shore	Body-shore	chr11:67139887-67141146
cg10844118	0.0104932	0.053862714172720545	3.8352969868612607	1.5308672882560916E-4	0.0123355	-0.5654339975969522	0.05236730756706571	0.06155337671608826	0.00918606914902255	14	58764924	F	I	FLJ31306	TSS200	island	TSS200-island	chr14:58764507-58764961
cg01111842	0.00778121	0.0323936874962784	3.3918753582155206	7.879824690698363E-4	0.0391762	-2.1025134201567095	0.030898873253479887	0.040081303602099314	0.009182430348619427	9	140444966	R	II	PNPLA7	5'UTR	shore	5'UTR-shore	chr9:140445653-140446891
cg08115556	0.00681297	0.029815117945798636	3.5766394206093235	4.0600641932191377E-4	0.0248666	-1.4830597881948888	0.028321636623674748	0.03749587903100721	0.009174242407332459	8	142137922	R	II	DENND3	TSS1500	shore	TSS1500-shore	chr8:142138208-142139342
cg06096824	0.00776209	0.030437811809247227	3.615293834961115	3.5215960170508414E-4	0.0225517	-1.3496468320114259	0.02894445071725851	0.03811795456804634	0.009173503850787832	1	51443952	R	I		IGR	island	IGR-island	chr1:51443311-51444036	TRUE
cg23525853	0.00874721	0.03830232728425092	4.799669619657819	2.5183436271783932E-6	0.000504936	3.35599102562255	0.03681017016443737	0.04597627818614919	0.009166108021711819	19	843541	F	II	PRTN3	Body	island	Body-island	chr19:843468-844085	TRUE
cg16058607	0.00840627	0.03684330236090756	3.4019716803841145	7.604948216695257E-4	0.038318	-2.0694471173691245	0.0353545109167797	0.044499944073565154	0.009145433156785454	15	60298730	F	II		IGR	shore	IGR-shore	chr15:60296135-60298520	TRUE
cg06386517	0.00867559	0.04021175095520845	3.3279174489079253	9.847994170889783E-4	0.045555	-2.309865045436019	0.03872630763390867	0.04785117375046445	0.009124866116555781	7	50860866	F	I	GRB10	5'UTR	shore	5'UTR-shore	chr7:50861390-50861638			high-CpG:50828193-50828804
cg15649193	0.00791982	0.02320233273362778	3.4268072849704505	6.966399862172448E-4	0.0361071	-1.9877217219568823	0.021717212347075913	0.030840094721608795	0.009122882374532883	19	14640403	R	I	TECR	5'UTR	island	5'UTR-island	chr19:14639879-14641040			high-CpG:14501363-14501474		rs45556632
cg21898343	0.00982301	0.9598500612548112	3.2942140737820886	0.0011060648580466866	0.0491634	-2.41765745459771	0.9583678234470331	0.9674729985519557	0.009105175104922592	7	156755713	R	II	NOM1	Body	opensea	Body-opensea
cg00827164	0.00817289	0.03468488605733316	4.191639080166434	3.654893085847633E-5	0.00417623	0.7932067662794511	0.0332043736258621	0.04229894999061289	0.009094576364750792	19	46498631	F	II	CCDC61	Body	opensea	Body-opensea					rs7255400
cg19235966	0.00946294	0.03145865645569167	5.066121408977928	7.134194934899622E-7	0.000180337	4.572751409581332	0.029978764539670893	0.039069529166655695	0.009090764626984802	1	16173721	R	I	SPEN	TSS1500	shore	TSS1500-shore	chr1:16173889-16175396
cg17841782	0.00749122	0.03706338526233018	3.414199980317784	7.284012170845729E-4	0.0372276	-2.029276689779821	0.03558502283105932	0.04466639205172317	0.009081369220663847	1	59762205	F	I	FGGY	TSS1500	island	TSS1500-island	chr1:59762102-59762794			high-CpG:59534771-59534825	rs78303895
cg03469793	0.00793232	0.027161675680442414	4.3275635770649235	2.0607178986125005E-5	0.00267237	1.3397275494407586	0.025691384825037848	0.03472317150823733	0.009031786683199483	1	180199269	R	I	LHX4	TSS200	island	TSS200-island	chr1:180198119-180204975
cg08542047	0.00843918	0.03371204933504558	3.406874281555997	7.474724741983898E-4	0.0378421	-2.0533578950925557	0.0322428165570824	0.04126810362171337	0.009025287064630967	8	122842574	F	II		IGR	opensea	IGR-opensea			TRUE
cg26869362	0.00970935	0.04053343043566171	3.635527515240746	3.2672434421662165E-4	0.0213952	-1.2792880777421134	0.039065719044007546	0.04808166044988315	0.009015941405875603	11	105947257	R	II	KBTBD3	5'UTR	shore	5'UTR-shore	chr11:105948097-105948830
cg11351687	0.00802506	0.027365076285197878	4.095037334672064	5.4434404340160855E-5	0.00563784	0.4142187399649524	0.025898558141114227	0.034907169597628095	0.009008611456513868	6	170863423	R	I	PSMB1	TSS1500	island	TSS1500-island	chr6:170863398-170863823	TRUE
cg16842643	0.00877443	0.03746398532895996	3.6209923249287796	3.448139529481774E-4	0.0221999	-1.3298677854503262	0.03599986640426779	0.04499373979880542	0.008993873394537631	4	170581385	R	II	CLCN3	Body	opensea	Body-opensea		TRUE	TRUE	low-CpG:170817870-170817986
cg10358780	0.00830992	0.023904438516949778	3.67598184323125	2.809634077836243E-4	0.0191444	-1.1375395049615902	0.022453125163147587	0.03136833576507533	0.00891521060192774	12	21654795	F	I	GOLT1B	5'UTR	island	5'UTR-island	chr12:21654396-21654956				rs71539408
cg07865967	0.00895933	0.054174852137568064	5.437621826045993	1.126314823021069E-7	3.89699e-05	6.360774338452711	0.052724064540062635	0.06163604549616742	0.008911980956104786	3	5028809	R	I		IGR	island	IGR-island	chr3:5028409-5028903	TRUE
cg01565912	0.00818483	0.02795318340189062	3.831740580491738	1.552108969940399E-4	0.0124537	-0.5784455442654375	0.026503872777968406	0.03540678089634773	0.008902908118379325	16	4898226	F	II	GLYR1	TSS1500	island	TSS1500-island	chr16:4896606-4898243				rs79013038
cg10137979	0.00783894	0.02014338353018241	4.516753180089232	9.060788023838721E-6	0.00140604	2.125917125915948	0.018694868660333985	0.02759288857511717	0.008898019914783183	8	110346498	R	II	ENY2	TSS200	island	TSS200-island	chr8:110345916-110346904	TRUE
cg00414561	0.00767483	0.02812470194172862	3.328000570477623	9.845162643748703E-4	0.0455477	-2.309597941011728	0.026678725834871908	0.03556115049127742	0.008882424656405513	15	23034473	F	I	NIPA2	TSS200	island	TSS200-island	chr15:23033933-23034710				rs28403604
cg04122568	0.00733597	0.03234380276513513	3.429337514326662	6.904235511740212E-4	0.0359341	-1.9793647734889843	0.030899244345253877	0.03977296035309581	0.008873716007841936	5	90675774	F	II	LOC100129716	TSS1500	shore	TSS1500-shore	chr5:90675822-90676930	TRUE			rs1060613
cg12145547	0.00850748	0.031112825705460916	4.815223657550097	2.3430184738653876E-6	0.000476153	3.4254801674282254	0.029668363423627248	0.03854148886917693	0.008873125445549683	12	75724205	F	II	CAPS2	TSS1500	island	TSS1500-island	chr12:75723829-75724206	TRUE
cg01655781	0.009106	0.0804536992227103	3.3681131930202235	8.563753321384051E-4	0.0415373	-2.1799774088549695	0.07901063641748006	0.08787516507818013	0.008864528660700075	12	102513797	R	I	NUP37	TSS1500	island	TSS1500-island	chr12:102513668-102514076	TRUE
cg23209098	0.00766918	0.029728347810947877	3.7685500364414577	1.9793150553196694E-4	0.0147803	-0.807809798952932	0.02828715334885519	0.03714020504456741	0.008853051695712218	14	100149367	F	I	CYP46A1	TSS1500	shore	TSS1500-shore	chr14:100149727-100151073
cg22103441	0.00804269	0.038702164892584226	3.718072537421168	2.3980071419548137E-4	0.0170705	-0.9885377774360018	0.03726267405630109	0.046105260622040345	0.008842586565739254	7	28962379	R	II		IGR	opensea	IGR-opensea			TRUE
cg17593721	0.00715061	0.03838736793553576	3.34318779445705	9.340340524372964E-4	0.0439585	-2.260691139824507	0.03695119279262946	0.04577341152762526	0.0088222187349958	5	118788746	F	II	HSD17B4	Body	shore	Body-shore	chr5:118788125-118788428
cg05880817	0.00813231	0.033595792777844906	3.4492257108956133	6.433350156944135E-4	0.034217	-1.9134788407520666	0.03216183621697457	0.0409704265194638	0.008808590302489233	15	49913015	R	I	C15orf33	5'UTR	island	5'UTR-island	chr15:49912985-49913482
cg12164973	0.00809701	0.03888502801894938	3.4542878542804094	6.318382884874966E-4	0.0337954	-1.8966527375387638	0.03745272429019329	0.04625116148112354	0.00879843719093025	6	135819354	F	II	C6orf217	Body	shore	Body-shore	chr6:135818501-135819160
cg18004068	0.00787151	0.030456491887896956	5.475005477645298	9.302290750774333E-8	3.29728e-05	6.546470930963463	0.02902504018762941	0.037818243489272915	0.008793203301643505	11	10562070	R	II	RNF141	5'UTR	shore	5'UTR-shore	chr11:10562225-10562942
cg10999566	0.00793952	0.03220402140259037	4.302706990021175	2.2908656684124645E-5	0.00290561	1.2386333101741593	0.030772986681526268	0.03956362853949148	0.008790641857965215	3	11887967	F	I	C3orf31	Body	island	Body-island	chr3:11887799-11888538				rs408600
cg03793407	0.00709522	0.046159699343113265	3.6213310716712463	3.443818588381265E-4	0.022176	-1.3286911218797393	0.04473037677035097	0.0535105011458908	0.008780124375539829	5	141705077	R	II	SPRY4	TSS1500	shore	TSS1500-shore	chr5:141705391-141705688
cg24617466	0.00810143	0.03260371780855859	4.274442943866969	2.5824235494243587E-5	0.00320312	1.1243054525326928	0.03117504129331184	0.03995119702982761	0.008776155736515773	3	113667389	F	II	ZDHHC23	5'UTR	island	5'UTR-island	chr3:113666359-113667390
cg24694326	0.00770373	0.026875172878028705	3.732862998601605	2.2673869240629293E-4	0.0163777	-0.9358122572123149	0.025449196225195973	0.03420876709259704	0.008759570867401069	1	151162561	F	I	VPS72	1stExon	opensea	1stExon-opensea		TRUE
cg08523029	0.00769835	0.028204613217536603	3.4227497912867926	7.067179472754632E-4	0.036438	-2.0011110848498888	0.026780646532194956	0.03552787045643649	0.008747223924241532	5	130500466	R	I	HINT1	Body	island	Body-island	chr5:130500226-130501095
cg00200074	0.00823622	0.025127531914475563	6.352058406135591	7.93009601830901E-10	5.71639e-07	11.1919407676539	0.02370441356708459	0.03244642627248628	0.008742012705401685	7	103848802	R	II	ORC5L	TSS1500	opensea	TSS1500-opensea
cg01259702	0.00748393	0.030772756576564277	3.4754468271724295	5.85831876440196E-4	0.0320934	-1.826075829846105	0.029350769135979303	0.038085834842429854	0.008735065706450551	19	662807	F	II	RNF126	Body	island	Body-island	chr19:662284-663337				rs78804476
cg02554810	0.00727268	0.03956861222438208	3.859303019675598	1.3945180732424147E-4	0.0115128	-0.4773191922243081	0.038146651844801906	0.046881551319365805	0.0087348994745639	11	64795040	F	II	SNX15	1stExon	island	1stExon-island	chr11:64794832-64795362
cg07495314	0.00751654	0.02845158139939615	3.848646074140305	1.453564111929278E-4	0.011883	-0.5164972273605697	0.027032323633006262	0.03575062134082987	0.008718297707823605	13	27845355	F	II	RASL11A	Body	island	Body-island	chr13:27844658-27845525
cg14695240	0.00801545	0.028458796229548486	3.5563342372591777	4.372999652748083E-4	0.0262076	-1.5526145476094593	0.027041282794871425	0.03574886532217336	0.008707582527301937	11	100558265	F	I	FLJ32810	TSS200	island	TSS200-island	chr11:100557923-100558401	TRUE		high-CpG:100063061-100063592
cg26785712	0.0086134	0.034710716871747656	3.644331128033715	3.1620599807112153E-4	0.0209081	-1.2485630349611077	0.03329617529309842	0.04198550213337229	0.008689326840273875	17	48450500	F	I	EME1	TSS200	island	TSS200-island	chr17:48450456-48450665				rs16948970
cg00184235	0.00775899	0.0329209039749726	4.353098090915477	1.847412808123595E-5	0.00246667	1.444113293699787	0.03150772471196588	0.04018868304186426	0.008680958329898375	8	126442434	F	I	TRIB1	TSS200	island	TSS200-island	chr8:126441471-126443552
cg25951582	0.00879871	0.032216948162234284	4.865177141263904	1.8560485545525031E-6	0.000393184	3.649950831457013	0.030805455662799432	0.0394760524450421	0.008670596782242666	15	49913451	R	II	C15orf33	TSS1500	island	TSS1500-island	chr15:49912985-49913482
cg14851846	0.00753382	0.048032463118566744	3.95846591203578	9.439082995644841E-5	0.00859344	-0.10808046358215062	0.046622656895235544	0.05528289512427009	0.008660238229034549	7	99716985	F	II	TAF6	TSS200	opensea	TSS200-opensea				high-CpG:99554820-99554940
cg20900801	0.00815493	0.03477754790979605	4.151666019906978	4.3137119254704884E-5	0.00473355	0.6354299880510483	0.03337031256170823	0.042014758271390555	0.008644445709682327	15	32163145	F	I		IGR	opensea	IGR-opensea
cg19000631	0.00856981	0.029849312075681353	5.33916250932739	1.855095001155748E-7	5.81764e-05	5.876695771726776	0.028442970723142478	0.037081924745881276	0.008638954022738798	3	33138515	F	II	GLB1	TSS1500	island	TSS1500-island	chr3:33138083-33138769			high-CpG:33113234-33113911	rs7614776
cg21426974	0.00794833	0.022921488555649766	5.9797039351358325	6.389717582458996E-9	3.42702e-06	9.153400012445559	0.02151569338773314	0.03015129227636385	0.008635598888630712	4	140005758	R	I	ELF2	Body	island	Body-island	chr4:140004718-140005806			high-CpG:140224519-140225209
cg17521583	0.00897177	0.038144686751262716	5.5715856104311845	5.649162728066312E-8	2.16865e-05	7.031012455259822	0.036743573066701736	0.045350414271862045	0.00860684120516031	4	129474618	R	I		IGR	opensea	IGR-opensea						rs35118055
cg27512631	0.00816174	0.028381023489894474	5.354326184557472	1.718653926895894E-7	5.48054e-05	5.950774250500925	0.026981627407037103	0.0355779176303038	0.0085962902232667	3	101292690	F	II	PCNP	TSS1500	shore	TSS1500-shore	chr3:101292885-101293612
cg17261040	0.00837983	0.03343135680562765	4.413495569777906	1.4237557566858905E-5	0.00200678	1.6931680577234482	0.032033192248175836	0.040621917386808405	0.00858872513863257	6	143382000	F	I	AIG1	TSS200	shore	TSS200-shore	chr6:143381444-143381918			high-CpG:143423656-143423766
cg23640903	0.00737348	0.03962498833392427	4.430596938525819	1.3218391980012852E-5	0.00188355	1.7642341443959415	0.03822944769680852	0.04680205446766243	0.008572606770853912	6	13487662	R	II	GFOD1	5'UTR	island	5'UTR-island	chr6:13486324-13488792			high-CpG:13595504-13595924
cg01597172	0.00696058	0.022770071509997332	3.493521216481976	5.490341484915534E-4	0.0307503	-1.765473097028556	0.02137487504701552	0.02994536760533235	0.00857049255831683	9	130497263	F	II	TOR2A	Body	island	Body-island	chr9:130497262-130497846				rs7867296
cg18809122	0.00740052	0.03400096063252931	4.57115066593364	7.117449012855144E-6	0.00116477	2.357402868483635	0.03260665989664014	0.041171650131387884	0.008564990234747744	2	191513153	F	I	NAB1	TSS1500	island	TSS1500-island	chr2:191512946-191514439				rs13423711
cg13227621	0.00702878	0.0479730326694187	3.9303937522051084	1.05502270907833E-4	0.00936793	-0.21346588303867087	0.046578916584915274	0.055142772532579175	0.008563855947663901	1	45671361	R	I	ZSWIM5	Body	shore	Body-shore	chr1:45671702-45672388	TRUE
cg25613600	0.00926205	0.05106388913210945	3.6766116376031293	2.803012049100544E-4	0.0191138	-1.135321431012506	0.04966993032368769	0.05823282014684994	0.00856288982316225	1	63249765	R	I	ATG4C	TSS200	opensea	TSS200-opensea		TRUE
cg08284713	0.0075179	0.03751626722588692	3.809409371556973	1.6919947599980533E-4	0.0131825	-0.6598969699276758	0.03612646981088189	0.04466379678876991	0.008537326977888018	16	69419481	F	I	TERF2	Body	island	Body-island	chr16:69419316-69420086			high-CpG:67976950-67977417
cg06049972	0.00868651	0.02453090957272766	3.9069040535989554	1.1574231842022299E-4	0.0100465	-0.30112878692491307	0.0231445350417886	0.031660835731842835	0.008516300690054233	3	48646375	F	II	UQCRC1	Body	shore	Body-shore	chr3:48646620-48647404
cg06639835	0.00779871	0.03262451446415297	4.266412500327997	2.6715288605779592E-5	0.00329433	1.091943879998845	0.03123908584469732	0.0397495759356392	0.008510490090941882	13	30423882	R	I	UBL3	1stExon	shore	1stExon-shore	chr13:30423921-30424941
cg01538982	0.0090964	0.037538027845596095	3.7961043571578843	1.7809194096710823E-4	0.0136764	-0.7082207536154588	0.036153585498191323	0.04465801706082063	0.008504431562629304	3	48481510	F	II	CCDC51	5'UTR	island	5'UTR-island	chr3:48481414-48481805
cg23241628	0.00747344	0.03791575595978362	4.895155098332553	1.612402782857787E-6	0.000350445	3.785607700140061	0.036532199793523214	0.045031187671980034	0.00849898787845682	2	55278043	R	I	RTN4	TSS1500	island	TSS1500-island	chr2:55276555-55278044
cg10185667	0.00793704	0.03582280374451867	3.830422110776634	1.5600545259946485E-4	0.0124937	-0.5832665482655299	0.03444002184674963	0.04293425350447373	0.008494231657724102	17	66507857	R	I	PRKAR1A	TSS1500	island	TSS1500-island	chr17:66507790-66508956
cg04504095	0.00731015	0.023746701904567964	3.540564786926392	4.6314952260489127E-4	0.0272706	-1.6063813705294478	0.022364942795694714	0.030852891607344675	0.008487948811649961	6	1610688	F	II	FOXC1	1stExon	island	1stExon-island	chr6:1604606-1615866
cg09955730	0.0075673	0.03394068622957833	3.507256878614954	5.225290992366985E-4	0.0296226	-1.7192243293274805	0.032560187662074205	0.041040393148171005	0.0084802054860968	1	93646783	F	II	TMED5	TSS1500	shore	TSS1500-shore	chr1:93645432-93646471
cg20966439	0.0076386	0.026003434887426367	5.100221679442326	6.047608337913013E-7	0.000157064	4.732475444740543	0.024623199755145254	0.03310178699630066	0.008478587241155407	3	98241654	F	I	CLDND1	5'UTR	island	5'UTR-island	chr3:98241409-98241711			high-CpG:99724167-99724553
cg04088817	0.00789594	0.02183810950825383	4.164927604935824	4.083504925872819E-5	0.00453826	0.6876254205917514	0.020459733077469306	0.028926902580859944	0.008467169503390638	22	21311408	R	I		IGR	island	IGR-island	chr22:21311336-21312201	TRUE	TRUE	high-CpG:19641388-19641512
cg01956147	0.00752292	0.028606879178679497	4.623524111547554	5.62920526607353E-6	0.000966051	2.5825482896607825	0.027229445205188288	0.03569082532806285	0.008461380122874562	2	17935879	F	I	GEN1	5'UTR	island	5'UTR-island	chr2:17934555-17935902				rs77433929
cg26664634	0.00733765	0.03563342792991491	4.663256762826405	4.704875485452154E-6	0.000836145	2.7548337452288605	0.03425707472786497	0.04271181582617178	0.008454741098306809	2	148778495	F	I	ORC4L	TSS200	island	TSS200-island	chr2:148778222-148778530
cg06538998	0.00716454	0.023512628787752822	3.4675108017608425	6.02707174490049E-4	0.0327486	-1.8525934619687074	0.02214150524909578	0.030564121272274758	0.008422616023178977	16	28503160	F	I	CLN3	5'UTR	island	5'UTR-island	chr16:28502813-28503491
cg26095266	0.00779387	0.04701070458028346	3.99556331479413	8.140228578631652E-5	0.00768268	0.03222118801244189	0.045640904908922204	0.054055388604427074	0.00841448369550487	2	10262787	R	I	RRM2	1stExon	island	1stExon-island	chr2:10262173-10263481			high-CpG:10179949-10180339
cg07231649	0.00803179	0.035930633006437125	5.005115497446525	9.567402026372623E-7	0.000229311	4.289254094657514	0.03456113799914485	0.04297375018679737	0.008412612187652518	1	150039364	F	I	VPS45	5'UTR	island	5'UTR-island	chr1:150039324-150039815	TRUE			rs74127404
cg22176042	0.00750083	0.027548821990146282	4.490865081841211	1.0155736139830788E-5	0.00153489	2.0165998032946844	0.02617964214838767	0.034590318319190565	0.008410676170802895	7	23221929	F	I	NUPL2	Body	island	Body-island	chr7:23221406-23221980
cg12608682	0.00674586	0.030443971640186723	3.288085752083546	0.0011295534046271954	0.0498716	-2.437147904103754	0.029075296588782384	0.037482871904551886	0.008407575315769501	1	147071766	R	I	BCL9	5'UTR	island	5'UTR-island	chr1:147071249-147071875
cg11473911	0.0075516	0.025993822306490198	4.693478829816671	4.1015100896696356E-6	0.000752717	2.886732494531331	0.024628581310926063	0.033015061712248606	0.008386480401322543	4	140005743	R	I	ELF2	Body	island	Body-island	chr4:140004718-140005806			high-CpG:140224519-140225209
cg06742493	0.0072456	0.027336852107627867	3.667035520103107	2.905306436564436E-4	0.0196216	-1.1690101006629963	0.02597255009898013	0.03435326243781622	0.008380712338836093	19	13056745	F	I	RAD23A	1stExon	island	1stExon-island	chr19:13056458-13057125				rs45546235
cg14415034	0.00749679	0.021098451006289598	3.837129495544374	1.5200297484683033E-4	0.0122729	-0.5587252729696512	0.01973692607362075	0.02810057923144367	0.00836365315782292	3	45730717	F	I	SACM1L	TSS200	island	TSS200-island	chr3:45730615-45731294
cg25803693	0.00814571	0.04005528684141341	3.4538463300864475	6.32833343866645E-4	0.0338271	-1.8981212302489272	0.03869396933943967	0.04705634828013547	0.008362378940695796	12	82752707	R	I	CCDC59	TSS1500	island	TSS1500-island	chr12:82752004-82752746	TRUE				rs7312732
cg25101061	0.00710993	0.023291019312664786	3.693300259822047	2.632801125130913E-4	0.0182331	-1.0764193934259376	0.02193087882120207	0.030286027554473037	0.008355148733270968	5	176739547	F	II	MXD3	TSS1500	island	TSS1500-island	chr5:176738448-176739562
cg27329005	0.00785673	0.0424430036073521	3.614802557787963	3.527997234909593E-4	0.0225806	-1.3513506838995015	0.04108314847901512	0.04943654426737087	0.008353395788355748	11	93475054	R	I	TAF1D	TSS1500	island	TSS1500-island	chr11:93474085-93475075
cg03661160	0.00709108	0.026877646214908388	3.4456083305460363	6.516699931519201E-4	0.034553	-1.9254887292471565	0.025518277973565297	0.03386868288467287	0.00835040491110757	7	97881541	F	I	TECPR1	TSS200	island	TSS200-island	chr7:97881132-97881906			high-CpG:97719372-97719498
cg15597405	0.00746028	0.03127057576747628	4.1593426151201855	4.178988996595142E-5	0.00461669	0.6656257540852772	0.029915374049568632	0.03824018460242991	0.008324810552861276	17	4607312	R	II	PELP1	1stExon	island	1stExon-island	chr17:4606984-4607722
cg10928034	0.00780473	0.03680877020946891	4.733485977403982	3.4164512588053672E-6	0.000652633	3.062465308596649	0.03545425108756702	0.04377486855067862	0.0083206174631116	12	56618115	R	I	OBFC2B	TSS200	island	TSS200-island	chr12:56617995-56618374			high-CpG:54904371-54904536
cg00169175	0.00745677	0.030426887763784594	3.452730255417543	6.35355158249972E-4	0.0339331	-1.9018324798337254	0.029072494068889704	0.037392341051815464	0.00831984698292576	6	105307915	R	I	HACE1	TSS200	island	TSS200-island	chr6:105307119-105307916
cg16592453	0.00835069	0.036736254153619294	3.6512152995245852	3.0820380773737894E-4	0.0205258	-1.2244895926856874	0.03538625967946852	0.04367908287782329	0.008292823198354768	1	150460103	F	I	TARS2	Body	opensea	Body-opensea
cg11817978	0.00730478	0.029816767386699815	4.23353794723875	3.067891656817329E-5	0.00365286	0.960025721085743	0.02846933847472208	0.03674640179115672	0.00827706331643464	15	75494295	R	I	C15orf39	1stExon	island	1stExon-island	chr15:75493982-75495331			high-CpG:73281249-73281574
cg23533683	0.00762518	0.030213399336312768	4.376869149732085	1.6679656819768636E-5	0.00227693	1.5417756469389188	0.02886865267128992	0.03712923932785884	0.008260586656568918	19	46144774	F	II		IGR	shore	IGR-shore	chr19:46144872-46145631	TRUE			rs28602630
cg06906980	0.00742994	0.024303675717323805	4.573163070569145	7.053858908878549E-6	0.00115752	2.366012765055914	0.02295948192574982	0.031216672359704278	0.008257190433954457	8	86157935	F	I	CA13	1stExon	island	1stExon-island	chr8:86157835-86158168	TRUE		high-CpG:86344945-86345329	rs75717334
cg18831371	0.00767967	0.023767419408338687	3.5092107294352193	5.188577086767457E-4	0.0295308	-1.7126320271058733	0.02242373593021271	0.030677791581558006	0.008254055651345297	5	176037325	F	II	GPRIN1	TSS200	island	TSS200-island	chr5:176036458-176037557
cg23807559	0.00746934	0.018797057214369563	3.7801361896271306	1.8934755736905567E-4	0.0143116	-0.7660144732615022	0.017454044401620832	0.025703980251363025	0.008249935849742193	17	71189217	R	I	COG1	1stExon	island	1stExon-island	chr17:71188407-71189458			high-CpG:68700739-68700832
cg15582833	0.00728945	0.029384479999279883	5.059192069566249	7.377030350730328E-7	0.000186083	4.54040484112772	0.028043730536492627	0.036279762950757195	0.008236032414264568	1	54954348	R	II		IGR	island	IGR-island	chr1:54953893-54955287
cg20989729	0.00796789	0.037059557286800604	4.225429141343669	3.173966301493906E-5	0.00374275	0.9276259255522001	0.035719486717936864	0.043951348783814105	0.00823186206587724	11	101981056	R	II	YAP1	TSS200	island	TSS200-island	chr11:101980632-101982330	TRUE		high-CpG:101485946-101486878
cg02647990	0.00741684	0.029037746665734943	3.8553496693995744	1.416152087676657E-4	0.011638	-0.49186429562772105	0.027697735869332944	0.03592923076151665	0.008231494892183704	3	196230837	F	II	RNF168	TSS1500	shore	TSS1500-shore	chr3:196229810-196230791
cg22547485	0.00784421	0.03781282586950391	3.731529088673474	2.278886019236091E-4	0.0164372	-0.940575243644517	0.03647284002995439	0.044704181615758586	0.008231341585804193	4	140004218	F	II	ELF2	Body	island	Body-island	chr4:140004068-140004319
cg08502759	0.00756456	0.019402502932127058	5.561610763265515	5.949602675847184E-8	2.26465e-05	6.980649893564158	0.018063177330367653	0.026290463169746866	0.008227285839379213	11	10562853	F	I	RNF141	TSS200	island	TSS200-island	chr11:10562225-10562942
cg16247931	0.00781756	0.028375955048734927	5.073348153888854	6.889187865464916E-7	0.000175128	4.606525946674515	0.027040363660782482	0.03524471075820464	0.008204347097422161	14	102771650	F	I	RAGE	TSS200	island	TSS200-island	chr14:102771116-102771718
cg18894938	0.00719664	0.030776406525765482	3.5191140949021493	5.006175045781459E-4	0.0287886	-1.679166059577172	0.029441122775374196	0.03764358009920639	0.008202457323832194	9	140063488	R	II	LRRC26	Body	island	Body-island	chr9:140061735-140064864		TRUE
cg03160342	0.0084041	0.03294500996516615	3.5871052167213	3.907102107938389E-4	0.024202	-1.4470676425537672	0.03161002592054756	0.03981064219463319	0.00820061627408563	19	12807165	R	I	FBXW9	1stExon	island	1stExon-island	chr19:12807005-12807561
cg09400081	0.00825341	0.026951907914249822	5.340392796477148	1.8436437404312023E-7	5.78677e-05	5.882699584484173	0.025617001561574138	0.03381714058515335	0.008200139023579214	4	146404033	R	II	SMAD1	5'UTR	shore	5'UTR-shore	chr4:146402870-146403983
cg01499546	0.00759175	0.024504455483340747	3.9324654535777066	1.0464159967966601E-4	0.0093145	-0.20571161980638575	0.023169797606580944	0.03136841027810544	0.008198612671524497	8	74658911	F	II	STAU2	5'UTR	island	5'UTR-island	chr8:74658490-74659828
cg02988254	0.0070675	0.025365112618365916	3.8197979977506717	1.62549789572697E-4	0.0128448	-0.6220589073247522	0.02403058268778524	0.03222840940420938	0.00819782671642414	2	88991205	R	I	RPIA	1stExon	island	1stExon-island	chr2:88990969-88991587			high-CpG:88772281-88772485
cg03217460	0.00743798	0.020286500046975013	4.813725078233966	2.3593838790299717E-6	0.000478667	3.4187767486686793	0.018958458854402775	0.027116426180203653	0.008157967325800878	11	70117060	R	II	PPFIA1	5'UTR	island	5'UTR-island	chr11:70116237-70117497
cg08837462	0.00672797	0.027257573258350765	4.000394151952606	7.984155346566105E-5	0.00757564	0.05057784363430162	0.025929666100194104	0.0340868100717279	0.008157143971533793	7	90893760	R	I	FZD1	TSS200	island	TSS200-island	chr7:90893567-90896683			high-CpG:90731625-90731950
cg20955022	0.00727549	0.02474304889961062	4.64857705309542	5.027940020921057E-6	0.00088352	2.691032327703769	0.023418901995763703	0.031552947262251906	0.008134045266488203	7	83824481	R	II	SEMA3A	TSS1500	opensea	TSS1500-opensea
cg12676444	0.00626367	0.030843652846859148	3.3274943632862986	9.86241828536472E-4	0.0455989	-2.3112245008023313	0.02951959385020563	0.037653099115362965	0.008133505265157336	3	25825192	R	I	NGLY1	TSS1500	island	TSS1500-island	chr3:25824336-25825456
cg05952120	0.0068817	0.029982722013198206	3.287869095343017	0.001130392224397967	0.0498852	-2.437836339353935	0.028658923079529032	0.036790830814925374	0.008131907735396342	17	61554416	R	I	ACE	TSS200	island	TSS200-island	chr17:61553834-61555063			high-CpG:58908099-58908219
cg01220031	0.00772304	0.03185159613900338	4.537308925593567	8.27304065056668E-6	0.0013091	2.213107576417591	0.030528038667106707	0.038658463137329145	0.008130424470222438	15	44117032	R	I	MFAP1	TSS200	island	TSS200-island	chr15:44116683-44117036
cg13578062	0.00764725	0.030257070647922442	4.699771216486868	3.985618450867175E-6	0.000736853	2.9142868879272035	0.028934306349855835	0.03705985846655071	0.008125552116694874	4	56719681	F	I	EXOC1	TSS200	shore	TSS200-shore	chr4:56719704-56720228
cg14083590	0.00689225	0.023576344122543468	3.5275814379750363	4.855004502553422E-4	0.0282101	-1.6504839711282262	0.022253730875682297	0.03037835510640093	0.008124624230718632	2	37311473	R	II	HEATR5B	1stExon	island	1stExon-island	chr2:37311072-37311893			high-CpG:37164919-37165030
cg05195393	0.00826567	0.03948207755198705	3.669518483684823	2.878450441679117E-4	0.0195062	-1.1602827692017774	0.038159922326405235	0.04628173299783638	0.008121810671431147	14	69865263	R	I	SLC39A9	TSS200	shore	TSS200-shore	chr14:69864713-69865073			high-CpG:68934864-68935194
cg14994737	0.00733246	0.022194194481225	3.767106780093195	1.9902616662329303E-4	0.0148374	-0.8130079657258928	0.02087444629095335	0.02898147088833636	0.008107024597383012	12	117175884	F	I	C12orf49	TSS200	island	TSS200-island	chr12:117175623-117176436			high-CpG:115659970-115660278	rs11068167
cg04892409	0.00743195	0.04291234676285846	3.333550594958768	9.657806666201439E-4	0.0448872	-2.291749379292586	0.041593691458332534	0.04969400261470608	0.008100311156373545	1	170501224	R	I	GORAB	TSS200	opensea	TSS200-opensea		TRUE
cg19156335	0.0070608	0.02472999223366601	4.077340890695056	5.850799615703176E-5	0.00596021	0.34564662445687144	0.023413915885408722	0.03149838488184634	0.00808446899643762	7	158497539	F	I	NCAPG2	TSS200	island	TSS200-island	chr7:158497157-158498011
cg17705056	0.00732377	0.030538478832790594	3.555318940578746	4.389226217922514E-4	0.0262698	-1.5560828692534034	0.029223496745890382	0.03730124385113452	0.00807774710524414	18	77711560	F	I	PQLC1	5'UTR	island	5'UTR-island	chr18:77710769-77712454
cg17031493	0.00833483	0.032841811957586266	3.6625039113014597	2.9549299943158345E-4	0.019897	-1.1849242724319442	0.031529546889439215	0.03959060373662825	0.008061056847189038	1	186343755	R	I	C1orf27	TSS1500	shore	TSS1500-shore	chr1:186344124-186344848
cg25371038	0.00718101	0.030249072602259192	3.7882855159774302	1.8352186271439468E-4	0.0140007	-0.7365471855700605	0.028936878066082174	0.03699750164545529	0.008060623579373115	22	22337141	F	I	TOP3B	5'UTR	island	5'UTR-island	chr22:22336948-22337333			high-CpG:20667131-20667243
cg06019170	0.00732501	0.02077746600667771	4.468042624772942	1.1225414761060183E-5	0.00165688	1.9206827767601498	0.01946822540598497	0.027510703381668927	0.008042477975683957	6	151646957	F	II	AKAP12	5'UTR	island	5'UTR-island	chr6:151646668-151646958
cg19139691	0.00725418	0.030251046670263092	5.2600907225983065	2.7555196894583965E-7	8.14436e-05	5.493224910127222	0.028943301793873086	0.036976591748840264	0.008033289954967177	2	86668469	R	I	KDM3A	5'UTR	island	5'UTR-island	chr2:86667815-86669447	TRUE		high-CpG:86521939-86522015
cg07009521	0.00831356	0.039789467156706664	3.712139385819554	2.452373037677834E-4	0.0173238	-1.0096348733525327	0.03848251384728829	0.04651094131942973	0.008028427472141442	1	87171310	F	II	SH3GLB1	Body	shore	Body-shore	chr1:87169875-87171015
cg15575982	0.0091338	0.022825099668639603	3.358973342076736	8.841251929963322E-4	0.042422	-2.2096387145131127	0.0215217548399783	0.029528015930326307	0.008006261090348007	1	87796349	R	II	LMO4	5'UTR	shore	5'UTR-shore	chr1:87797368-87797884
cg02767470	0.0100156	0.9715688664696125	3.572883284870175	4.116319653765471E-4	0.0250898	-1.4959537091867467	0.9702680572775083	0.9782587423147197	0.007990685037211342	2	152663031	R	II	ARL5A	Body	opensea	Body-opensea
cg10786221	0.00755363	0.030834461472381947	5.233688156636124	3.141537814223758E-7	9.11307e-05	5.366238168405514	0.029537109543442727	0.037506557106926505	0.007969447563483778	12	72057484	F	I	THAP2	TSS1500	island	TSS1500-island	chr12:72056768-72057787	TRUE		high-CpG:70343698-70343967
cg15700489	0.00769307	0.03178768055169849	3.567323788342131	4.200928366691786E-4	0.0254419	-1.5150153181684285	0.030491283689622384	0.038454864413804205	0.00796358072418182	1	28975001	F	II	RNU11	TSS200	opensea	TSS200-opensea		TRUE	TRUE
cg08107945	0.00771883	0.04137077348227567	3.4929469741467543	5.501691877600617E-4	0.030782	-1.7674029642102296	0.04007483667901085	0.04803559132763762	0.00796075464862677	15	35838725	R	I	ATPBD4	TSS1500	shore	TSS1500-shore	chr15:35838126-35838515	TRUE
cg04779640	0.00765476	0.038303100389671114	4.287242178475925	2.4462496098943E-5	0.00306824	1.1759957888408303	0.037012291261209425	0.04494154733604553	0.007929256074836105	3	108307951	F	II	DZIP3	TSS1500	shore	TSS1500-shore	chr3:108308227-108308604
cg23455224	0.00776331	0.03598241763250569	5.604991246416201	4.746759517692063E-8	1.88874e-05	7.200208384498329	0.034691695164833995	0.042620418894817255	0.00792872372998326	5	39075128	R	I	RICTOR	TSS1500	island	TSS1500-island	chr5:39073881-39075236
cg14310162	0.00771222	0.05836138761950717	4.118695539603298	4.940870850782983E-5	0.00524107	0.5063063281793427	0.05707361997647756	0.0649841926408023	0.007910572664324739	22	32146344	R	II	C22orf30	TSS1500	shore	TSS1500-shore	chr22:32145635-32146200
cg27362222	0.0092922	0.03573195577197409	3.5005073404085265	5.353999156832283E-4	0.0301668	-1.7419712973697328	0.034445072709898154	0.04235021151979318	0.007905138809895025	4	124317901	R	II	SPRY1	TSS200	shore	TSS200-shore	chr4:124318307-124319998	TRUE		low-CpG:124537334-124537479
cg06767701	0.00655871	0.025553558025251052	3.3360637726172615	9.574063930255582E-4	0.0446412	-2.2836580656035457	0.024267898840865273	0.03216551954494933	0.00789762070408406	1	152008878	F	II	S100A11	Body	island	Body-island	chr1:152008838-152009112	TRUE
cg15415160	0.00661834	0.050150023694108176	3.570790527399314	4.147979353294118E-4	0.0252225	-1.5031322549105637	0.04886523680567312	0.056757499120345625	0.007892262314672507	2	26569060	R	II	SELI	5'UTR	island	5'UTR-island	chr2:26568408-26569366
cg08366126	0.00702167	0.027682358207360154	4.478527901272619	1.0721196031043646E-5	0.00159952	1.9646967363447283	0.02639772535745553	0.03428904143544108	0.007891316077985547	1	24194505	F	II	FUCA1	1stExon	island	1stExon-island	chr1:24194254-24194990				rs80358196
cg21878074	0.00675684	0.03191407284033071	3.673344916330734	2.837520592861563E-4	0.0192936	-1.1468227350434113	0.030630861889939645	0.03851344344234189	0.007882581552402242	12	13153637	R	I	HTR7P	Body	island	Body-island	chr12:13153421-13153749
cg24679082	0.00649581	0.02842035215220588	3.326999200650848	9.879324665234763E-4	0.0456529	-2.3128153497031816	0.027140901438877194	0.03500038439218199	0.007859482953304797	17	41623840	R	II	ETV4	TSS1500	island	TSS1500-island	chr17:41622604-41624165
cg04277327	0.00726923	0.028687193796559138	4.441142714757906	1.2625182234430368E-5	0.00181507	1.8081779668218383	0.027408515096206478	0.0352632556840871	0.007854740587880622	13	47371311	R	I	ESD	1stExon	island	1stExon-island	chr13:47370763-47371484			high-CpG:46269266-46269335
cg11195291	0.00783892	0.035350930932372446	3.68590474057499	2.7069916839098004E-4	0.0186239	-1.1025517147980857	0.0340752209275961	0.04191172524265078	0.007836504315054678	15	74988326	F	I	EDC3	1stExon	island	1stExon-island	chr15:74988166-74988669			high-CpG:72775357-72775430
cg26561998	0.00792815	0.024185837155880442	6.947026747977429	2.3508107741943086E-11	2.82807e-08	14.640524675371331	0.022911677445656413	0.030738658522746886	0.007826981077090473	4	123654127	R	II	LOC729338	TSS1500	shore	TSS1500-shore	chr4:123653585-123654000		TRUE
cg05573761	0.00733704	0.027628911209286268	4.425271505590647	1.3528017687313887E-5	0.00192259	1.7420780611643467	0.026355754557920053	0.03417657398774109	0.00782081942982104	4	108746046	R	I	SGMS2	5'UTR	island	5'UTR-island	chr4:108745829-108746535
cg05388821	0.00810789	0.04559913601008013	3.6412126452143023	3.1989490594739955E-4	0.0210746	-1.2594544677589008	0.04432773491141673	0.05213777023177761	0.0078100353203608835	10	116637038	F	I	FAM160B1	Body	opensea	Body-opensea		TRUE
cg19450240	0.00669299	0.020594023503541694	4.035955592477122	6.919702182084436E-5	0.00678397	0.1863197899727469	0.019323057441403724	0.027130420394536975	0.007807362953133251	16	74734251	R	II	MLKL	5'UTR	island	5'UTR-island	chr16:74734152-74734572
cg00521130	0.00646952	0.053676970165633255	3.324994495937975	9.948047457092725E-4	0.0459056	-2.3192537801516107	0.05240603999462983	0.06021318247365086	0.007807142479021027	16	3073893	F	I	HCFC1R1	1stExon	island	1stExon-island	chr16:3073686-3074443
cg23530053	0.00791892	0.02132232004566967	5.712025360655987	2.7034854436241486E-8	1.17163e-05	7.74781609255585	0.020054272369035522	0.027843708096930996	0.007789435727895474	18	20513673	R	II	RBBP8	TSS200	island	TSS200-island	chr18:20513119-20513857	TRUE		high-CpG:18767275-18767831
cg04406020	0.00757408	0.043040829083899966	4.242893946229641	2.949708685769778E-5	0.00354975	0.9974772353781018	0.041773412916187774	0.04955896937499122	0.007785556458803446	19	50270326	F	II	AP2A1	5'UTR	island	5'UTR-island	chr19:50269632-50270505			high-CpG:54961880-54962325
cg26651830	0.00730413	0.025455524603391358	4.870054206711172	1.8141220555677162E-6	0.000386121	3.6719722756425375	0.024189387241915796	0.031967088176694254	0.007777700934778458	7	107221136	F	II	BCAP29	TSS200	shore	TSS200-shore	chr7:107220344-107221075	TRUE
cg06443973	0.00723622	0.04679943486677602	3.4823114327045084	5.715924896947361E-4	0.0315802	-1.8030931906664271	0.0455403338776742	0.053274811382156825	0.007734477504482626	12	105501904	R	I	KIAA1033	Body	island	Body-island	chr12:105501333-105501908
cg09732432	0.00732464	0.030279159879786743	4.179891010647515	3.837829606132328E-5	0.00433976	0.7466967353514322	0.0290201286450597	0.036754177658382986	0.007734049013323287	5	61602737	F	II	KIF2A	Body	island	Body-island	chr5:61601617-61602930
cg09996344	0.00721311	0.020942587052700412	3.875336938182027	1.3099415008669858E-4	0.0109677	-0.4181892511420813	0.019683773875728595	0.0274164833914126	0.007732709515684003	7	66093369	R	I	KCTD7	TSS1500	island	TSS1500-island	chr7:66093348-66094174
cg16054590	0.00790721	0.02790626576442077	4.7453481334416105	3.235493787771031E-6	0.000621365	3.114816823070023	0.02664865682504249	0.034373968881223356	0.007725312056180867	1	179846986	F	II	TOR1AIP2	TSS200	island	TSS200-island	chr1:179846879-179847106	TRUE
cg10669285	0.00746407	0.032715949828036966	3.9685818231597487	9.06662496175222E-5	0.00833238	-0.06993897807239957	0.03145915969508354	0.0391794419403689	0.007720282245285363	10	102757390	F	I	LZTS2	5'UTR	island	5'UTR-island	chr10:102756834-102759798
cg24329521	0.00650722	0.028692448173851283	3.515817303370578	5.066218077341428E-4	0.0290412	-1.6903163854170487	0.027436247361758197	0.035152909493187154	0.007716662131428957	1	97187516	F	I	PTBP2	Body	island	Body-island	chr1:97187102-97187606
cg17981769	0.00655137	0.028317681067229587	4.216698018598687	3.292094499287314E-5	0.00384723	0.8928011704375551	0.02706159627310654	0.03477754572271954	0.007715949449612996	11	64864227	F	II	C11orf2	Body	shore	Body-shore	chr11:64863698-64863980
cg27253214	0.00772369	0.025910769930519568	3.4970557905939748	5.420958953885243E-4	0.0304436	-1.7535879517749606	0.024656570843297303	0.032360936664805495	0.0077043658215081925	3	99980364	R	II	TBC1D23	Body	shore	Body-shore	chr3:99979678-99980038
cg07414384	0.00859702	0.029372083477494797	4.761170745239176	3.0084485163582607E-6	0.00058274	3.1848222795999996	0.028120232887078697	0.03581017222820617	0.007689939341127473	14	35344667	F	II	BAZ1A	1stExon	shore	1stExon-shore	chr14:35342845-35344526				rs80188045
cg18107409	0.00746008	0.04325240658484121	3.5953379037778266	3.7905987797196754E-4	0.023684	-1.4186874536475598	0.04200165579940603	0.049684839195650705	0.007683183396244672	14	102228802	R	I	PPP2R5C	Body	island	Body-island	chr14:102227441-102228854
cg07118069	0.00786946	0.02487214680303419	4.701478691587725	3.954718745943122E-6	0.000733638	2.921769417402202	0.02362175339950189	0.03130274144977175	0.007680988050269861	12	10766482	R	II	MAGOHB	TSS1500	shore	TSS1500-shore	chr12:10765955-10766331
cg20335959	0.00682917	0.05240285510347073	3.599341311696555	3.735132075853621E-4	0.0234766	-1.404865125378869	0.051152915267014334	0.0588311171195322	0.007678201852517864	17	79480594	F	II	ACTG1	TSS1500	island	TSS1500-island	chr17:79478235-79482426
cg16792066	0.00700758	0.03228154496860666	4.092569478450449	5.49858256140343E-5	0.0056884	0.4046400995503694	0.03103166697334194	0.03870948894425381	0.007677821970911866	4	185570396	F	I	CCDC111	TSS1500	island	TSS1500-island	chr4:185569961-185570638	TRUE			rs35372903
cg04027916	0.00704362	0.032132254005324455	3.6057940655361156	3.647332284956822E-4	0.0231032	-1.3825564149363236	0.030882408832225858	0.038560029181260114	0.007677620349034256	11	65686562	R	II	C11orf68	TSS200	island	TSS200-island	chr11:65686287-65687554			high-CpG:65443087-65443185
cg27274463	0.00671214	0.027843694546278913	3.422477641394813	7.073987595786216E-4	0.03646	-2.002008630317121	0.026594110619669552	0.034270126168841356	0.007676015549171803	12	110338238	R	I	TCHP	5'UTR	island	5'UTR-island	chr12:110337980-110338591
cg00211110	0.00669077	0.03916004658784596	3.7861639548267645	1.8502197668797052E-4	0.0140855	-0.7442241225330068	0.037912352401625674	0.0455767595455503	0.007664407143924627	12	51157716	R	I	ATF1	TSS200	island	TSS200-island	chr12:51157498-51158842			high-CpG:49443903-49444542
cg02624558	0.00629451	0.01760792213687635	3.8782339872130804	1.295187719119437E-4	0.010893	-0.40748186615965576	0.016360254473976907	0.024024498688930605	0.007664244214953698	1	202777611	F	I	KDM5B	TSS200	island	TSS200-island	chr1:202776003-202777727	TRUE		high-CpG:201043000-201044332	rs35419937
cg17632565	0.00770061	0.027562406259748953	4.5612366954794386	7.438849809933592E-6	0.00120748	2.3150348831353087	0.02631480379468022	0.03397864750867387	0.007663843713993649	10	180225	F	II	ZMYND11	TSS200	shore	TSS200-shore	chr10:180582-182452	TRUE			rs58566855
cg15256804	0.00657858	0.022459340493910372	4.436873204779739	1.2862203932594813E-5	0.0018462	1.7903760687207209	0.021212954091823905	0.028869327704640773	0.007656373612816868	6	108616669	R	II	LACE1	Body	shore	Body-shore	chr6:108615961-108616398
cg07012999	0.00660719	0.020608783835550006	4.272072744194855	2.6084232567191843E-5	0.00323105	1.1147482788842185	0.019362462848494445	0.02701843462612146	0.007655971777627016	22	46692446	F	II	CN5H6.4	Body	island	Body-island	chr22:46692210-46693349
cg05122622	0.0070694	0.027289918900113123	4.1579343827958715	4.203398893391461E-5	0.00463512	0.6600827756092924	0.026045696652361772	0.03368877617426293	0.007643079521901155	3	150125500	F	II	TSC22D2	TSS1500	shore	TSS1500-shore	chr3:150125972-150128689	TRUE
cg19404484	0.00641698	0.02717758929035162	3.446099670468221	6.505319797326999E-4	0.0345283	-1.9238581382393019	0.025933631473987206	0.03357508663165432	0.007641455157667117	8	67579207	F	I	VCPIP1	5'UTR	island	5'UTR-island	chr8:67578694-67579509
cg12343791	0.00640535	0.022017784020113857	3.3692353173984704	8.530249217969312E-4	0.0414251	-2.176330662424113	0.02077446110733507	0.02841201614297618	0.007637555035641112	22	39240109	F	I	NPTXR	TSS200	island	TSS200-island	chr22:39239168-39240425				rs9607580
cg02882733	0.00667411	0.0343850621033866	3.337278706022922	9.533823403522887E-4	0.04454	-2.279744492040937	0.033143890382793736	0.04076823095214992	0.0076243405693561805	16	2390368	R	I	ABCA17P	TSS1500	island	TSS1500-island	chr16:2389706-2392164
cg13137476	0.00684791	0.03472189020139654	3.419073354480751	7.159668614599145E-4	0.0367698	-2.0132303343454687	0.033480856775294526	0.04110434782134976	0.007623491046055232	2	183580694	F	I	DNAJC10	TSS1500	island	TSS1500-island	chr2:183580693-183581202
cg22697657	0.00693424	0.0256816215265491	3.760242811053947	2.0431095343983435E-4	0.0151123	-0.8377051036875978	0.024444176565055785	0.032045624185657595	0.00760144762060181	1	3542188	F	II	TPRG1L	Body	island	Body-island	chr1:3540767-3542241
cg07906359	0.00745864	0.028770984729654205	4.31490165896303	2.1750418259816874E-5	0.00278721	1.288166067047439	0.02753700589128129	0.03511716161271489	0.007580155721433595	7	92861091	F	II	CCDC132	TSS1500	opensea	TSS1500-opensea					rs73712806
cg00121209	0.00613607	0.03951113268834187	3.3739947451078525	8.389496933579645E-4	0.0409017	-2.1608506833244707	0.038281139013675525	0.04583681444376878	0.007555675430093257	19	54606151	R	II	NDUFA3	TSS200	island	TSS200-island	chr19:54605985-54606590			high-CpG:59297953-59298004
cg01663570	0.00700397	0.033247492878732424	4.228851861796045	3.1287719806706014E-5	0.00370939	0.9412951369771916	0.03202173240818226	0.03955140387013325	0.007529671461950986	3	183873429	F	II	DVL3	1stExon	island	1stExon-island	chr3:183872925-183873712
cg01233736	0.00686136	0.035110971997049274	4.182887146933205	3.790362213461034E-5	0.00429689	0.7585472708808423	0.033885498237688834	0.041413408473760106	0.007527910236071272	2	223725624	F	I	ACSL3	TSS200	island	TSS200-island	chr2:223725558-223726423
cg07722368	0.0069585	0.04732377666054325	3.3083390752526265	0.001053644855550523	0.0476489	-2.3726059905993306	0.04609892101819075	0.05362303424978469	0.007524113231593944	17	26554907	R	II	PYY2	Body	island	Body-island	chr17:26554244-26555018	TRUE	TRUE
cg16780568	0.00675318	0.024653722658136742	3.585180571679518	3.9348191780316186E-4	0.0243107	-1.4536937850473928	0.023430883351062	0.030942610523092568	0.00751172717203057	10	89578019	R	I	ATAD1	TSS200	island	TSS200-island	chr10:89577481-89578287	TRUE
cg26240433	0.00784679	0.024338090350382018	4.503722517452859	9.596937361587695E-6	0.00146708	2.0708242153414345	0.023116553588568706	0.03062027941113619	0.007503725822567486	14	94547826	R	II	DDX24	TSS1500	shore	TSS1500-shore	chr14:94547001-94547665
cg05746288	0.00750282	0.027036969749452917	3.290338635253372	0.001120865230520698	0.0495671	-2.4299867803207	0.025817943528300545	0.03330624745823655	0.007488303929936005	18	48405273	F	I	ME2	TSS200	island	TSS200-island	chr18:48405135-48405983
cg17430393	0.00814037	0.02746179163691688	3.919921523804616	1.0995659335962756E-4	0.00967035	-0.2526064842505358	0.02624577598956925	0.03371558639470469	0.007469810405135443	2	17722068	F	II	VSNL1	1stExon	shore	1stExon-shore	chr2:17720155-17720417				rs35177550
cg19936585	0.0060963	0.03714365818001209	3.3027449332626766	0.001074123005883959	0.0482152	-2.3904698383657097	0.03593086098833071	0.043380900880087746	0.007450039891757035	2	139259770	F	I	SPOPL	5'UTR	island	5'UTR-island	chr2:139259033-139259912
cg03320947	0.00723441	0.029765375365596394	4.230529147055389	3.106849762945488E-5	0.00368826	0.947997240832831	0.028553945643871783	0.035995585363037236	0.007441639719165453	1	93646562	R	II	TMED5	TSS1500	shore	TSS1500-shore	chr1:93645432-93646471
cg01396817	0.00702084	0.02756874678227072	5.234666523611627	3.1263407748689405E-7	9.0763e-05	5.370934286007112	0.026358421676415698	0.03379327589809655	0.007434854221680855	3	121553361	F	II	IQCB1	5'UTR	shore	5'UTR-shore	chr3:121553820-121554236
cg09399377	0.00604236	0.023767432620780276	3.5246877669584196	4.906178345174891E-4	0.028409	-1.6602930588037	0.022560078274239316	0.02997668354584807	0.007416605271608753	6	136611038	F	I	BCLAF1	TSS200	island	TSS200-island	chr6:136610148-136611285	TRUE			rs78491274
cg25433682	0.00653513	0.04852672072418256	4.112492809241599	5.0681818518687384E-5	0.00534773	0.48211692555966845	0.047320121924316234	0.05473208598063794	0.007411964056321704	16	30407049	F	II	ZNF48	TSS200	island	TSS200-island	chr16:30406290-30407290
cg22691340	0.00671858	0.022772693666952587	3.5721496450135013	4.1273924092012816E-4	0.0251463	-1.4984706691466299	0.021575053801126072	0.02893198440548895	0.007356930604362877	12	62997631	R	I	C12orf61	TSS1500	island	TSS1500-island	chr12:62996159-62997632	TRUE
cg05097221	0.00688856	0.03480780750680079	4.807302622688911	2.430778908683141E-6	0.000490386	3.390068151534405	0.03361077129649848	0.04096399373121264	0.00735322243471416	19	11750825	R	II		IGR	island	IGR-island	chr19:11750529-11751006
cg18805894	0.00600156	0.030643495296857864	4.140150962915999	4.523589109515338E-5	0.00491437	0.5902288411629977	0.02945247185800398	0.03676875869667784	0.007316286838673858	8	57907010	R	II	IMPAD1	TSS1500	shore	TSS1500-shore	chr8:57905700-57906452
cg00961166	0.00700418	0.033366040322463	3.7487146657302346	2.1348606688792847E-4	0.0156112	-0.8790921757161945	0.0321750305397724	0.039491233490586065	0.007316202950813665	12	50236992	F	I	BCDIN3D	TSS200	shore	TSS200-shore	chr12:50236638-50236975
cg01013312	0.00720952	0.03517490035495377	4.589252774669298	6.564712421782981E-6	0.00109533	2.4349694557695196	0.03398515575657775	0.04129358686088759	0.007308431104309843	4	146018962	F	I	ABCE1	TSS200	shore	TSS200-shore	chr4:146019163-146019826
cg21519804	0.00624689	0.03718851698115107	3.4460113499482428	6.507364056340018E-4	0.034529	-1.9241512599948676	0.036001528116692105	0.043293031141225714	0.007291503024533609	5	178978460	R	II	RUFY1	Body	shore	Body-shore	chr5:178977298-178978291
cg00203463	0.00669903	0.03565476975702888	3.4335019756431757	6.803047347252471E-4	0.035568	-1.9655978069304005	0.034470822115883315	0.041743643340063204	0.007272821224179889	9	140150331	F	II	COBRA1	Body	island	Body-island	chr9:140149205-140150502
cg20086523	0.00638447	0.022808175226579942	3.3382884780886193	9.50049801907798E-4	0.0444416	-2.2764907832261425	0.021626773887880587	0.028883953539890914	0.007257179652010327	13	52378287	F	I	DHRS12	5'UTR	island	5'UTR-island	chr13:52377821-52378573			high-CpG:51276234-51276321
cg10338764	0.0073983	0.028303857762121888	3.4840076708591465	5.681242011228462E-4	0.0314491	-1.797407760162132	0.027122812361936657	0.03437780553450308	0.007254993172566421	2	178417690	F	II	TTC30B	TSS200	island	TSS200-island	chr2:178417295-178417961
cg02720131	0.00585533	0.03003669694878794	3.2895563268557777	0.0011238751165172042	0.0496693	-2.432473980605378	0.028857495800144004	0.03610115999895676	0.007243664198812755	3	9851598	R	I	TTLL3	TSS1500	island	TSS1500-island	chr3:9851476-9852171	TRUE
cg14017195	0.00589168	0.025489382563108787	3.322982812686929	0.0010017456407950655	0.0461371	-2.3257110019713876	0.024311407761057655	0.03154753868794319	0.007236130926885534	8	145654007	F	I	VPS28	TSS200	island	TSS200-island	chr8:145653335-145654145
cg00000769	0.00657316	0.027685134480430786	3.491378115487917	5.532813812376052E-4	0.0309039	-1.7726739675973464	0.026509685773055392	0.033730299261218524	0.007220613488163132	12	124086477	F	I	DDX55	TSS200	island	TSS200-island	chr12:124086217-124087015
cg26266978	0.00655286	0.022865336287489532	5.279430191902774	2.502402108130762E-7	7.5261e-05	5.586577059906214	0.021692698772505684	0.028896043507406474	0.00720334473490079	1	160068178	R	II	IGSF8	Body	island	Body-island	chr1:160068040-160068430
cg24212262	0.00760591	0.017471626651572696	4.943574995955141	1.28274832188925E-6	0.000291485	4.0062142145750785	0.016299783924924975	0.023498246388618107	0.007198462463693132	18	76829335	R	I	ATP9B	TSS200	island	TSS200-island	chr18:76828638-76829796
cg08885201	0.00631045	0.02568781588626356	3.893683273649907	1.2191302468767467E-4	0.0104411	-0.35025982882399553	0.024518017256492584	0.03170392312508573	0.007185905868593145	16	69419692	F	I	TERF2	1stExon	island	1stExon-island	chr16:69419316-69420086			high-CpG:67976950-67977417
cg19350538	0.00624976	0.048379806028424864	3.4729210501340133	5.911541659614379E-4	0.0323063	-1.8345215878379202	0.047210781834518975	0.05439193045422658	0.007181148619707603	4	82393069	R	II	RASGEF1B	TSS200	island	TSS200-island	chr4:82392610-82393426			high-CpG:82611995-82612120		rs11737719
cg05588757	0.00644627	0.03181130175773731	3.3759300476684895	8.33288513456112E-4	0.0407417	-2.1545503475479784	0.030644724145983595	0.03781084376104216	0.007166119615058562	2	95825608	R	I	ZNF514	TSS1500	island	TSS1500-island	chr2:95824802-95825721
cg05636869	0.00613182	0.02660779033647137	3.434269631576474	6.784546734722822E-4	0.0355105	-1.9630583885732058	0.025444237300732035	0.032591777377416524	0.0071475400766844895	5	52777880	R	I	FST	Body	island	Body-island	chr5:52777788-52777996	TRUE
cg11995313	0.00651982	0.022224559463061216	3.7864371197770414	1.8482817941467376E-4	0.0140765	-0.7432358854260839	0.021064096597754548	0.028192654198924076	0.007128557601169528	8	8860691	F	I	ERI1	Body	island	Body-island	chr8:8860200-8860742				rs28510464
cg07589143	0.00611582	0.024908901767754996	4.147554809002271	4.3875555123049615E-5	0.00479847	0.6192790273962592	0.023749152281443305	0.030873327697357972	0.007124175415914667	5	54603461	F	I	DHX29	5'UTR	island	5'UTR-island	chr5:54603209-54603904			high-CpG:54639195-54639330
cg13975660	0.0072307	0.03214146460947339	5.290406138834288	2.3689456172631053E-7	7.169e-05	5.639684516769301	0.030984205525857095	0.03809308275378579	0.007108877227928696	4	114681840	F	II	CAMK2D	Body	shore	Body-shore	chr4:114682069-114682886
cg02454890	0.00687271	0.03656797242601751	3.33266804933729	9.687375762723881E-4	0.0449797	-2.2945894410685037	0.03541099471251205	0.04251814352404558	0.0071071488115335285	15	90544015	F	I	ZNF710	TSS1500	shore	TSS1500-shore	chr15:90545272-90545911				rs7162815
cg02123667	0.00606753	0.026081897924910176	3.8318760369972478	1.5512948340320928E-4	0.0124499	-0.5779501604115032	0.024924951289844642	0.032031909190961494	0.007106957901116852	8	127570702	F	I	FAM84B	TSS1500	island	TSS1500-island	chr8:127568676-127570873			high-CpG:127639770-127639920
cg02918483	0.00651092	0.02351814953986279	3.828129434429049	1.5739626884378946E-4	0.0125637	-0.5916461737508989	0.02236172929036734	0.029465453680125073	0.007103724389757732	4	84406202	R	I	FAM175A	1stExon	island	1stExon-island	chr4:84405696-84406521
cg19223274	0.00608878	0.02513072790672776	3.7910847678214683	1.815601454288648E-4	0.0138864	-0.7264120289483103	0.023975864958195835	0.031070023070606224	0.00709415811241039	6	143381998	F	I	AIG1	TSS200	shore	TSS200-shore	chr6:143381444-143381918			high-CpG:143423656-143423766
cg11586124	0.00611153	0.025290941365028317	3.7628154154909286	2.0231488857219433E-4	0.0149977	-0.8284534537357304	0.02413615356338757	0.03122985005918073	0.00709369649579316	12	58259160	F	I		IGR	island	IGR-island	chr12:58258986-58259496
cg05370569	0.00554737	0.023201959602646333	3.314566627450514	0.0010312753505878481	0.0469917	-2.352686433094031	0.022047244825113683	0.029140492744242814	0.007093247919129131	16	23464705	R	II	COG7	TSS1500	shore	TSS1500-shore	chr16:23463990-23464629
cg04575144	0.00621089	0.022170928026879727	3.906974566985687	1.1571021479395902E-4	0.0100462	-0.30086634223831865	0.021018149530157428	0.028099503152880123	0.007081353622722695	19	4067379	R	I	ZBTB7A	TSS1500	island	TSS1500-island	chr19:4064086-4067980			high-CpG:4017761-4018573
cg25212638	0.00652915	0.024712872870125014	3.954786838428523	9.578109102884273E-5	0.0086936	-0.12193048601774237	0.023560954049799295	0.03063702680322871	0.007076072753429415	4	175204714	F	II	KIAA1712	TSS200	island	TSS200-island	chr4:175204565-175205395
cg00854751	0.00681464	0.023197428684538314	3.5527453600123486	4.430610847510068E-4	0.0264252	-1.5648703183726669	0.02204698669610195	0.02911398748221103	0.0070670007861090775	18	59854406	R	II	PIGN	TSS200	island	TSS200-island	chr18:59853977-59855252
cg00769775	0.00610963	0.019034397454258164	4.424007702548856	1.3602510753601704E-5	0.00193089	1.7368235273608397	0.017884246573526018	0.024949459126594915	0.0070652125530688975	12	125412987	R	I		IGR	island	IGR-island	chr12:125412891-125413165	TRUE
cg19168578	0.00613201	0.03827096894576047	4.125676252356497	4.8012365533697956E-5	0.00513841	0.533568596466659	0.037122776719712994	0.044175957536861814	0.00705318081714882	10	80828650	F	II	LOC283050	TSS1500	island	TSS1500-island	chr10:80827070-80830537			high-CpG:80498554-80499164
cg02585483	0.00650215	0.019869947171109608	3.3227305953452917	0.0010026190360140723	0.0461655	-2.3265203284109903	0.01872300396744205	0.025768512218542757	0.007045508251100709	5	61602105	F	II	KIF2A	5'UTR	island	5'UTR-island	chr5:61601617-61602930			high-CpG:61637701-61638182
cg00978910	0.0061135	0.04003870946402739	3.5101089566321404	5.171780118358678E-4	0.0294538	-1.7096002702478845	0.03889863389524806	0.045901955246321104	0.0070033213510730455	1	172502140	R	I	C1orf9	TSS200	island	TSS200-island	chr1:172501910-172502545			high-CpG:170768635-170769028
cg05275231	0.00639193	0.027444159224297895	3.85744332872508	1.404655640473224E-4	0.0115699	-0.4841630174186289	0.02630419152476505	0.03330685025046681	0.0070026587257017645	8	104427896	R	II	DCAF13	Body	shore	Body-shore	chr8:104426894-104427823
cg19027619	0.00599197	0.03390979527893795	3.3581463472402127	8.866769655217935E-4	0.0424857	-2.2123188527461846	0.03277200534316828	0.039761286377181966	0.006989281034013688	1	6674655	F	I	PHF13	Body	island	Body-island	chr1:6672786-6675741
cg26938348	0.00645356	0.034647780679170015	3.344416515166691	9.300570126611059E-4	0.0438384	-2.2567253080463034	0.03351024783106842	0.0404979496122639	0.006987701781195475	10	121356513	R	II	TIAL1	1stExon	island	1stExon-island	chr10:121355813-121356958			high-CpG:121346086-121346567
cg17369059	0.00706103	0.036326392949086475	3.972939168221526	8.910528887530853E-5	0.00821467	-0.053482870037892205	0.03518944221302152	0.042173568163134854	0.006984125950113336	17	38804281	R	II	SMARCE1	TSS200	island	TSS200-island	chr17:38803944-38804703	TRUE		high-CpG:36057802-36057894
cg05749971	0.0063218	0.02442611626291429	4.701181739380173	3.960075980289678E-6	0.000734176	2.9204679396355866	0.023292030916664208	0.03025855518648612	0.006966524269821913	13	50655696	F	I	DLEU1	TSS1500	island	TSS1500-island	chr13:50655281-50656408
cg04430637	0.00704716	0.02191856024387824	6.282326296103174	1.1803232236274688E-9	7.96559e-07	10.802966313745312	0.020786096509045324	0.027742659451590396	0.006956562942545073	4	73934567	R	II	COX18	Body	shore	Body-shore	chr4:73934944-73935650
cg08922075	0.00590399	0.03238697242326056	3.3712376027297744	8.470768806907958E-4	0.0412086	-2.1698207210767713	0.031256705017738376	0.03819977622308895	0.006943071205350572	1	65886896	R	II	LEPR	5'UTR	shore	5'UTR-shore	chr1:65885856-65886704
cg02612007	0.00526494	0.026989600965632122	3.543741214921667	4.57830124694106E-4	0.0270454	-1.5955688193907323	0.025859876918776514	0.03279961034946097	0.006939733430684453	8	103876471	R	I	AZIN1	TSS200	island	TSS200-island	chr8:103875222-103877084
cg25446197	0.00712604	0.028222519624880423	4.510692001696654	9.306497581010119E-6	0.0014355	2.1002735406120108	0.027093090076077686	0.034031014447294505	0.006937924371216819	4	25235616	R	I	PI4K2B	TSS200	island	TSS200-island	chr4:25235458-25236246			high-CpG:24844678-24844784
cg25635009	0.00673193	0.03756154354512644	3.342704188467491	9.35603693753375E-4	0.0439921	-2.2622516608651253	0.036434051337010644	0.043360074901150535	0.006926023564139891	15	68521419	R	II	CLN6	Body	island	Body-island	chr15:68521418-68522237
cg17701886	0.00590189	0.018478624137964767	4.075031403525591	5.906055042192078E-5	0.0060046	0.3367171542178715	0.01735138228301377	0.024275867963427022	0.006924485680413251	3	182970833	R	II	MCF2L2	Body	shore	Body-shore	chr3:182971429-182972635
cg06291595	0.00618614	0.027136276680179944	3.5867383552704046	3.91237114374702E-4	0.0242177	-1.448330919874044	0.026011136359494907	0.032922712615131564	0.006911576255636657	14	74960292	F	II	NPC2	TSS1500	island	TSS1500-island	chr14:74959680-74960907
cg11517378	0.00662918	0.026541694458825767	3.4124547867805655	7.329028734930583E-4	0.0373886	-2.0350178699148467	0.025418371781840244	0.03231878251189416	0.006900410730053919	1	31886573	F	II	SERINC2	Body	island	Body-island	chr1:31885794-31887010
cg17025741	0.00642133	0.02633179329898098	4.452246820297556	1.2028189951561678E-5	0.001746	1.8545471714275719	0.025209575159834546	0.032103200871734065	0.006893625711899519	4	114468820	F	II	CAMK2D	Body	opensea	Body-opensea		TRUE	TRUE
cg03653541	0.00640327	0.024363311579284026	4.943320087271031	1.2842997276723183E-6	0.000291554	4.005047996146973	0.023241662018495427	0.030131795034768254	0.0068901330162728265	5	59064523	R	I	PDE4D	Body	opensea	Body-opensea			TRUE	low-CpG:59100099-59100466
cg17445830	0.00685502	0.0243186685025291	4.691852570469268	4.131985935373297E-6	0.000755815	2.8796162712993914	0.023201284529594888	0.0300652146490479	0.006863930119453011	4	113218385	F	II	ALPK1	TSS200	opensea	TSS200-opensea		TRUE
cg26692046	0.00626533	0.03542337831447138	4.861797040874573	1.885653486698555E-6	0.000398152	3.6346996786831456	0.03430599915076568	0.04116989972781499	0.00686390057704931	20	443277	F	I	TBC1D20	TSS200	island	TSS200-island	chr20:442530-443365
cg15924577	0.00666359	0.03095397674373918	3.632248528539093	3.3072544599942617E-4	0.0215513	-1.2907145268782427	0.02983706650342926	0.03669808655104733	0.006861020047618072	11	120039917	R	I		IGR	island	IGR-island	chr11:120039601-120040210		TRUE
cg05996236	0.00630098	0.03939490808602293	3.45585045835763	6.283284124582797E-4	0.0336778	-1.8914541843370065	0.038280293997525576	0.045127209112580745	0.006846915115055169	5	178286857	F	I	ZNF354B	TSS200	shore	TSS200-shore	chr5:178286874-178287942
cg03700308	0.00579737	0.013754302969138085	3.532154835855607	4.7751442259356486E-4	0.0279068	-1.6349657798112691	0.01264274861462069	0.019470868220941833	0.006828119606321143	20	49575492	R	II	MOCS3	1stExon	island	1stExon-island	chr20:49574816-49576287	TRUE
cg10015142	0.00636023	0.030590328056152312	3.348991079731976	9.153885937232211E-4	0.0434137	-2.2419485134078077	0.029479787974785336	0.03630167704603963	0.006821889071254292	19	41903169	R	II	EXOSC5	1stExon	island	1stExon-island	chr19:41903114-41903361
cg05237023	0.00599313	0.02827308754770525	3.5514192068372825	4.4520787782691476E-4	0.0265137	-1.5693961649569967	0.027162807714116152	0.03398309812044918	0.006820290406333029	16	75182837	R	I	ZFP1	5'UTR	island	5'UTR-island	chr16:75182243-75182846
cg05166408	0.00637409	0.02934509661908063	4.8218612682861774	2.2718394208495824E-6	0.000464839	3.455192865121581	0.028235995500469655	0.03504904522907993	0.006813049728610274	14	55032744	F	II		IGR	island	IGR-island	chr14:55031826-55035030			high-CpG:54102434-54102603
cg20634127	0.00607516	0.04261556703024611	3.5038472585501497	5.289943031906543E-4	0.029909	-1.7307203085971583	0.0415068758715145	0.04831740727515158	0.006810531403637084	11	70964082	R	II		IGR	island	IGR-island	chr11:70962173-70964161	TRUE		high-CpG:70641117-70641929
cg20418797	0.0061038	0.02389431011080538	3.9009909122291653	1.1846472207129484E-4	0.0102212	-0.3231217748681301	0.02278999105563322	0.029573665251690775	0.0067836741960575556	5	65439898	F	I	SFRS12	TSS200	island	TSS200-island	chr5:65439836-65440764
cg14498492	0.00665722	0.051905737432184074	3.358277529361998	8.862717330358114E-4	0.0424776	-2.211893756425238	0.050803359121281845	0.05757511160253837	0.006771752481256527	10	76995113	R	II	COMTD1	Body	island	Body-island	chr10:76993892-76995953
cg04603203	0.00689398	0.015940163971010644	7.728040411392887	1.6845798089244501E-13	3.93473e-10	19.498256632016783	0.014838749868981871	0.021604579352872917	0.006765829483891046	4	126234763	F	II		IGR	shore	IGR-shore	chr4:126235895-126238930
cg00625331	0.00619087	0.031134912927107006	3.980767165865697	8.636490029845235E-5	0.00802317	-0.023878587478265878	0.03003375019813567	0.03679803553324531	0.00676428533510964	16	10838160	R	I	NUBP1	Body	island	Body-island	chr16:10837584-10838196
cg26930448	0.00665011	0.028634190629446193	3.5013343100849674	5.338071430649384E-4	0.0301148	-1.7391864527896228	0.02753496132815386	0.03428736989323533	0.006752408565081473	1	218337485	F	I		IGR	shore	IGR-shore	chr1:218337780-218339033
cg18237277	0.00610203	0.032429269714854006	4.433198705370842	1.3069604704299028E-5	0.00187074	1.775067098438055	0.031333357746246904	0.03806538841054765	0.006732030664300746	1	3774198	R	II	DFFB	1stExon	island	1stExon-island	chr1:3773187-3774465
cg07924079	0.00612038	0.031526551037842535	3.6526398218193483	3.065719107953557E-4	0.0204402	-1.219502956283801	0.0304314675533399	0.0371584089581418	0.0067269414048019005	2	197504206	R	I	CCDC150	TSS200	island	TSS200-island	chr2:197504191-197504558
cg03027977	0.00611266	0.019412759488240592	4.14998645332458	4.343735191776008E-5	0.00476213	0.6288300611672843	0.018321063600397525	0.025027195482862082	0.006706131882464557	7	138916033	R	I	UBN2	TSS200	island	TSS200-island	chr7:138915434-138916956
cg26153158	0.00627423	0.012429019026622816	3.6635025236000285	2.94392659161181E-4	0.019834	-1.1814188751162282	0.01133842150007186	0.01803780630602773	0.006699384805955871	1	1875876	F	II		IGR	island	IGR-island	chr1:1875617-1875877
cg00296501	0.00670505	0.022920706742319354	5.929767953744731	8.393787826853481E-9	4.27659e-06	8.887321643527354	0.02183062601260331	0.028526836209430445	0.0066962101968271355	1	115300863	R	II	CSDE1	TSS200	opensea	TSS200-opensea		TRUE
cg01026373	0.00632262	0.021284772639089497	4.309636877030632	2.2243419215943504E-5	0.00283523	1.266766206798681	0.020194875091754695	0.026889960025382756	0.006695084933628061	5	141071769	R	II		IGR	island	IGR-island	chr5:141071624-141071967
cg01910484	0.00566884	0.027218904885316877	3.3747432734219496	8.367558469941659E-4	0.0408585	-2.1584142623555547	0.02613461657943107	0.032795244744158174	0.006660628164727105	16	56642229	F	I	MT2A	TSS1500	island	TSS1500-island	chr16:56642129-56642595	TRUE
cg12201015	0.00594178	0.024468150660776768	4.0078630063595355	7.748437292056954E-5	0.00739293	0.07899786895859418	0.023384496897395083	0.030041227158168288	0.006656730260773205	6	33217224	R	I		IGR	island	IGR-island	chr6:33216103-33217463
cg03170881	0.00582077	0.018747430207844043	3.9427785249707084	1.0045529920062617E-4	0.009029	-0.1670555913949512	0.01766622374864527	0.024307920569437723	0.006641696820792454	6	136571050	F	II	FAM54A	5'UTR	shore	5'UTR-shore	chr6:136571120-136571814
cg24903527	0.00664474	0.022735843119241057	5.843043967525879	1.3426636733567228E-8	6.43947e-06	8.429412750044122	0.02165484346010088	0.02829526993767624	0.006640426477575359	10	112632681	F	II	PDCD4	5'UTR	shore	5'UTR-shore	chr10:112631414-112632476
cg22036008	0.00746621	0.029058065946054593	4.965317323154405	1.1568836514418473E-6	0.000268821	4.105873871414299	0.027977557233012214	0.034614967898843975	0.006637410665831761	5	122759586	R	II	CEP120	TSS1500	shore	TSS1500-shore	chr5:122758658-122759330
cg19322445	0.00728684	0.9539814570506668	3.305621371861025	0.0010635476223077418	0.047952	-2.3812879770870445	0.9529010087012945	0.9595380485617249	0.006637039860430405	10	120801832	F	I	EIF3A	Body	island	Body-island	chr10:120801661-120802226
cg24546984	0.00651698	0.02330211149949111	4.263043492843329	2.7097795877154804E-5	0.00332592	1.078383276816731	0.02222207090148692	0.028856606003512652	0.006634535102025732	7	25219914	R	II	C7orf31	TSS200	island	TSS200-island	chr7:25219408-25219962			high-CpG:25186218-25186574
cg03637259	0.00635195	0.03907414704011504	3.388327531714061	7.978596565079249E-4	0.0395338	-2.114111254006543	0.03799429690522226	0.04462766201956359	0.00663336511434133	3	41241661	R	I	CTNNB1	5'UTR	shore	5'UTR-shore	chr3:41240162-41241631	TRUE
cg02592615	0.00539899	0.027766269636011278	3.3628827433734956	8.721547155955797E-4	0.0420927	-2.1969607838779766	0.02668751044091563	0.03331417406793173	0.0066266636270161	6	12012261	F	I	HIVEP1	TSS1500	shore	TSS1500-shore	chr6:12012543-12013379			high-CpG:12119804-12120250
cg22794795	0.00632097	0.016895531717975202	3.373947527083365	8.390882633367161E-4	0.0409029	-2.1610043587682037	0.01581771495953249	0.022438589332823444	0.006620874373290956	12	113623087	F	I	C12orf52	TSS1500	island	TSS1500-island	chr12:113622761-113623931
cg10107958	0.00683258	0.04553349697236128	4.134983685367104	4.620901257991196E-5	0.00498995	0.5699815941401818	0.04446024253860446	0.05105309120311068	0.006592848664506226	1	228783383	R	I	DUSP5P	Body	island	Body-island	chr1:228744110-228784168		TRUE
cg18861877	0.00573491	0.029962167857999194	3.495822622457942	5.445071853917624E-4	0.0305412	-1.7577357857400484	0.028890964994004984	0.03547121115854085	0.0065802461645358655	5	85913548	F	II	COX7C	TSS1500	opensea	TSS1500-opensea
cg00685193	0.00705521	0.024049832519921058	4.5186332233129445	8.985848657039311E-6	0.00139742	2.133877296328529	0.02298103655091902	0.029546497503360126	0.006565460952441107	14	88851384	R	II	SPATA7	TSS1500	shore	TSS1500-shore	chr14:88851883-88852285
cg25626869	0.00619911	0.03483667536796445	5.167320214850926	4.3580625636960733E-7	0.0001193	5.0493824458873275	0.03376859733033001	0.04032964813294154	0.006561050802611532	8	93978374	F	I	C8orf83	TSS200	island	TSS200-island	chr8:93977793-93978469	TRUE
cg15825793	0.0059997	0.037311681996801974	3.4117024788884467	7.34851421240558E-4	0.0374543	-2.037491907333859	0.03624447591006863	0.042800170442859164	0.006555694532790535	7	139043718	F	II	LUC7L2	TSS1500	shore	TSS1500-shore	chr7:139043885-139045478
cg04795350	0.00608183	0.0488026782989982	3.411517366818246	7.35331619640515E-4	0.0374608	-2.0381005889961603	0.04773698673903796	0.05428337775022232	0.0065463910111843646	1	213188705	R	II	ANGEL2	Body	island	Body-island	chr1:213188519-213189261
cg15134120	0.00607302	0.01932079584543724	4.148013451954956	4.379258255309271E-5	0.00479231	0.6210801077117774	0.018255683370815984	0.02479851714348941	0.006542833772673427	12	70637731	F	II	CNOT2	5'UTR	island	5'UTR-island	chr12:70636617-70637749
cg15109571	0.00602877	0.01844637590116643	5.027006457938381	8.613884493170446E-7	0.000211498	4.390649329556912	0.017381993155835315	0.023920344305726458	0.0065383511498911424	10	104264023	F	I	SUFU	1stExon	island	1stExon-island	chr10:104263676-104264155
cg05080566	0.00613881	0.026278337570311606	3.379016015057974	8.243350113180482E-4	0.0404218	-2.144497125942001	0.025216980208073694	0.03173674686182086	0.006519766653747167	1	12079505	F	II	MIIP	TSS200	island	TSS200-island	chr1:12079251-12079903
cg16914272	0.00659943	0.03028024740918648	4.116650296659466	4.9825089404505336E-5	0.00527587	0.49832669730550716	0.02922066709833074	0.03572951757930171	0.0065088504809709714	6	27806842	F	II	HIST1H2BN	1stExon	island	1stExon-island	chr6:27805843-27806853
cg13516655	0.00680598	0.02984395314455731	4.3817183729293445	1.6334685387858586E-5	0.00223834	1.561755886694308	0.028786372305865955	0.035282940314969986	0.006496568009104031	8	67526293	R	I	MYBL1	TSS1500	shore	TSS1500-shore	chr8:67524607-67526059
cg25367691	0.00665039	0.02993696086783799	3.4229264496342133	7.062763449418142E-4	0.0364229	-2.0005284334827085	0.028881093906480484	0.03536713381196231	0.006486039905481827	4	186990324	R	II	TLR3	1stExon	opensea	1stExon-opensea			TRUE	low-CpG:187227303-187227322
cg24760647	0.00596347	0.04240811326296732	3.608506189587421	3.6110116250550684E-4	0.0229464	-1.3731690272094532	0.04135390672829061	0.047829746869876094	0.006475840141585483	2	220408209	R	II	TMEM198	TSS1500	island	TSS1500-island	chr2:220407698-220409048
cg11867950	0.00617023	0.01934755407704544	4.3216473062800675	2.113401012600586E-5	0.0027257	1.3156189079175258	0.018295443759145102	0.024758407140532866	0.006462963381387764	14	31890052	R	II		IGR	shore	IGR-shore	chr14:31889168-31890024
cg10012627	0.00554249	0.02914614729786629	3.6687394554979673	2.8868512252258263E-4	0.0195409	-1.1630215445630245	0.028094218112655434	0.03455606882180786	0.006461850709152426	15	38545011	F	I	SPRED1	TSS200	island	TSS200-island	chr15:38544002-38545532	TRUE		high-CpG:36331411-36332524
cg24770927	0.00580048	0.01556359623810301	4.056303430248878	6.372837061132705E-5	0.00636578	0.26447392339135956	0.014512063774698694	0.020971477478468063	0.006459413703769368	14	24911599	F	II	SDR39U1	Body	island	Body-island	chr14:24911411-24912119
cg02079880	0.00615639	0.023290790590293837	4.5599178314531486	7.482643068186643E-6	0.0012124	2.3094046585085293	0.022241969261490767	0.028684728852709625	0.006442759591218858	6	157802436	F	I	ZDHHC14	TSS200	island	TSS200-island	chr6:157801062-157803377			high-CpG:157722150-157722728
cg18083704	0.00608503	0.01988444873999113	3.6990627617079395	2.5763252244762156E-4	0.0179317	-1.0560242743576813	0.018836095341598857	0.02527598050315139	0.006439885161552531	3	9851847	F	I	TTLL3	TSS200	island	TSS200-island	chr3:9851476-9852171	TRUE
cg27304043	0.00690517	0.02133534121194921	5.938968360651851	7.983338500738505E-9	4.12591e-06	8.936212981275528	0.02028747732328138	0.026724355496526634	0.006436878173245255	4	124317966	F	II	SPRY1	5'UTR	shore	5'UTR-shore	chr4:124318307-124319998	TRUE		low-CpG:124537334-124537479
cg19649173	0.00615	0.015693896285524374	3.5469486949206255	4.525169040133833E-4	0.0267984	-1.5846415263866156	0.01464613516739817	0.021082382035887703	0.006436246868489533	19	58987877	F	II	ZNF446	5'UTR	island	5'UTR-island	chr19:58986853-58988049
cg02306730	0.00558943	0.02537836836063384	4.242277122983539	2.9573644243136895E-5	0.00355658	0.9950058728876465	0.024331064806783254	0.030764500923294	0.006433436116510746	19	39109456	R	I	MAP4K1	TSS1500	island	TSS1500-island	chr19:39109432-39109862
cg24903376	0.00584377	0.03624640853935471	3.884540380664242	1.2636135784205405E-4	0.0106933	-0.3841486727134038	0.03519984556263017	0.041628732419652315	0.0064288868570221425	1	47779661	F	II	STIL	5'UTR	shore	5'UTR-shore	chr1:47779707-47780211			high-CpG:47552238-47552507	rs13376465
cg01610838	0.00608239	0.02948113896335633	4.316223296432879	2.1628309797511856E-5	0.00277255	1.2935417713648478	0.028435136976883622	0.034860577750930245	0.006425440774046623	4	186131545	R	II	SNX25	5'UTR	island	5'UTR-island	chr4:186130584-186131896
cg06728098	0.00640818	0.02869080432093211	4.469407112841899	1.1158533895855135E-5	0.00165175	1.9264053739276816	0.02764480929459827	0.03407020731350617	0.006425398018907902	8	80942046	F	II	MRPS28	Body	shore	Body-shore	chr8:80942117-80942593
cg15502903	0.00590813	0.024708530612112336	3.696661272586894	2.599721051556265E-4	0.0180596	-1.06452734631379	0.02366349539080279	0.03008299746456143	0.006419502073758642	22	17566297	R	II	IL17RA	Body	island	Body-island	chr22:17565517-17566990
[truncated: 3,145 more rows]

## Sheet: Hyper in AFR
CpG_Site	logFC	AveExpr	t	P.Value	adj.P.Val	B	a.MSSEUR_AVG	b.MSSAFR_AVG	deltaBeta	CHR	MAPINFO	Strand	Type	gene	feature	cgi	feat.cgi	UCSC_CpG_Islands_Name	DHS	Enhancer	Phantom	Probe_SNPs	Probe_SNPs_10
[truncated: 2,206 more rows]

[truncated: 1 more sheets: Hypo in AFR]
